# Supplementary material for: Comparative Transcriptome Analysis Reveals Regulatory Mechanism of Long Non-Coding RNAs during Abdominal Preadipocyte Adipogenic Differentiation in Chickens
Source: Animals (Basel). 2022 Apr 24;12(9):1099. doi: 10.3390/ani12091099 (PMC9101879; doi:10.3390/ani12091099)
Supplement: Supplementary file 1 [file animals-12-01099-s001.zip]

Archive with 10 entries (9 files):
- Supplementary Figures.pdf
- Supplementary Tables/
- Supplementary Tables/Table S1 Primers information used in this study.xlsx
- Supplementary Tables/Table S2 Differential expressed lncRNAs in chicken abdominal adipocytes during adipogenesis.xlsx
- Supplementary Tables/Table S3 Prediction of cis-target genes and trans-target genes of differentially expressed lncRNAs.xlsx
- Supplementary Tables/Table S4 KEGG signaling pathways enrichment analysis of target genes of differentially expressed lncRNAs during adipogenesis.xlsx
- Supplementary Tables/Table S5 Short time-series expression analysis of differentially expressed lncRNAs.xlsx
- Supplementary Tables/Table S6 Weighted gene co-expression network analysis of all expressed lncRNAs.xlsx
- Supplementary Tables/Table S7 Regulatory interaction of key lncRNAs and their differentially expressed target genes.xlsx
- Supplementary Tables/Table S8 Competing endogenous RNA regulatory network of key lncRNAs.xlsx
