# Supplementary material for: Comparative Transcriptome Analysis Reveals Regulatory Mechanism of Long Non-Coding RNAs during Abdominal Preadipocyte Adipogenic Differentiation in Chickens
Source: Animals (Basel). 2022 Apr 24;12(9):1099. doi: 10.3390/ani12091099 (PMC9101879; doi:10.3390/ani12091099)
Supplement: Supplementary file 1 [file animals-12-01099-s001.zip › Supplementary Tables/Table S1 Primers information used in this study.xlsx]

## Sheet: Sheet1
Table S1 Primers information used in this study
Gene_ID	qRT primers	Product length
MSTRG.25116.1	F: TTCCTTCCCAGGTGCAAGAC	248 bp
	R: GACCAGGCTATGGTTGGCTT
MSTRG.10376.1	F: GGTGCTACGCTAAACTTGTCC	187 bp
	R: AACGGCTTTTAGCATTCCGC
MSTRG.7362.3	F: CTCTGCTCCACGTTACCCAG	235 bp
	R: TGCAGTCGTCTTCCCCATTC
MSTRG.20585.1	F: TTGCTGTACCTCACGCAGAG	123 bp
	R: ACCCCATGAGTTATGCAGGC
MSTRG.17709.1	F: ACTCCGCTTCCACTTTCTGG	224 bp
	R: CAAATGAGTCACCGACGCAC
MSTRG.18031.12	F: GACCAGGTACAGTGTCTGCC	190 bp
	R: AAAGCTCATCCAGGCCCTTC
MSTRG.1065.1	F: ACAACTACAACATGCAATGCCA	223 bp
	R: TTGGGGAGGTTACGCATGTC
MSTRG.17328.1	F: ATCCTACCCAAAGTGCACCG	198 bp
	R: TGTGCCCTCTGTGTTAGCTG
GAPDH	F: AGAACATCATCCCAGCGT	182 bp
	R: AGCCTTCACTACCCTCTTG
FAAH	F: GCAATGAGACGTGCTGTTCG	268 bp
	R: ACAATCGAGGCACAAAGGGT
