# Supplementary material for: Comparative Transcriptome Analysis Reveals Regulatory Mechanism of Long Non-Coding RNAs during Abdominal Preadipocyte Adipogenic Differentiation in Chickens
Source: Animals (Basel). 2022 Apr 24;12(9):1099. doi: 10.3390/ani12091099 (PMC9101879; doi:10.3390/ani12091099)
Supplement: Supplementary file 1 [file animals-12-01099-s001.zip › Supplementary Tables/Table S2 Differential expressed lncRNAs in chicken abdominal adipocytes during adipogenesis.xlsx]

## Sheet: All_DE-lncRNAs expression
Differential expressed lncRNAs inchicken abdominal adipocytes at different differentation stages
lncRNA_ID	A0-1	A0-2	A0-3	A12-1	A12-2	A12-3	A48-1	A48-2	A48-3	A72-1	A72-2	A72-3	A120-1	A120-2	A120-3
MSTRG.21591.1	5.01948	5.89905	6.81083	4.51798	4.61003	3.85309	3.40466	4.05979	3.50808	3.85574	4.00765	3.43077	5.61799	9.79034	10.1266
MSTRG.18421.3	0	0	1.22152	1.10424	0	0.056328	1.52564	1.202	1.21612	0	0	0	0	0	1.37826
MSTRG.20352.1	2.86278	2.79138	1.77508	2.51982	2.36802	2.46668	2.59891	2.77933	2.63006	3.39267	2.37054	4.65941	1.38718	1.33678	1.25414
MSTRG.14482.4	0.041743	0.025294	0.025147	0.095599	0.081089	0.094889	0.102282	0.129602	0.173625	0.177882	0.175684	0.114284	0.10366	0.12405	0
MSTRG.950.1	0	0	0	0	0	0	0.11671	0.182556	0.158439	0.171918	0.255932	0.27568	0	0.190972	0.067121
MSTRG.8531.11	0.055493	0.06303	0.042747	0	0	0.002812	0.065828	0	0.19597	0	0.218909	0	0.085698	0.049084	0.025428
MSTRG.22676.1	0.387207	0.47848	0.38798	0.756619	0.642122	0.66242	0.562719	0.673105	0.536467	0.524576	0.409223	0.470219	1.27876	1.38521	1.72289
MSTRG.21321.1	2.05625	2.0269	1.20695	0.651037	0.515732	0.572231	0.840262	0.420887	0.66988	1.12229	0.799893	1.51592	0.53653	0.40799	0.520228
MSTRG.19331.1	0.897774	1.26528	0.594061	0.47276	0.456811	0.912169	0.466362	0.292641	0.484951	0.212395	0.120791	0.309834	0.592717	0.606638	0.536429
MSTRG.14513.6	0.278222	0.567345	0.322623	0.110644	0.046746	0.082129	0.166322	0.265199	0.220578	0.06108	0.009487	0.055015	0	0	0.051126
MSTRG.6304.1	0.117366	0.220497	0.151602	0.091856	0.129682	0.089782	0.320775	0.330755	0.324485	0.474266	0.419748	0.679543	0.103059	0.138321	0.164201
MSTRG.2880.1	0.023593	0.008496	0	0.108116	0.126889	0.121562	0.077261	0.198316	0.125915	0.521017	0.328229	0.809683	1.78577	1.46436	1.84461
MSTRG.24203.1	1.39331	1.43415	0.757112	0.574884	0.466487	0.470763	0.657263	0.657534	0.636787	0.724775	0.593282	1.62931	0.569451	0.564671	0.71991
MSTRG.7239.2	0.561932	0.265212	0.187305	0.032556	0.026984	0.093181	0.19495	0.103641	0.201901	0.254926	0.027585	0.466794	0.021731	0.027582	0.176757
MSTRG.14361.4	0.146604	0	0.315874	0	0.150379	0.177086	0.389853	0.093145	0.194897	0	0	0	0.11734	0	0
MSTRG.5645.20	0	0	0	0.052445	0.146115	0.190479	0.275328	0.188935	0	0.33216	0.45624	0.744369	0.208851	0.05561	0
MSTRG.4732.2	0.050773	0.100899	0.092649	0.068087	0.228556	0.248888	0.211156	0.077112	0.317721	0.337563	0.226163	0.266554	0.061649	0.051662	0.051311
MSTRG.4732.7	0.887796	0.987411	0.664431	0.452357	0.39822	0.443386	0.553341	0.562799	0.525086	0.584838	0.542628	0.569299	0.132395	0.157128	0.094456
MSTRG.4732.4	0.643548	0.471862	0	0.477291	0.445901	0.336148	0	0	0	0.287138	0.001089	0.541934	0	0	0
MSTRG.14969.6	0.04824	0.175343	0.055739	0.178968	0.080936	0.098005	0.459556	0.384331	0.366134	0	0.755178	0.351916	0.186364	0.015569	0.233031
MSTRG.18005.4	0.164088	0	0.25624	0.266422	0	0	0.293506	0	0.196766	0.323563	0.309715	0.230791	0.040311	0.01048	0
MSTRG.10466.5	0.211153	0.068458	0	0.045037	0.026102	0.073447	0.310587	0.14745	0.203254	0.143684	0.211581	0	0.187066	0.02154	0
MSTRG.15554.1	1.27708	1.7946	0.789716	0.431557	0.396038	0.414001	0.58421	0.651131	0.518928	0.604301	0.59664	1.42864	0.31412	0.395005	0.286262
MSTRG.11804.1	0.146564	0.117705	0.102208	0.317955	0.245357	0.27089	0.305446	0.322934	0.234046	0.470707	0.325386	0.383339	0.335676	0.316771	0.40672
MSTRG.4509.1	0.755267	0.754236	0.799783	1.99776	1.9213	1.85499	1.24771	2.06218	1.36178	2.10819	2.83514	1.75147	1.06603	1.33287	1.41445
MSTRG.842.1	2.11453	1.2374	1.236	0.380966	0.130633	0.229852	0.937279	0.993593	1.02212	0.598511	0.786275	0.871855	0.272847	0.168823	0.323196
MSTRG.13073.3	0	0.016531	0	0	0	0.020889	0	0.018724	0	0.127215	0.032167	0.106533	0.37454	0.314599	0.308134
MSTRG.10771.1	0.040591	0.04144	0.032129	0.037727	0.025795	0.027823	0.203717	0.138543	0.25811	0.401417	0.07802	0.499743	0.10578	0.058511	0.143602
MSTRG.19009.2	0.285368	0.466497	0.401562	0.006021	0.023676	0.030173	0.23487	0.30577	0.200779	0.015706	0.252332	0.387285	0.080879	0	0.027331
MSTRG.19009.1	0.269488	0.221571	0.368033	0.746606	0.570854	0.66535	0.344531	0.342998	0.295874	0.368633	0.311414	0	0.08834	0.188836	0.162804
MSTRG.3633.1	0.068802	0	0.098482	0.165891	0.102811	0.079896	0.259888	0.323221	0.175907	0.317381	0.288341	0.63332	0.954486	0.980671	0.777014
MSTRG.9869.1	0.464235	0.132467	0.036234	0	0	0.009725	0.060863	0.144106	0.122626	0	0	0	0	0	0.020569
MSTRG.9490.1	0.116486	0.105284	0.107216	0.219959	0.238423	0.28814	0.399894	0.273029	0.366843	0.428996	0.302353	0.396563	0.376188	0.401552	0.280079
MSTRG.2292.1	0.117407	0.044321	0.069233	0	0	0	0.303967	0.172142	0.153093	0.220522	0.203287	0.251097	0.228452	0.371417	0.281264
MSTRG.14816.17	0.037276	0.027595	0.019354	0.044624	0.0408	0.042987	0.106657	0.099699	0.172747	0.440537	0.226732	0.234278	0.183876	0.159013	0.128408
MSTRG.16245.5	0	0	0	0.171463	0.123747	0.219467	0.05801	0.153943	0.34301	0	0.11968	0.442888	0.188334	0.260523	0.399292
MSTRG.16245.6	0.30313	0	0.02351	0.033956	0.034034	0.026507	0.215144	0.175385	0.147134	0.046862	0.261861	0.05942	0.38724	0.274271	0.022097
MSTRG.6639.1	0.518086	0.501037	0.329726	0.193856	0.224164	0.200678	0.215323	0.109198	0.136166	0.561316	0.208145	1.63991	0.232153	0.183012	0.301146
MSTRG.23045.22	0.124609	0.136486	0.195365	0.130674	0.097207	0.125804	0.419665	0.406891	0.431932	0.431006	0.243586	0.326951	0.347667	0.301021	0.280986
MSTRG.24698.2	0.247578	0.464458	0.23119	0.356575	0.514484	0.223565	0.034038	0.112228	0.074394	0.423232	0.173953	0.02634	0.143593	0.078092	0.194957
MSTRG.24698.4	3e-06	0.025115	0	0.002467	0.156722	0.005178	0.263878	0.110604	0.520133	0.052562	0.161603	0.426825	0.003277	0.017689	0.003412
MSTRG.19559.42	0.564495	0.493215	0.597575	0.141019	0.044772	0.115567	0.12599	0.453337	0.419026	0.085317	0.288353	0.268758	0.063425	0.754882	0.050389
MSTRG.14537.1	0.284187	0.171501	0.219675	0.174501	0.14442	0.089733	0.170626	0.32872	0.311471	0.270994	0.304934	0.549941	0.687478	0.62294	0.698732
MSTRG.21234.3	0	0.025711	0	0.038272	0.152389	0.15196	0	0	0	0	0.01244	0	0.031604	0.004294	0.022258
MSTRG.19008.13	3.29524	2.91544	3.23946	3.58221	3.84086	4.4959	3.65498	3.80165	3.21976	2.33508	2.64781	1.94808	0.576602	0.848826	0.653292
MSTRG.7007.5	0.063479	0	0	0.115637	0.054577	0.071126	0	0	0	0.228932	0.356326	0	0.271915	0.29937	0.116333
MSTRG.7007.4	0.2456	0	0	0.077865	0.071522	0.059013	0	0	0	0.072101	0.082057	0	0.156345	0.186853	0.412641
MSTRG.20490.1	1.61327	1.47878	0.893179	0.528506	0.492306	0.546449	0.721231	0.739424	0.693029	0.950031	0.610578	1.33291	0.865912	0.882771	0.888084
MSTRG.8769.2	0	0	0	0.037533	0.012187	0.01593	0	0	0	0.022117	0	0	0.094807	0.144063	0.083955
MSTRG.16272.1	0	0.455674	0.268829	0.464053	0.91092	0.41057	0.144332	0.180372	0.101476	0.153757	0.155403	0.486479	0.631427	0.151148	0.38935
MSTRG.9229.1	0.061555	0.198386	0.220028	0.773154	0.806517	0.660122	0.307085	1.14193	1.08602	1.50415	1.24171	2.34687	0.957604	0.241931	0.292099
MSTRG.9229.2	1.20106	0.97748	0.468015	0	0	0	1.18045	0	0	0	0	0	0	0.907084	0.979013
MSTRG.1536.2	0.03183	0.128043	0.148058	0.307521	0.231984	0.070705	0.297651	0.165175	0.172993	0.081373	0.127553	0.121968	0	0	0
MSTRG.24577.2	0.035165	0.027642	0.042407	0.108319	0.073216	0.107111	0.069552	0.144978	0.130058	0.052431	0.081012	0.051103	0.540657	0.371138	0.284539
MSTRG.5334.1	1.07086	1.07851	0.690013	0.459884	0.479856	0.337287	0.365673	0.480159	0.341744	0.482465	0.334155	0.759662	0.270855	0.380721	0.334557
MSTRG.16098.2	14.9099	21.0882	22.1928	16.3503	16.6443	13.8946	33.7772	65.5214	59.5582	52.0453	69.9524	75.297	50.4698	51.8691	33.1643
MSTRG.199.1	1.09588	0.994476	0.47355	0.179766	0.120482	0.137876	0.349886	0.308712	0.241289	0.374381	0.342245	1.02505	0.193446	0.152576	0.165818
MSTRG.6094.2	0	0.255475	0.136693	0	0.032494	0	0	0	0	0.348984	0.124054	0.462132	0.215489	0.084146	0
MSTRG.21911.8	0.026742	0.016428	0.021543	0.038399	0.067865	0.050782	0.049174	0.028482	0.122638	0.077519	0.146963	0.141515	0.419644	0.499764	0.346519
MSTRG.5783.1	0.253567	0.343677	0.099115	0.166599	0.094271	0.145474	0.176601	0.333457	0.308368	0.653848	0.380093	0.681649	0.148974	0.207514	0.165887
MSTRG.2103.27	0.312671	0	0.163748	0	0	0.182538	0.185641	0.223717	0.342682	0	0	0	0.12489	0	0.183214
MSTRG.12539.1	0	0	0.014565	0	0	0	0.069303	0.102939	0.051199	0.27847	0.360435	0.227706	0	0	0.013263
MSTRG.15340.1	2.31548	1.73247	1.46416	0.874183	0.981507	1.00068	1.84353	1.69985	1.73059	2.51835	1.94308	3.23517	0.98859	0.85589	0.87892
MSTRG.15340.2	1.52438	1.65264	0.960079	0.61621	0.55689	0.722442	1.21164	1.20517	1.37521	2.17758	1.57452	2.34956	1.09507	0.780895	1.01449
MSTRG.128.1	0.302787	0.280911	0.272055	0.83385	0.788586	0.682055	1.00476	1.0258	0.988126	0.478662	0.606161	1.35306	0.577726	0.809278	0.596869
MSTRG.13155.10	0.008022	0.175978	0.054683	0.048684	0.011968	0.01333	0.016604	0.012614	0	0	0	0	0.080435	0.105354	0.050249
MSTRG.17919.11	0	0	0.109498	0.04145	0.080306	0.052753	0	0	0	0.032848	0.029987	0	0	0.05073	0
MSTRG.2077.3	0	0	0	0.011056	0.019029	0.021178	0.058752	0	0.021102	0.041865	0	0.047485	0.299401	0.249651	0.252689
MSTRG.8200.2	0.029929	0	0	0	0	0	0.164449	0.223446	0.172775	0.250418	0.259114	0.401896	0.336841	0.192167	0.232619
MSTRG.17502.1	0.163087	0.159229	0.329407	0.397797	0.424815	0.292851	0.34393	0.843407	0.277854	0.490269	0.27914	0.620465	1.21534	1.23094	0.970401
MSTRG.21327.3	0	0	0	0.135591	0.116093	0.037705	0.070206	0	0.089355	0.249176	0	0.210764	0	0	0.027878
MSTRG.21327.2	0	0	0.000449	0.031461	0.025046	0.037108	0	0.000437	0.067886	0	0.156837	0.029357	0.106693	0.247177	0.085699
MSTRG.21327.5	0.161855	0.251484	0.181509	0.378563	0.185273	0.188321	0.09285	0.125676	0.118526	0.128165	0.075225	0.1562	0.288288	0.327291	0.23261
MSTRG.21327.4	0.004478	0	0	0.003001	0.00108	0	0.071181	0	0	0	0	0	0.423498	0.408815	0.039571
MSTRG.7990.15	0.491373	0.016807	0.011754	0.049277	0.042585	0.23637	0	0.003347	0	0	0.00299	0	0	0	0
MSTRG.15627.1	0.056699	0	0.07761	0	0.045178	0.030732	0.254689	0.372907	0.245566	0.341184	0.100455	0.304021	0	0.175246	0
MSTRG.1157.14	0.436498	0.205863	0.243608	0.261268	0.093779	0.279915	0.124464	0.164288	0.328171	0.316297	0.2177	0.441273	0.751261	1.05438	0.732566
MSTRG.275.1	0.171474	0.161266	0.27404	0.031611	0.06004	0.090178	0.506931	0.334864	0.236579	0.468207	0.702587	0.285746	1.35647	0.771654	0.838372
MSTRG.23817.21	0	0	1.25147	0.198715	0.939219	0	0.417694	3.3e-05	0.118209	0.284248	0.141273	0.221186	0	0.001533	0
MSTRG.18508.5	0	0.000684	0	0	0	0	0.082508	0.14299	0.041804	0.405117	0.403829	0.043043	0.004759	0.057546	0.004006
MSTRG.18508.6	0	0	0	0.037681	0.013133	0.036342	0.135974	0.033419	0	0	0	0.119625	0.001072	0.033916	0.055987
MSTRG.12149.4	0.790158	0.463343	0.529692	0.164895	0.323043	0.264857	0.899035	0.791247	0.684136	0.592796	0.706776	0.920632	0.783704	0.65999	0.724929
MSTRG.17328.1	1.44277	1.74238	0.977189	0.329552	0.530349	0.561009	0.509107	0.542113	0.399694	0.409722	0.348733	0.810203	0.071365	0.077933	0.096694
MSTRG.14435.25	0	0	0	0	0	0	0.174842	0.014988	0.135901	0.000101	0.019828	0	0	0	0
MSTRG.14435.22	0.442684	0.219223	0.395909	0.12049	0.081834	0.113603	0.144242	0.219957	0.147941	0.389476	0.024082	0.351699	0.099708	0.146727	0.127064
MSTRG.18346.8	0.052188	0	0.14585	0	0	0	0.088793	0.254604	0.337922	0.366502	0.311757	0	0.106836	0	0
MSTRG.23179.27	1.41173	1.2657	2.09536	5.35069	6.63826	3.71894	1.47314	2.28787	2.2188	0.551144	1.85336	1.35649	0.598361	0.915458	2.40615
MSTRG.19575.3	0.502326	0.678768	0.71948	0.936818	0.983355	0.781888	2.23869	2.83237	2.25605	2.77054	3.50696	1.94663	2.41706	2.75435	2.42008
MSTRG.23030.1	0.052577	0.034263	0.040247	0.008318	0.010886	0	0.026051	0.08458	0.141072	0.159533	0.188429	0.346567	0.043568	0.035514	0.042513
MSTRG.14821.1	0.256997	0.411073	0.288291	0.493433	0.429801	0.243051	0.569519	0.672469	0.49208	0.292676	0.386142	0.618046	1.35041	1.56182	1.27075
MSTRG.5349.2	0	0	0	0	0	0	0	0.018761	0	0	0	0	0.037339	0.005252	0.188855
MSTRG.18319.1	2.19096	1.89443	1.07223	0.784168	0.777788	0.759369	1.21096	1.23662	1.10887	1.5131	1.03685	2.40904	0.441427	0.435136	0.455496
MSTRG.23179.49	0	0	0.521431	0	0	0	3.38785	1.13017	2.06295	0.216789	0	0.26269	1.31742	1.00948	0.457129
MSTRG.8609.1	1.46235	1.71587	1.76055	1.42684	0.941433	1.44387	2.76043	2.79026	3.36113	2.7698	3.13869	2.23229	2.40402	2.40624	1.90386
MSTRG.6214.1	0.540311	0.556997	0.284737	0.348428	0.331704	0.206151	0.327961	0.262509	0.191102	0.326748	0.298524	0.424242	1.30226	1.41394	1.18616
MSTRG.20048.10	0.010143	0	0.017177	0	0	0	0.033294	0.111046	0.047456	0.014736	0.149869	0.102867	0.019262	0.009376	0
MSTRG.25272.1	0.446385	0.371034	0.179204	0.050819	0.044643	0.058157	0.076326	0.290361	0.113882	0.164257	0.086861	0.159525	0	0	0.03328
MSTRG.19355.3	0.699717	0.636128	0.40804	0.567916	0.695942	0.523511	0	0.606121	0.921858	1.06849	0.737861	1.07268	0	0	0
MSTRG.19816.7	0.077063	0.037032	0.034075	0.464774	0.355442	0.523018	0.174879	0.091195	0.078879	0.134514	0.125327	0.127891	0.317411	0.18227	0.297979
MSTRG.19816.6	0	0	0	0.228568	0.127959	0.202053	0.070709	0	0	0.021462	0.030806	0	0.068699	0.161848	0.048137
MSTRG.13378.29	0.873314	0.891647	0.517007	0.440912	0.411951	0.460775	0.397561	0.550132	0.50508	0.468871	0.474245	0.711121	0.106476	0.159278	0.092197
MSTRG.15061.4	0	0	0	0	0	0	0.109175	0.063654	0.085946	0.029319	0	0	0.060108	0.182776	0.063685
MSTRG.1458.1	0.165204	0	0	0.206875	0.085255	0.052588	0	0.463761	0.135124	0.191582	0.125902	0.391917	0	0	0
MSTRG.1419.46	3.93027	3.90917	2.01313	1.46548	1.44755	1.43596	1.95388	1.96995	1.76834	2.54593	1.66663	4.25017	1.31852	1.34367	1.47344
MSTRG.9668.2	0.149133	0.070519	0	0	0	0.055334	0	0.424407	0.268814	0.358944	0.201445	0.280179	0	0	0
MSTRG.20852.6	0.017149	0	0.226394	0.339624	0.009212	0.014491	0.14613	0.032479	0.145456	0	0	0	0	0	0.069905
MSTRG.5605.1	0	0	0.036702	0.26536	0.499245	0.208006	0.154845	0.145279	0.302878	0.406935	0.570234	0.470199	1.78364	2.06365	1.85769
MSTRG.23100.16	0.443	0.024625	0.596722	0.336336	0.038446	0	0.163639	0.906775	0.842842	0.662042	0.628655	0.19644	0	0.008908	0
MSTRG.8531.25	0	0.001839	0	0	0	0	0.040825	0.022571	0.02699	0.049185	0.079949	0	0.004899	0.060703	0.147088
MSTRG.8531.24	0	0	0	0	0	0	0.145244	0.071082	0.029119	0.069787	0.101695	0.189388	0	0.024043	0
MSTRG.373.1	0.460333	0.41982	0.47911	0.448584	0.648058	0.590673	0.596934	0.64556	0.698256	0.427938	0.639116	0.472882	1.30411	1.45964	1.37361
MSTRG.2438.3	0	0.244829	0.016504	7.2e-05	0	0.223691	0.015069	0.160769	0.078723	0.076168	0.702212	0.810691	0.011318	0.020111	0.001288
MSTRG.23344.2	0	0	0.042193	0	0	0.146101	0	0	0.623616	0.677754	0.17466	0.174917	0	0	0
MSTRG.21439.1	0.155293	0.294172	0.151148	0.086334	0.101996	0.236543	0.304215	0.261316	0.351285	0.365494	0.497589	0.909769	0.081739	0.161063	0.133457
MSTRG.14558.4	0.111335	0.061028	0	0.179217	0	0.144158	0.039926	0.203151	0.090587	0.134305	0.262604	0.167187	0.480826	0.531265	0.502852
MSTRG.23992.2	0	0	0.347536	0	0	0	0.173971	0.232467	0.025439	0	0.097192	0	0	0	0
MSTRG.678.13	0.01189	0.033673	0.01573	0.074603	0.105088	0.109854	0.052833	0.056562	0.033	0.075988	0.023192	0.097932	0.463205	0.471076	0.199332
MSTRG.678.18	0	0	0	0.045117	0.044506	0.027638	0	0	0.044151	0	0	0.007143	0.256401	0.424232	0.213737
MSTRG.16943.4	1.00514	0.746516	1.24065	1.29429	1.02083	1.30541	0.713759	0.502872	0.584428	0.575039	0.595507	0.410585	0.377738	0.965803	0.302699
MSTRG.20297.1	0.182116	0.248347	0.238641	0.506994	0.495505	0.559957	0.133038	0.407571	0.429366	0.19321	0.32636	0.62697	0.644361	0.720531	0.654901
MSTRG.10528.1	0	0	0	0.125882	0.21179	0.212542	0	0.024743	0	0	0	0.021997	0	0	0
MSTRG.10528.5	0.011501	0	0	0.130076	0.078814	0.501983	0	0	0	0	0	0	0	0	0
MSTRG.2535.52	0.029858	0.001202	0	0	0	0	0.006632	0.065591	0.008197	0.096262	0.263527	0.000126	0.204853	0.161865	0.121783
MSTRG.24462.10	0.161931	0.224532	0.128005	0.086624	0	0.082379	0.110016	0	0.076205	0.107188	0.097071	0.071346	0.004193	0	0
MSTRG.4177.1	0.061723	0.299965	0.14197	0.278095	0.111896	0.146841	0.258673	0.119974	0.08778	0.058462	0.211005	0.259405	0	0	0
MSTRG.9176.35	0.395722	0.292895	0.444254	0.100143	0.078631	0.100265	0.05854	0.277631	0.044874	0.052027	0.031203	0.371033	0.064984	0.036548	0.154829
MSTRG.4252.16	0.122602	0	0.013963	0.008971	0.019577	0.012315	0.035195	0.018182	0.038464	0	0	0	0	0	0.010533
MSTRG.4252.18	0.00722	0.029485	0.124824	0.037913	0.070188	0.028967	0.007094	0.00521	0.011013	0.050314	0.045371	0.066113	0.05537	0.004439	0.041163
MSTRG.17342.14	0.420736	0.587533	0.467599	0.64502	0.285696	0.717902	0.396038	0.400256	0.34897	0.195926	0.16413	0.152101	0.018497	0.030321	0.043289
MSTRG.4572.36	0.118689	0.051185	0.013829	0.011687	0.020332	0.236873	0.022102	0.092555	0.033575	0	0	0.000962	0.01007	0	0.072385
MSTRG.4572.35	0.094866	0.060761	0.058133	0.157694	0.130691	0.025377	0.128242	0.094358	0.028873	0	0	0.003684	0.083343	0	0.057283
MSTRG.8090.1	0.250243	0.187083	0.296865	0.375416	0.225167	0.297843	0.496908	0.455345	0.166286	0.061401	0	0	0.323936	0.246748	0.427374
MSTRG.8064.1	0.034547	0.056259	0.023459	0.03473	0.009368	0.018691	0.091919	0.124392	0.120442	0.102073	0.22265	0.107324	0.077784	0.140164	0.173223
MSTRG.23179.55	0	0	3.20152	0	0	0	5.29699	1.94531	0.893752	0.277222	0	2.27995	2.7856	1.09696	2.62607
MSTRG.21048.2	2.50769	0	0	1.20534	0.756159	1.31663	0	0	0	1.66505	0	0	0.834331	0.901934	0.666863
MSTRG.21842.1	0.165398	0.13025	0.177946	0.142287	0.058195	0.260497	0.040541	0.106977	0.086962	0.12569	0.122843	0.246246	0	0	0
MSTRG.14107.1	0.081847	0.127379	0.073624	0.166026	0.242055	0.249266	0.200438	0.246815	0.178953	0.251461	0.333203	0.324682	0.39842	0.487765	0.61435
MSTRG.8531.8	0	0	0	0	0	0	0	0.042612	0.010656	0.096484	0.116789	0.098626	0	0	0
MSTRG.14652.1	0.248641	0.058188	0.13633	0.28882	0.258781	0.166723	0.158897	0.254126	0.104004	0	0.032802	0	0.238247	0.226797	0.33814
MSTRG.9936.1	0.488678	0.55813	0.38992	0.222695	0.249327	0.142566	0.361466	0.364125	0.396728	0.621137	0.520251	0.785219	0.577984	0.523946	0.526697
MSTRG.17459.1	0.030903	0	0	0	0.010789	0.014182	0.168827	0.273251	0.220683	0.275443	0.244032	0.284941	0.102926	0.124626	0.213352
MSTRG.14593.9	0	0	0.002009	0.114557	0.029813	0.187693	0	0	0.100966	0.004823	0	0	0	0	0
MSTRG.22808.1	0.19149	0.196305	0.30959	0.183123	0.159504	0.12096	0.216473	0.53317	0.224459	0.21772	0.306515	0.221043	0.024763	0.042491	0.036768
MSTRG.10898.1	0	0	0	0.128765	0.118661	0.093946	0.188202	0.077296	0	0.04358	0.039572	0.113742	0.01995	0	0.058709
MSTRG.23117.20	0	0.739554	0.496971	0	0.305067	0.459359	0	0.455629	0	0	0	0	1.42152	1.23464	1.75083
MSTRG.21523.9	0.029676	0	0	0.005977	0	0.01128	0.124932	0.152443	0.085591	0.308903	0.169366	0.307256	0.438386	0.23374	0.672421
MSTRG.4572.41	0	0.047563	0	0.038858	0.005292	0.095681	0.051427	0.152461	0.029091	0	0	0.005093	0	0	0
MSTRG.6870.1	0.018825	0.055807	0.02972	0.149928	0.106633	0.168282	0.008276	0.010868	0.03738	0.018153	0.008223	0.031805	0.197287	0.273555	0.337448
MSTRG.19132.1	0.480972	0.298104	0.305426	0.248252	0.269739	0.362709	0.569379	0.473199	0.258696	0.197918	0.365421	0.188554	0	0	0
MSTRG.14823.6	0.115633	0.131012	0.148168	0.004523	0.00465	0.004622	0.084277	0.060814	0.005009	0.195535	0.075713	0.231184	0.32272	0.276839	0.217451
MSTRG.24633.1	1.92423	1.89123	0.939822	0.62653	0.612889	0.692924	0.760496	0.833204	0.691878	0.87033	0.544754	1.66099	0.425804	0.454126	0.452646
MSTRG.12439.52	0.145058	0	0.045881	0.121101	0.077796	0.056672	0.154678	0.02187	0.050271	0.158508	0.091401	0.159562	0.358235	0.402335	0.394423
MSTRG.7119.4	0	0	0.427954	0	0	0	0	0	0	0	0	0	1.03865	0.410702	0.21649
MSTRG.9717.1	0.060214	0.161394	0.070876	0.384468	0.461665	0.402241	0.194295	0.353378	0.243094	0.13888	0.540999	0.083742	0.959674	0.46056	0.854532
MSTRG.9717.8	0.018732	0.014916	0	0.020639	0.017136	0.009588	0.007603	0.031944	0.015261	0.099764	0.087359	0.146387	0.059153	0.02497	0.010046
MSTRG.6667.1	0.810077	0.857927	0.462263	0.915926	0.921221	0.926551	0.146323	0.111937	0.094992	0.067442	0.07192	0.106318	0.0129	0.013188	0.015049
MSTRG.10772.1	0.060359	0.045484	0.072032	0.0254	0.04597	0.033834	0.326823	0.362265	0.21217	0.530065	0.378738	0.228769	0.218014	0.067394	0.185241
MSTRG.13020.3	0	0	0	0	0	0.220259	0.045036	0.320243	0.329202	0	0.005336	0	0.004159	0	0.332086
MSTRG.13020.4	0	0.015154	0	0.180498	0.504128	0.626874	0.35171	1.23978	0.036261	1.29031	0.010633	0.719765	0.007758	1.64374	0.134999
MSTRG.18276.10	0.211179	0.297652	0.189263	0.704213	0.675804	0.659599	0.391974	0.420636	0.405152	0.820029	0.919612	0.811976	0.471405	0.50779	0.466481
MSTRG.16074.1	0.312889	0.155672	0.182235	0	0	0.007024	0	0.750208	0.788722	1.12436	0.83631	0	1.09725	0	0.5694
MSTRG.20024.1	0.348947	0.169277	0.19077	0.097889	0.096427	0.089838	0.334282	0.23142	0.344002	0.040277	0.280972	0.206239	0.255975	0.290016	0.234133
MSTRG.24872.2	0	0	0	0	0	0	0	0.029434	0	0	0	0	0.150582	0.127209	0.030251
MSTRG.13988.1	0.396157	0.337795	0.311141	0.509067	0.478907	0.430673	0.864077	0.783761	0.809838	1.31354	0.900936	1.29103	0.209839	0.232714	0.398952
MSTRG.12995.2	0	0	0	0	0	0	0.312631	0	0	0	0	0	0.108913	0.311821	0.401932
MSTRG.12684.12	0.19736	1.16277	0.170623	0	0	0	0	0	0	0	0	0	0	0	0
MSTRG.18075.7	0.147317	0.063339	0.06134	0	0.024049	0	0.036941	0.140629	0.0078	0.005485	0	0	0.182477	0.257721	0.202161
MSTRG.851.8	0	0.324777	0	0.085074	0	0.061499	0.209758	0	0.166435	0	0	0	0.030249	0.029796	0.051483
MSTRG.2878.18	0.003354	0	0	0	0.000821	0	0.110791	0.012267	0.023743	0.190265	0	0.001334	0.024187	0.060009	0.023284
MSTRG.8005.1	0.213455	0.213936	0.172881	0.487941	0.681045	0.799589	0.413421	0.308343	0.298082	0.307152	0.314116	0.487623	0.327352	0.293223	0.425509
MSTRG.18652.1	0.058565	0.168012	0.077768	0.168695	0.047578	0.112233	0.069535	0.074639	0.096973	0.146102	0.068433	0.097548	0	0	0
MSTRG.14577.10	0.159117	0.134661	0	0.092576	0.113185	0.08378	0.239589	0.310922	0.277229	0.304396	0.246678	0.277666	0.050624	0.079516	0.044835
MSTRG.17299.1	0.13195	0	0.060855	0.14825	0.091402	0.11908	0.104619	0.208768	0.191678	0.110061	0.125793	0.130635	0.305033	0.348334	0.488268
MSTRG.25001.7	0.313618	0	0.287059	0	0	0	0.238774	0.299241	0.274232	0.271225	0.009394	0.277632	0.090137	0.777131	0.066224
MSTRG.834.1	0.41308	0.4413	0.6564	0.10359	0.089563	0.100077	0.413188	0.368262	0.3632	0.437231	0.411358	0.218975	0.148422	0.138377	0.138015
MSTRG.15491.2	0.650749	0.876118	0.459912	0.401042	0.562825	0.397996	0.190808	0.363223	0.373087	0.277193	0.117322	0.30052	0.487681	0.525619	0.650242
MSTRG.14067.6	0.274187	0.124582	0.248911	0	0.103758	0.297083	0	0	0.000602	0.202165	0.208882	0.608508	0.182871	0	0.132792
MSTRG.15524.15	0.155304	0.128287	0.213993	0.22101	0.130076	0.279972	0.149032	0.19	0.21102	0.107108	0.108732	0.086745	0	0	0.001466
MSTRG.19559.22	0	0	0	0.076867	0.156857	0.002665	0.195986	0.420618	0.269986	0.253089	0.259505	0	0.079516	0	0.310229
MSTRG.4246.15	0.088364	0.109768	0.117673	0.034616	0.053334	0.040462	0.158962	0.154183	0.086702	0.097599	0.098383	0.429615	0	0	0
MSTRG.10734.13	0	0.018102	0.123253	0	0.016806	0.010334	0.101693	0.127883	0.07023	0	0	0	0.07097	0	0
MSTRG.10734.10	0.036294	0.13361	0.027071	0.073448	0.024784	0.080766	0.016213	0.201384	0.170994	0	0	0	0	0	0
MSTRG.10861.6	0	0	0	0.018427	0.063847	0.110304	0	0	0	0	0	0	0	0	0
MSTRG.4017.1	0.40313	0.325746	0.181982	0.232233	0.314184	0.326587	0.415511	0.380028	0.495403	0.539159	0.464023	0.751014	1.12838	1.14657	1.35627
MSTRG.15586.6	0	0.061684	0.034961	0.273745	0.12518	0.172772	0.138756	0.282653	0.198632	0.00067	0	0.000455	0.223774	0	0.140865
MSTRG.18391.8	0	0	0	0.004607	0.078177	0.105608	0	0	0	0	0	0	0	0	0
MSTRG.18391.2	0.018173	0.008892	0	0.14237	0.173182	0.06456	0.161728	0	0.099885	0.11997	0.082841	0.03389	0	0	0.010783
MSTRG.17295.2	0.368698	0.22686	0	0.427588	0.227057	0.415154	0.766028	0.244398	0.654709	0	0	0	0	0.181224	0.225165
MSTRG.16162.20	0.131812	0.066536	0.017815	0	0	0	0.056318	0.03137	0	0.049042	0	0.083339	0.071096	0.076328	0.048177
MSTRG.22766.23	0.002504	0	0.001771	0.065378	0.000564	0.070029	0.099033	0.004612	0.006533	0.005293	0	0.000868	0.28529	0.00889	0.26705
MSTRG.25322.1	1.29851	1.1713	0.811416	0.559878	0.545777	0.552352	0.389464	0.380131	0.547011	0.670141	0.429529	0.763134	1.08554	0.953007	1.36299
MSTRG.6304.3	0.189175	0.178002	0.143201	0.092895	0.069646	0.038764	0.270003	0.312134	0.346358	0.427521	0	0.412718	0.165716	0.186607	0.167119
MSTRG.18499.1	0.5535	0.479037	0.343805	0.895975	0.724544	0.843221	0.292551	0.371904	0.387264	0	0.347906	0.147986	0.023158	0.068252	0
MSTRG.19639.3	0	0	0	0.958671	0.76185	0.938187	0	0	0	0	0	0	0	0	0
MSTRG.9385.6	0	0	0	0.176915	0.289117	0.078552	0.133958	0.111984	0.11669	0.327022	0.08824	0.001704	0.306825	0.123456	0.12857
MSTRG.9.4	18.2455	12.3503	20.1237	3.33953	19.3471	2.71307	25.3581	23.4857	16.0909	3.7596	3.017	1.69851	1.58281	1.71279	1.11074
MSTRG.5872.1	0	0.04988	0	0.027988	0.025549	0	0.118378	0.184789	0.255797	0.102144	0.036037	0.170827	0.008417	0	0
MSTRG.24703.1	0	0	0	0	0	0	0	0	0	0	0	0	0.29389	0.11794	0.42385
MSTRG.7473.1	0.137575	0.174399	0.095078	0.339926	0.734248	0.523	0.461469	0.402489	0	0.270151	0.352993	0.032021	0.605355	0.817346	0.778245
MSTRG.23179.50	0	0	2.409	0	0	0	0.424763	2.089	2.11258	0	0	0.324945	1.94327	1.43215	0.190334
MSTRG.19146.1	0.380068	0.384126	0.296319	0.280288	0.275899	0.329981	0.11384	0.137933	0.136698	0.16572	0.226984	0.223163	0.199559	0.182461	0.151989
MSTRG.24625.5	0.044775	0.19929	0.073076	0.105104	0.167401	0.046594	0.270793	0.168295	0.158425	0.08281	0.076324	0.082674	0.268852	0.14067	0.286655
MSTRG.22079.2	0.237512	0.206901	0.143157	0.22214	0.172725	0.162275	0.417987	0.4215	0.478899	0.559494	0.511231	0.577538	0.307219	0.314459	0.320375
MSTRG.15609.19	0	0	0.017929	0.207622	0.169828	0.168858	0	0.196874	0	0	0	0.174328	0.291238	0.429376	0
MSTRG.8933.2	0	0	0	0.060411	0.040686	0.063731	0	0	0.126434	0.034074	0.14438	0.107467	0.239317	0	0
MSTRG.24417.7	0	0	0	0	0.010309	0	0	0	0.051478	0.05598	0.074553	0.11835	0.385596	0.277769	0.439918
MSTRG.17709.1	0.025692	0.092976	0.149536	0.68461	0.622099	0.532672	0.48913	0.658079	0.509366	0.661051	1.04035	0.857601	1.93366	1.93734	2.21675
MSTRG.4771.2	0	0.29798	0	0	0.205179	0	0.268645	0.176909	0.232444	0	0	0	0	0.108789	0
MSTRG.15600.3	0	0.025132	0	0.089948	0.042741	0.021407	0	0	0	0	0.063751	0	0.143947	0.04846	0.054098
MSTRG.22719.36	0.424028	0.32552	0.314144	0.740428	0.952782	0.607599	0.77977	1.61275	1.11765	1.47788	1.61446	0.662415	1.58774	1.61045	2.6095
MSTRG.3497.3	0	0	0	0	0	0	0.630108	0.944738	0.857772	1.1629	1.01401	1.18155	0.663572	0.810407	0
MSTRG.14192.3	0	0	0	0	0.117947	0	0.003857	0	0	0	0	0	0.088435	0.062437	0.021227
MSTRG.4171.111	2.65439	2.4393	1.72004	1.84284	1.61695	1.66039	1.66717	2.00188	1.71474	1.96742	1.81174	2.55399	0.351764	0.719251	0.744371
MSTRG.18160.1	0.100017	0	0	0	0.035396	0	0.056933	0.03875	0	0	0	0	0.108685	0.112607	0.090505
MSTRG.20623.40	0.340538	0.613134	0.360507	0.154938	0.107148	0.06871	0.288633	0.107473	0.334152	0.156363	0.186775	0.196721	0.033881	0.056715	0.022199
MSTRG.4682.2	0.380271	0.190744	0.235081	0.461528	0.479499	0.585946	0.18716	0.19067	0.287184	0.139886	0.186884	0.194843	0.173635	0.171475	0.160176
MSTRG.23817.70	0.488192	0.293615	0.497596	0.499422	0.342682	0.45163	0.255008	0	0.214726	0.425843	0.403206	0.427605	0.033949	0.108293	0.048515
MSTRG.6041.3	0.69865	0.675961	0.474809	0.10374	0.15801	0.23869	0.131969	0.329008	0.461932	0.148678	0.226946	0.228212	0.11367	0.117	0.158547
MSTRG.14665.13	0.930795	0.92625	0.816865	0.320483	0.346595	0.414726	0	0.320866	0	0.494285	0	0	0	0	0
MSTRG.15284.1	1.26958	1.21006	0.997619	0.571555	0.531014	0.433575	0.796213	0.713856	0.797488	0.82701	0.914975	0.75197	0.462256	0.404061	0.564318
MSTRG.15325.1	0.007643	0.019179	0	0.109817	0.112188	0.151643	0.033517	0.050396	0.03814	0.094329	0.113439	0.067947	0.514031	0.619972	0.627675
MSTRG.23772.47	0.026406	3.19173	5.31889	2.95646	0.003839	0.030202	0.049661	0.00098	0.005862	1.84388	3.24858	0.148025	0.01949	0.058705	0
MSTRG.17325.28	0.586296	0.70501	0.26606	0	0	0	0.221671	0.242128	0	0.158283	0	0	0	0.149619	0
MSTRG.17325.27	0	0.001615	0	0.134944	0.11161	0.378586	0	0	0	0	0	0	0	0	0
MSTRG.17325.24	0.138375	0.084182	0.375691	0.06182	0.09708	0.11658	0.167655	0.089898	0.168185	0.094291	0.092538	0.075687	0.01288	0.012527	0.013154
MSTRG.17325.21	0.453429	0.289958	0.001962	0.00123	0.386883	0.011551	0.000723	0.012429	0.711609	0.234042	0.616784	0.060981	0	0.005654	0
MSTRG.23043.4	0	0	0	0.073035	0.028293	0.047286	0.183673	0	0	0	0	0.004695	0	0	0.050217
MSTRG.2611.1	0.359334	0.352061	0.150935	0.334775	0.259953	0.305671	0.137921	0.111547	0.134844	0.113946	0.116205	0.191904	0.048375	0.02417	0.046527
MSTRG.3539.1	0.822825	0.578145	0.573212	1.44682	1.33806	1.46763	1.79707	1.84605	1.6865	2.20338	1.79185	2.04182	1.53174	1.56598	1.61384
MSTRG.15104.2	0	0	0	0	0	0	0.08998	0.186064	0.058637	0.093412	0.125428	0.046435	0.217406	0.169179	0.100398
MSTRG.22827.2	0.18101	0.239111	0	0.049119	0.055336	0.196552	0.049538	0.028099	0.071965	0.095086	0.157691	0.072284	0	0	0
MSTRG.4714.2	0.883854	0	0.607818	0	0	0.720833	0	0	1.10653	0.887529	1.11022	0.895536	0	0	0
MSTRG.4171.50	0.326216	0.923996	0.338508	0.203603	0	0.763844	0.572753	0.499779	0.435923	0.156767	0.159365	0.302598	0.234792	0.296583	0.038893
MSTRG.4171.51	0	0.1506	0.106626	0	0.069935	0	0.093728	0.056664	0.110958	0	0	0	0.033666	0	0
MSTRG.17395.6	0.017976	0.008491	0	0	0	0	0.073426	0.06218	0.037452	0.201385	0.154867	0.144906	0.057364	0.040121	0.049042
MSTRG.17862.2	0	0	0	0.084176	0	0	0.913375	1.06674	0.093623	0	0	0	0	0	0
MSTRG.15844.24	0.03415	0.015464	0.121127	0	0.001374	0.001857	0	0.004277	0	0	0	0	0.005192	0	0
MSTRG.15844.26	2.29122	2.91277	0	0.641023	0	0.336497	0.12577	0.053133	0.139003	0	0	0	0.072877	0.078947	0
MSTRG.12443.4	0	0	0	0	0	0	0	0	0	0	0	0	0.091688	0.020142	0.148974
MSTRG.193.67	0.025205	0.039778	0.028623	0.046698	0.033779	0.031038	0.05056	0.071467	0.119673	0.203803	0.089728	0.077093	0.025338	0.017399	0.017076
MSTRG.10401.2	0.035135	0.006329	0	0.193018	0.175399	0.238214	0	0	0.104107	0.050622	0	0	0.05526	0	0
MSTRG.21436.17	0	0	0.060054	0	0.004697	0	0.023939	0.010074	0.039341	0.104566	0.162907	0.053597	0	0.004073	0
MSTRG.8649.1	0.197743	0.346887	0.208447	0.368757	0.342139	0.398605	0.122806	0.047172	0.067872	0.142596	0.105193	0.095032	0.063265	0.027934	0.088767
MSTRG.25167.5	0.130986	0	0.140256	0.177717	0.092755	0.079234	0	0	0	0	0	0	0.312882	0	0
MSTRG.6600.34	0	0	0	0.007692	0.018495	0.027111	0	0.004477	0.073935	0.019082	0.013838	0.025872	0.128471	0	0
MSTRG.15195.17	0	0.00959	0.009229	0	0.109972	0.084799	0.27339	0.224717	0	0.320999	0.114415	1.41687	0	0	0
MSTRG.8540.2	0.176851	0.140681	0.133073	0.027192	0.025923	0.034024	1.23257	0.205998	0.250413	0.017717	2.41473	0.041785	0.005446	0.129617	0.072831
MSTRG.8582.1	0.365916	0.50046	0.404118	0.99239	1.20852	1.14343	0.832195	1.06113	0.760407	1.28204	1.09618	1.22032	1.35001	1.39859	1.04254
MSTRG.21042.5	0.075522	0.107271	0.023041	0	0	0	0	0.071416	0	0.191936	0	0.504514	0	0.087556	0.052139
MSTRG.15192.10	0	0	0	0.271282	0.243996	0.347724	0.486802	0.140442	0.088049	0.596281	0.462643	0.334435	0.257122	0	0
MSTRG.15192.13	0.034615	0	0.001257	0.025949	0.013482	0.032407	0	0	0	0.326636	0.09889	0.251403	0.45533	0.194397	0.163285
MSTRG.2527.4	0.03922	0.02451	0.002324	0.219498	0.255367	0.096079	0.088449	0.289121	0.130498	0.175593	0.151698	0.099831	0.079581	0.098423	0
MSTRG.20627.1	0.395083	0.187273	0.288598	0.421924	0.470538	0.440826	0.660375	0.505111	0.313751	0.767777	0.741239	0.909307	0.32928	0.205162	0.304485
MSTRG.3847.2	0.119353	0.028871	0.585555	0.261072	0.211058	0.214396	0	0	0.03982	0	0	0	0	0	0
MSTRG.24931.27	0.259925	0.195098	0.325745	0.209496	0.264953	0.156374	0.385024	0.394349	0.186373	0.477001	0.464255	0.497228	0.872636	0.767559	0.764406
MSTRG.10771.13	0	0	0.172119	0	0.025495	0	0.15116	0.320967	0.249003	0.16569	0.442515	0.583211	0.064906	0.07923	0.0326
MSTRG.20124.5	0.155737	0.080767	0.051358	0.316133	0.335509	0.291509	0.380364	0.328026	0.207678	0.563054	0.419203	0.84909	0.585226	0.470733	0.567512
MSTRG.184.2	0.145439	0.773055	0.066561	0	0	0	0	0.056481	0	0.457842	0	0	0.298636	0	0.005364
MSTRG.23817.33	0	0.512544	0	0	0	0	1.73713	2.07872	0.800446	0.593726	0	0.702043	0	0.905411	0
MSTRG.17810.1	1.31543	1.33044	1.01107	0.634202	0.478183	0.540279	0.768768	1.11515	0.661212	0.716297	0.72585	1.15903	0.834613	0.70892	0.886023
MSTRG.553.2	0	0	0	0	0.160974	0.149934	0	0.127136	0.079714	0	0	0	0.066715	0.049175	0.186918
MSTRG.22342.1	0	0	0	0.081976	0.133463	0.193225	0.127496	0.083952	0.091252	0.158663	0	0.121356	0.595484	0.444372	0.537711
MSTRG.19143.3	0.326172	0.505811	0.204254	0.241537	0.275818	0.299252	0.106385	0.168425	0.111784	0.190872	0.102846	0.180703	0.288159	0.286989	0.139305
MSTRG.10861.75	0.222154	0	0.115509	0.099955	0	0.108363	0	0.091676	0.112176	0.011111	0.018461	0.017312	0.128309	0.132673	0.136404
MSTRG.24626.1	0.053423	0.043399	0.099206	0.037053	0.047891	0.032823	0.074753	0.106623	0.048816	0.096956	0.087721	0.07728	0.252379	0.259219	0.252444
MSTRG.21887.12	0.10461	0.254086	0.125017	0.095499	0	0.017036	0	0.134858	0.193269	0.078787	0.126711	0.133714	0.617972	0.602198	0.527131
MSTRG.18782.1	0.070242	0.190426	0.228377	0.17102	0.121485	0.073322	0.475003	0.36985	0.446089	0.277229	0.426398	0.629168	0.249654	0.277555	0.269515
MSTRG.23815.1	2.17694	1.41886	1.90062	3.63966	2.13557	2.84297	0.364802	1.16126	0.814771	1.47903	0	1.44229	0.51691	0.284959	0
MSTRG.14801.1	0.487089	0.569003	0.476979	1.27256	1.05155	1.16846	1.80869	1.67993	1.65451	2.13094	2.10705	2.37744	2.01987	2.11994	2.4041
MSTRG.4249.2	0	0	0.063025	0	0	0	0.227783	0.115557	0.084408	0	0.379915	0.186294	0	0	0.026109
MSTRG.10305.1	1.52513	2.02188	2.67334	1.69487	1.68538	2.35142	0.853132	0.818554	1.01695	0.904698	0.944939	0.467647	0.506748	0.447929	0.36915
MSTRG.18420.1	0.026607	0.076894	0.115705	0.070244	0.092103	0	0.075835	0.063242	0.175042	0.1273	0.047925	0.093277	0.576184	0.629175	0.354677
MSTRG.2092.1	0.028581	0.060571	0.036912	0.266389	0.109021	0.089145	0	0	0.101933	0	0.05403	0	0.424842	0.287209	0.22054
MSTRG.1065.1	3.6049	3.28318	2.42841	1.24856	1.31025	1.37644	1.29235	0.962293	0.926934	0.869855	0.761709	1.2883	0.480132	0.450054	0.478653
MSTRG.17941.1	0	0.134794	0.024217	0.064327	0.172347	0	0.264377	0	0	0.17575	0.095763	0.228673	0	0	0
MSTRG.6207.1	0.800281	0.758366	0.527692	0.491144	0.443869	0.222587	0.303923	0.674454	0.549407	0.865436	0.623791	1.09452	0.290615	0.202845	0.251224
MSTRG.25074.1	0.181951	0.065095	0.054066	0	0	0	0	0.044775	0.075077	0	0	0.094948	0.099045	0.089586	0.199758
MSTRG.25074.7	0	0	0.049026	0.07454	0	0	0.191	0.0791	0	0	0	0	0.013574	0.108634	0.063783
MSTRG.25329.2	0.185705	0	0	0.314499	0.067558	0.185349	0.270751	0.292843	0.201913	0	0	0	0.000777	0.252829	0.203037
MSTRG.16103.7	0.061597	0.021132	0	0	0	0	0.129497	0	0	0.083206	0.202784	0.177805	0	0	0
MSTRG.23032.1	0.102887	0.147483	0.065653	0.069875	0.153814	0.108556	0.304052	0.597321	0.317718	1.04833	0.942695	0.862958	0.299728	0.146127	0.103659
MSTRG.18347.1	0.103818	0.130515	0.092365	0.10191	0.105682	0.065639	0.296488	0.198903	0.210413	0.458137	0.467823	0.491628	0.116023	0.08537	0.092681
MSTRG.21666.38	0.02263	0.054381	0.066385	0.175696	0.102538	0.198033	0.6904	0.871747	0.858702	1.34761	1.32223	1.483	0.859598	0.579795	0.804311
MSTRG.21666.35	0.021014	0.041323	0.03148	0.130706	0.109564	0.076878	0.425359	0.488111	0.482892	0.906161	0.698245	1.33258	0.467636	0.552813	0.492105
MSTRG.14756.19	0.045748	0.035918	0.042675	0.121003	0.239193	0.129524	0	0	0	0.021701	0	0	0.214199	0.103418	0.160176
MSTRG.14756.15	0.803481	1.228	1.07938	2.0762	1.80717	1.66643	1.56919	1.76831	1.50536	1.89428	1.18721	2.64696	4.538	2.90929	3.86557
MSTRG.7473.9	0.01982	0.105602	0.049882	0.107747	0.103678	0.154884	0	0	0	0.133767	0.04795	0.061727	0	0.116033	0.528626
MSTRG.2511.1	0	0.01683	0	0.137871	0.104727	0.056127	0.016489	0.120211	0.028591	0.020739	0.07868	0.064096	0.25833	0.188854	0.024793
MSTRG.19131.3	0.029151	0	0.007435	0.044705	0.04771	0.054616	0.006957	0.04816	0.028585	0.071816	0.170099	0.02137	0	0	0
MSTRG.2078.1	0	0	0	0.017681	0.049315	0	0.009638	0.001612	0.02496	0.051216	0.023391	0.143913	0.273117	0.242243	0.386636
MSTRG.11550.1	0.156043	0.143921	0.155267	0.345528	0.363537	0.362065	0.417171	0.404872	0.495569	0.599472	0.536316	0.443817	0.550949	0.525285	0.59974
MSTRG.14216.8	0.264561	0.363283	0.255011	0.10441	0.138509	0.093996	0.136591	0.195374	0.137195	0.20623	0.174721	0.226537	0.16943	0.104088	0.224751
MSTRG.10558.2	0.045999	0.304808	0.190911	0.189791	0.02504	0	0.099093	0.094248	0.100875	0.678667	0.294986	0.523571	0.443023	0.310928	0.210337
MSTRG.10558.1	0.015667	0.052966	0	0	0.003346	0	0.048695	0.165792	0.047852	0	0.107577	0.037149	0.022851	0.011096	0.004666
MSTRG.10558.7	0	1e-06	1.7e-05	0	0	0	0.14691	0.070705	0.144086	0.036888	0.099809	0.332282	0.135534	0.40046	0.102376
MSTRG.10558.4	0.049005	0.182455	0	0.027594	0.138052	0.08141	0.145408	0.106605	0.165764	0.41626	0.359189	0.409384	0.210352	0.283886	0.386373
MSTRG.3210.26	0.0117	0.403687	0.012374	0.008312	0.004527	0.005959	0.051973	0.049887	0.053239	0.174288	0.002222	0.043065	0.028809	0.02356	0.036967
MSTRG.24671.19	0.244537	0	0.28725	0.095355	0.093395	0.109222	0	0.010434	0	0.212337	0.008011	0	0	0.079424	0.216978
MSTRG.14943.1	0.355926	0.342532	0.291351	1.44226	1.69497	1.52413	0.468615	0.376322	0.323242	0.329557	0.266821	0.341331	0.802667	0.829766	0.768211
MSTRG.13416.1	1.09954	0.966414	0.576653	1.55408	1.45572	1.5228	1.31722	1.21238	1.10624	1.86738	1.69604	2.52474	0.746731	0.480099	0.605262
MSTRG.3394.1	0.09395	0.122377	0.036967	0.298503	0.509555	0.622063	0.158248	0.242067	0.236713	0.064953	0.034089	0	0.029338	0.05242	0.044408
MSTRG.3117.1	0.653648	0	0	0	0	0	0.395561	0.447644	0.680127	0.887777	0	1.06125	0	0.599741	0.51214
MSTRG.6304.2	0.075529	0.083914	0	0.040137	0.027148	0.043465	0.139254	0.200731	0.352363	0.485913	0.34254	0	0.109564	0.09855	0.062333
MSTRG.18200.7	0	0	0	0	0	0	0.0413	0.0496	0.061527	0	0.111108	0.147867	0	0	0
MSTRG.6437.1	0	0	0.046501	0	0	0.003325	0.129395	0.218485	0.041724	0.192316	0.121408	0.056768	0.136285	0.12545	0.028868
MSTRG.15493.1	1.00337	1.1619	1.22977	1.10771	1.01746	1.19066	1.22854	1.07972	1.12901	1.10518	0.92765	1.13039	1.68493	2.16294	1.77333
MSTRG.24197.15	0.388667	0.050378	0.018509	0	0	0	0.149472	0.049073	0	0	0	0	0	0	0
MSTRG.25235.1	1.00983	0.894271	0.500417	0.75021	0.659482	0.646315	0.781228	0.800874	0.739198	1.07602	0.694049	1.57971	0.391862	0.377289	0.40936
MSTRG.17742.1	0	0	0	0	0	0	0	0	0	0	0	0	0.069863	0.205057	0.266039
MSTRG.16416.2	4.33375	4.66823	4.37686	5.33969	5.05704	4.29602	2.10587	2.47111	2.88425	1.9523	1.45185	2.33941	1.88771	2.66175	1.59615
MSTRG.165.2	3.43059	4.522	1.05333	0.60155	0.542277	0.411155	1.4285	0.929048	0.64262	1.61095	0.604238	4.6163	0.721186	0.728382	0.918142
MSTRG.16424.1	0.246223	0	0	0	0	0	0.838465	0.285789	0.458409	0	0	0	0	0	0
MSTRG.2478.1	0	0	0.065286	0.162404	0.129205	0.085264	0	0	0	0	0.023906	0	0.093608	0.023558	0.065546
MSTRG.12925.3	0.060477	0.044791	0.039376	0.048091	0.054859	0.027756	0.245949	0.1033	0.148317	0.225378	0.339269	0.227509	0.539793	0.691877	1.04125
MSTRG.16183.5	0.151511	0	0.24937	0.111385	0.204949	0	0.221304	0.171993	0	0.236871	0.270181	0.13514	0	0	0
MSTRG.14817.1	0.08451	0.120469	0.110843	0.184898	0.073744	0.028186	0.58293	0.174556	0.376343	0.534597	0.561309	0.764318	0.206397	0.136266	0.179753
MSTRG.724.17	0.108328	0	0	0	0	0	0.243126	0.074484	0.036631	0.123222	0	0.294831	0.234273	0.026908	0.048995
MSTRG.5142.1	0.006863	0	0.023495	3.42194	3.26583	3.33021	0.007831	3.59556	0.005937	0	2.98211	0.00407	0.005908	3.78509	0.692342
MSTRG.8544.11	0.389175	0.050049	0.175144	0.129662	0.469423	0.171438	0.490253	0.70875	0.342547	1.0647	0.382707	0.292332	0.022012	0.013686	0.017891
MSTRG.23115.11	0.016097	0.081914	0.028131	1.31841	0.34059	0.259405	0.311053	0	0.062105	0.91753	0.121503	0.055457	0	1.07339	0.931056
MSTRG.1635.2	0.163081	0.243951	0.25655	0.588741	0.47649	0.230921	0.256741	0.23915	0.12449	0.139923	0.200493	0.111731	0.923297	0.713038	0.517207
MSTRG.1635.1	0.688774	0.439764	0.408594	0.627789	0.718099	0.531171	0.349254	0.26942	0.289034	0.399571	0.289075	0.444437	0.489406	0.658717	0.555355
MSTRG.24493.11	0.067582	0.077286	0.165041	0.098079	0.223438	0.18411	0	0	0	0	0	0	0.057898	0	0
MSTRG.15336.4	0.637449	0.090494	0.478556	0	0	0	0	0	0.718082	0	0	0	0	0	0
MSTRG.4838.3	0.051066	0.065895	0.036257	0.01947	0.025767	0.062846	0.089013	0.091992	0.066982	0.459943	0.589317	0.3409	0	0	0.05175
MSTRG.6498.7	0.023334	0.120775	0.003541	0.004038	0.004629	0.003121	0.00255	0.00143	0.003167	0.010566	0.006	0	0.035044	0.082239	0.060459
MSTRG.15600.1	0	0	0.043514	0	0	0	0.07153	0.039362	0.110908	0.098075	0	0.196428	0	0.114244	0
MSTRG.18392.1	0	0	0	0.234237	0.112622	0.207293	0	0	0.031953	0	0.050644	0	0	0	0
MSTRG.24830.1	0	0	0	0.060281	0.236308	0.136881	0.116608	0.196573	0.054022	0	0.154653	0	0	0	0.205081
MSTRG.23688.1	0.346131	0.19068	0	0	0.20807	0	0	0	0	0.854378	0.280331	2.80042	0	0	0.20236
MSTRG.23765.28	0.545515	0.739317	0.308943	0.825899	0.771883	0.583323	0.385306	0.367315	0.313195	0.378863	0.349504	0.486397	0.202731	0.11615	0.202157
MSTRG.10788.12	0	0	0.164608	0	0	0	0.239501	0.113759	0.029503	0.110554	0	0.105125	0.051788	0.074461	0.04667
MSTRG.11200.1	0	0	0.103533	0.376331	0.304764	0.270543	0	0	0	0.061172	0	0.114069	0.003065	0	0.353581
MSTRG.11200.3	0	0.05172	0	0.051876	0.043489	0.092216	0	0	0	0	0	0	0.016653	0.159651	0
MSTRG.11200.4	0	0.10616	0	0	0	0	0.419846	0.301407	0.19313	0.253508	0.250627	0	0.193273	0.237961	0.061496
MSTRG.15280.1	0.865053	0.888385	1.08688	0.651212	0.562761	0.473873	1.20948	1.23088	1.4427	1.50419	0.890788	1.49906	2.10627	2.27147	2.25425
MSTRG.1977.1	3.23435	3.35052	2.5601	1.71893	1.54346	1.72136	1.96504	2.1276	1.91844	1.85427	1.48791	2.20339	0.518622	0.541426	0.480778
MSTRG.18964.1	0.201463	0.209613	0.162436	0.43439	0.443899	0.58315	0.304574	0.257135	0.220085	0.494376	0.266153	0.456235	0.569162	0.748311	0.582961
MSTRG.2090.13	0.032865	0.05248	0.012718	0.203351	0.123268	0.203097	0.010987	0.029636	0.004313	0.014347	0.024952	0.040525	0.270718	0.367071	0.313347
MSTRG.19821.1	0.089124	0.059753	0.039082	0.406808	0.218943	0.410318	0	0.079187	0.096149	0.047009	0	0.202917	0.098987	0.198041	0.169947
MSTRG.8182.1	0.402913	0.440001	0.499191	1.44976	1.14432	1.19536	1.89716	1.98708	1.93386	2.39449	2.09685	2.13388	1.84109	2.02025	1.93532
MSTRG.14192.7	0	0	0	0	0.306663	0	0.030088	0	0	0	0	0	0.217087	0.516135	0.043855
MSTRG.22005.27	0.220539	0.081845	0.075199	0.122587	0.119878	0.173534	0.317547	0.356297	0.359011	0.399866	0.513495	0.430143	0.051314	0.078663	0.111717
MSTRG.15104.5	0	0	0.051142	0	0	0.012992	0.126323	0.128216	0.166178	0.059739	0	0	0	0.040828	0
MSTRG.23466.29	0.226518	0	0.377965	0	0	0	0.572182	0.424938	0.089728	0	0.960374	1.15701	1.10083	0	1.60048
MSTRG.6010.17	0.982652	0	0.876791	1.13817	1.83428	0.54284	1.18584	1.14173	1.43175	2.02802	1.66225	0.669164	0	0	0
MSTRG.21165.2	77.5177	79.2853	103.054	98.3528	109.652	100.001	40.2011	43.4603	40.3303	7.57646	8.74539	4.83924	2.88063	6.7606	3.4489
MSTRG.23636.1	0	1.4983	0	0	0	0	2.47189	0.888415	1.5145	1.74982	1.4563	0	1.28205	0	1.18473
MSTRG.8176.6	0.096865	0.315567	0.22463	0.388411	0.142793	0.279887	0.082838	0.076953	0.051913	0.04883	0.02229	0.003108	0.058915	0.048673	0.019699
MSTRG.15982.1	2.43879	2.67712	2.61775	1.3838	2.27002	2.27889	3.38508	4.06238	3.77646	4.16512	4.58489	3.77848	1.64078	1.38457	1.24306
MSTRG.19541.7	1.19074	1.31579	1.11467	0.492419	0.424486	0.335631	0.467751	0.441383	0.511645	0.98276	0.368916	1.99335	0.444694	0.625813	0.808032
MSTRG.21423.8	0.110084	0	0	0.044389	0.170476	0	0.167276	0	0	0	0	0	0.534181	0.236774	0.111553
MSTRG.14185.10	0.080157	0.149191	0.331947	0.083601	0.154594	0	0.162541	0.357248	0.304529	0	0	0	0	0.065826	0.158035
MSTRG.19087.1	1.42969	1.52663	0.769838	0.482183	0.279901	0.378412	0.494332	0.76323	0.327399	0.332628	0.335465	0.897862	0.169553	0.172668	0.152132
MSTRG.13630.5	0.019617	0.100411	0.060961	0	0	0	0.171035	0.194807	0.296166	0.300103	0.148666	0.154784	0.13401	0.089441	0.154746
MSTRG.6498.9	0	0	0	0	0	0.000526	0.022949	0.012062	0.038688	0.182345	0.092994	0	0	0	0
MSTRG.10884.7	4.00498	5.08249	3.21972	1.9749	1.26445	1.81985	1.56059	1.9071	2.21676	2.89641	2.02493	4.02863	0.713053	0.577456	1.07171
MSTRG.16742.1	0	0.21597	0	0.474958	0.295608	0.211192	0.108175	0	0	0.510255	0.315585	0.517503	0	0	0
MSTRG.88.3	0	0	0	0.638803	0.784138	0.764772	0.546894	0.508327	0.480665	0.068726	0.706378	0.352031	0.306387	0.001905	0.843279
MSTRG.11287.10	0.276766	0.360014	0.198698	0.732213	0.579607	0.541879	0.472912	0.172635	0.476581	0.849901	0.757984	1.29305	2.10396	2.12184	2.291
MSTRG.25000.1	0	0	0	0	0	0	0	0.061856	0	0	0	0	0.277299	0.307423	0.192978
MSTRG.6394.15	0	0.004577	0	0	0	0	0.1974	0.145363	0.017294	0.023499	0	0.292862	0	0	0.006315
MSTRG.18033.2	0.412564	0.362176	0.363377	0.489357	0.534466	0.449807	0.396272	0.324603	0.399601	0.453365	0.581502	0.562832	1.8875	1.37992	1.83059
MSTRG.9416.1	5.50042	6.20204	6.14973	4.75031	5.05913	4.9325	3.14058	3.30429	3.57905	1.94992	2.00509	1.80023	2.18871	2.28236	2.32693
MSTRG.21329.1	0.259636	0.282676	0.167486	0.18022	0.350579	0.218657	0.043812	0.053403	0.052689	0.115567	0.081074	0.158822	0.349275	0.420512	0.200746
MSTRG.4387.12	0.04616	0.041742	0.023597	0.089731	0.111403	0.182798	0.053216	0.053017	0.097006	0.149055	0.078498	0.169988	0.327295	0.306967	0.343393
MSTRG.19596.27	0.22143	0.125156	0	0	0	0.001044	0.055037	0.029315	0.055465	0.008231	0.173667	0.014237	0	0.037749	0
MSTRG.2537.7	0.004271	0	0.004893	0.000429	0.007124	0.000687	0.013906	0.020047	0.010711	0.031533	0.027306	0.03595	0.216367	0.207945	0.137664
MSTRG.2537.4	0.001773	0	0.007039	0.004516	0	0.003398	0.039267	0.034744	0.000298	0.034513	0.001181	0.056488	0.31586	0.322602	0.328481
MSTRG.1448.5	0	0	0	0	0	0	0.094669	0.131911	0.016597	0	0.080807	0	0	0	0
MSTRG.17588.1	0.07853	0.094548	0.044202	0.103827	0.198246	0.102724	0.262357	0.095098	0.059491	0.101893	0.289702	0.404711	0	0	0
MSTRG.15774.1	0.804025	0.651824	0.580569	0.485152	0.606844	0.260359	0.395722	0.455745	0.418381	0.624331	0.579428	0.923498	1.19376	1.08419	1.26632
MSTRG.10543.1	0.121179	0.16932	0.103922	0	0	0	0	0.0172	0	0.066156	0	0.039239	0	0	0
MSTRG.23732.3	0	0	0	0.161288	0.093208	0.02851	0.129867	0.230867	0.089922	0	0	0.066215	0.157695	0.162597	0.096935
MSTRG.25323.3	0.059377	0.053375	0.064209	0.03613	0.074388	0.138664	0.077812	0.118853	0.151609	0.132025	0.117995	0.181449	0.39931	0.574966	0.385151
MSTRG.6857.1	0.051935	0.025535	0.041877	0.109614	0.164811	0.161715	0.214358	0.08058	0.12601	0.279618	0.244079	0.271049	0.29062	0.299343	0.430481
MSTRG.5349.20	0	0	0	0.061465	0	0	0	0	0	0	2.2e-05	0	0.02013	0.0824	0.372596
MSTRG.21612.22	0	0.049963	0.107873	0.124551	0	0	0	0.162064	0.045534	0.287195	0.256851	0.359325	0.672378	0.989057	1.11101
MSTRG.22417.25	0.214159	0.160362	0.097075	0.114156	0.12343	0.135116	0.508422	0.575983	0.461006	0.656282	0.490662	0.883856	0.176876	0.20322	0.300512
MSTRG.7020.1	1.10584	1.13747	1.30922	0.799629	0.945344	1.19057	2.40043	1.23509	1.68565	2.86717	2.14986	2.92081	0.964241	1.05721	0.724929
MSTRG.20021.1	0.286937	0.293498	0.703281	0.340286	0.287575	0.543522	0.285614	0.668452	0.478804	0.445599	0.49345	0.967968	0.13345	0.060651	0.177969
MSTRG.1452.1	0.259036	0.229384	0.273365	0.661597	0.687649	0.576267	1.19543	1.69213	1.3505	2.36185	1.94755	1.464	1.3392	0.633229	1.38761
MSTRG.18727.1	9.24726	4.29037	4.73168	10.885	5.45568	10.5715	3.37074	2.71762	2.80814	1.10428	1.69263	0.939482	0.296053	0.253269	0.334847
MSTRG.23029.1	0.080767	0.079179	0.12248	0.065958	0.042478	0.073062	0.226917	0.308461	0.21165	0.450599	0.519074	0.381826	0.042162	0.027106	0.068335
MSTRG.19135.1	0.218353	0.231124	0.240613	0.19513	0.191445	0.10305	0.184245	0.117132	0.170599	0.164726	0.097221	0.214379	0	0.019576	0
MSTRG.4671.2	0	0	0	0.067992	0	0	0.180148	0.083763	0.096015	0	0	0	0	0.18436	0
MSTRG.2103.33	0.339839	1.13044	0.177937	1.06412	0.840662	0.413878	0.304406	0.24704	0.164002	0.251121	0.126985	0.24544	0.150555	0.083675	0.158681
MSTRG.2103.32	0.488539	0.307846	0.307213	0.309048	0	0.389711	0.406217	0.389022	0.166996	0.488009	0.331387	0.542339	0.137553	0.178023	0.162895
MSTRG.1392.1	1.39024	1.76058	0.995641	1.17815	1.03909	1.22714	1.44911	1.33781	1.25396	1.56145	1.1603	2.24521	0.561386	0.584186	0.529022
MSTRG.16943.1	0.809074	1.78004	0.992677	1.81952	1.93212	1.48777	1.17111	1.26678	1.27549	1.16185	1.54042	0.836896	7.64988	7.85378	8.66721
MSTRG.1448.2	0.125706	0.114293	0.100585	0.320484	0.241904	0.207463	0.193411	0.224694	0.564589	0.364474	0.321759	0.754595	0.273109	0.186337	0.370155
MSTRG.7773.4	0.003968	0	4.82514	0.000203	0.004449	0	0	0.103371	0.906921	0.028534	0.00149	0.104817	0	0	0
MSTRG.5952.1	0.008035	0.175754	0.18875	0.096039	0.043879	0.10745	0.239153	0.338014	0.305017	0.18487	0.10017	0.165492	0.161532	0.17018	0.131496
MSTRG.9815.1	0.739825	0.591454	0.397829	0.470058	0.413161	0.404446	0.791598	0.840022	0.811843	0.833146	0.730631	1.77224	0.152418	0.133713	0.144616
MSTRG.20488.1	0.159019	0.171106	0.257502	0.358232	0.08117	0.103108	0	0.161242	0	0	0	0	0.303722	0.208341	0.184205
MSTRG.14818.1	0.040563	0	0	0.020708	0.014723	0.00991	0.193907	0.087998	0.060476	0.164114	0.120732	0.034417	0.203785	0.021069	0.14748
MSTRG.10413.1	0.600895	0.445406	0.530206	0.910972	0.7556	1.09265	0.348224	0.511168	0.481039	0.31913	0.463611	0.483778	0.459989	0.376674	0.286391
MSTRG.22811.4	0	0	0.300804	0.39065	0.083585	0.207676	0.181056	0.245101	0.438304	0	0	0	0.426875	0	0.16753
MSTRG.8867.3	0.006557	0.70067	0.01662	0.008809	0.024858	0.065297	0.270922	1.71279	0.73113	0.03532	1.39738	0.023907	0.061283	0.18435	0.005087
MSTRG.8867.4	0.911252	0.913683	0.887567	0.351102	0.394899	0.39105	0.894273	0.89612	0.741807	1.19237	1.11799	1.06919	0.511463	0.383703	0.338059
MSTRG.8867.5	2.28546	1.92291	2.04426	1.14985	0.800488	0.808912	1.09683	1.3562	1.14249	2.55566	1.41313	2.18105	0.559084	0.439129	0.483116
MSTRG.19553.1	0.382167	0.427868	0.282881	0.362181	0.425286	0.362775	0.607485	0.676198	0.640297	0.893487	0.736602	1.16396	0.339102	0.278164	0.404583
MSTRG.15321.1	0	0	0.065331	0.209945	0.223849	0.080831	0.125522	0.10499	0.091617	0.121767	0.244766	0.064727	0.686619	0.738024	1.00482
MSTRG.15625.1	0.258603	0.285355	0.233712	0.239585	0.242804	0.139777	0.577013	0.677769	0.56942	0.885353	0.204689	1.12991	0.293121	0.268144	0.234039
MSTRG.9153.1	1.34814	1.4205	0.667592	0.323641	0.379152	0.27856	0.300256	0.320782	0.303778	0.618933	0.544597	1.43249	0.442926	0.544458	0.566534
MSTRG.20623.36	0.702293	0.675806	0.393728	0.303686	0.314142	0.255435	0.370403	0.442133	0.396231	0.324237	0.34523	0.386351	0.125009	0.094921	0.115536
MSTRG.20623.31	0	0	0	0.020242	0.222897	0.213366	0.106373	0	0	0	0	0	0.045413	0	0
MSTRG.19559.46	0	0.000556	0	0	0	0	0	0	0	0.610456	0.855468	0.958323	0	0	0
MSTRG.9817.5	0.379079	0.348741	0.349424	0.355811	0.38351	0.338989	0.497273	0.44335	0.359281	0.59462	0.638653	0.750281	0.231652	0.203295	0.246736
MSTRG.21107.1	1.71388	2.1332	1.26726	0.838916	0.811048	0.882493	1.0469	0.83309	1.19727	1.22664	1.64018	1.68723	0.02568	0.051393	0
MSTRG.17582.9	0.059817	0.044418	0	0.14135	0.10859	0.055299	0.06344	0.162731	0.049451	0.23701	0.050072	0.249442	0	0	0
MSTRG.3997.1	0.689699	0.78801	0.629705	0.385032	0.311012	0.360336	0.533658	0.466288	0.558309	0.784072	0.622738	0.6324	0.169386	0.148206	0.161598
MSTRG.22764.6	0	0	0	0	0	0	0	0.059028	0	0	0.016021	0.006895	0.070462	0.171528	0.176417
MSTRG.3430.1	0.609455	0.321362	0.365885	0.766978	0.761512	0.724643	0.185769	0.418352	0.385981	0.224528	0.524362	0.424969	1.41317	2.49694	2.49678
MSTRG.23179.32	0	0	0	1.19939	2.97472	0.981897	0.178846	0.407204	0	0	0.303967	0	0	0	0
MSTRG.669.10	0	0	0	0.00959	0.07807	0.016338	0.003282	0.110448	0	0.13109	0	0	0.084288	0	0
MSTRG.2095.1	0.118585	0.007943	0.027916	0.0711	0.157083	0.114704	0.00874	0.056582	0.036541	0.03317	0.016442	0.051152	0.29304	0.41798	0.276524
MSTRG.13750.2	0	0	0	0	0.235001	0.260988	0.285031	0.25569	0.104033	0	0	0	0.181249	0	0
MSTRG.2044.23	0.049046	0.034116	0.015959	0.06827	0.075823	0.046656	0.056002	0.085025	0.091297	0.142004	0.111346	0.133193	0.28275	0.341876	0.252337
MSTRG.2807.2	0	0.179926	0.293994	0	0	0.174739	0	0	0	0	0	0	0.027909	0.034502	0.102089
MSTRG.23765.38	0.517419	0.882103	1.03854	0.468515	0.806415	0.578648	0.531138	0.903959	0.588885	0	0	0	0.165957	0.197616	0
MSTRG.2057.2	0.016382	0	0	0.262044	0.14677	0.142882	0.072378	0.020024	0.023248	0	0.021005	0	0.09051	0.142112	0.032129
MSTRG.24493.5	0.068849	0.136799	0.009347	0.114772	0.075206	0.11887	0.081163	0.079297	0.100844	0	0	0	0.098361	0.105473	0.317763
MSTRG.10654.1	0.107937	0.092028	0.093998	0.201908	0.235218	0.209973	0.244442	0.109623	0.185486	0.124733	0.259641	0.254948	0.565169	0.421468	0.373978
MSTRG.22416.1	0.772521	0.737691	0.488419	1.16273	1.1238	1.10849	0.454891	0.49473	0.373252	0.323381	0.17219	0.32398	0.091368	0.102523	0.090823
MSTRG.9873.14	0	0.010763	0.026622	0.274589	0.202153	0.230955	0.153511	0.164836	0.143807	0.194001	0.09275	0	0	0	0.087991
MSTRG.24780.1	3.36042	3.9803	2.73527	2.29645	2.17657	1.23142	10.3394	11.2451	10.9446	19.3306	18.4263	21.8755	11.8772	10.0428	11.1807
MSTRG.3990.4	0.686602	0.504011	0.308077	0.145841	0.067752	0.088639	0.254508	0.268011	0.207084	0.2625	0.233708	0.310487	0.078398	0.061463	0.030726
MSTRG.8487.1	3.88864	3.94188	3.70225	4.0166	3.66045	4.14394	2.3542	4.54417	4.81924	3.18996	3.54656	2.95695	1.10932	0.821686	1.07984
MSTRG.25290.2	0	0	0.01462	0.220072	0.117295	0.047123	0.096127	0.029166	0.016682	0.09625	0.008897	0.083044	0.210288	0.153438	0.174068
MSTRG.15324.1	0.020328	0.016479	0.018716	0.175888	0.081738	0.147001	0.062692	0.08233	0.010665	0.053678	0.078048	0.103904	0.213338	0.084328	0.210106
MSTRG.10046.1	0.25611	0.437187	0.242321	0.301799	0.268295	0.225126	0.114862	0.140016	0.096065	0.08935	0.071347	0.09629	0.103616	0.09953	0.231715
MSTRG.17882.5	0	0	0	0	0.038147	0	0	0.030218	0.027858	0.159205	0.214073	0.153719	0.469185	0.649496	0.723674
MSTRG.24540.4	0.019957	0	0	0.002028	0	0.014051	0.03602	0.128453	0.290027	0.014801	0.038091	0.012438	0.117638	0.091353	0.136127
MSTRG.24540.2	0.099109	0.15466	0.123804	0.034613	0.045197	0.041292	0.04044	0.084419	0.093746	0.120807	0.15874	0.14437	0.050416	0.178475	0.087295
MSTRG.22521.35	1.38273	1.32811	1.08299	0.901766	0.785829	0.808718	0.99898	1.17819	1.11522	1.16518	1.07215	1.66472	0.457979	0.456492	0.316494
MSTRG.14022.7	0.023311	0.059833	0.050385	0.06875	0.105449	0.132276	0.012465	0.010443	0.011079	0.103609	0.119992	0.180501	0.136635	0.113519	0.012606
MSTRG.3760.1	0.846962	0.788016	1.07919	2.35494	2.00047	2.18719	2.58569	2.4383	2.84392	2.74579	2.41062	2.51921	3.07742	2.76964	2.84592
MSTRG.3592.2	0	0.037279	0.019066	0	0	0	0.150775	0.206684	0.061298	0.047156	0	0.29593	0	0.020251	0
MSTRG.4248.1	0.141495	0.232654	0.180412	0.069515	0.096236	0.092807	0.271428	0.234372	0.180907	0.316755	0.391018	0.311911	0.047931	0.04566	0.021414
MSTRG.597.1	0	0.01566	0	0	0.014337	0	0.149917	0.196018	0.102988	0.189606	0.280689	0.355071	0.225231	0.307277	0.448326
MSTRG.10851.3	0.187291	0	0	0	0	0	0.28429	0.197594	0.210104	0.420168	0.737214	0.42968	0.172379	0.136267	0.175522
MSTRG.17547.1	0	0.044299	0.020598	0.113853	0.137647	0.078906	0	0	0	0	0	0.020619	0	0.028568	0.09788
MSTRG.21176.1	0	0	0	0.124594	0.254981	0.200033	0.053764	0	0	0.239013	0	0.129737	0	0.072369	0
MSTRG.9023.14	0.252777	0.347641	0.227979	0.378507	0.181338	0.231739	0.134727	0.128585	0.200125	0.232356	0.19521	0.178185	0.024303	0	0
MSTRG.9633.13	0	0	0.010769	0	0	0	0	0	0	0.092467	0.049036	0.041438	0.121541	0.016389	0.056375
MSTRG.12389.2	0.069367	0.086146	0.053339	0.069427	0.043971	0.045765	0.451662	0.593238	0.563794	0.903431	0.796338	1.0815	0	0.547388	0.568232
MSTRG.17343.1	0.442582	0.369059	0.259483	0.423641	0.258268	0.358716	0.291469	0.3092	0.256356	0.159737	0.073077	0.136376	0.049697	0.077923	0.006721
MSTRG.2782.1	0.732268	0.770708	0.785398	1.15442	1.09779	1.17406	0.516694	0.53422	0.588499	0.433532	0.525719	0.44709	0.668705	0.686716	0.721707
MSTRG.20470.15	0	0	0.045709	0	0	0	0.058631	0.177453	0.492343	0.100139	0.443214	0.020277	0	0.070925	0
MSTRG.5774.1	0.310034	0.244438	0.470258	0.191318	0.421008	0.179038	1.1158	1.27867	1.15884	1.99302	1.97034	0.987842	1.32178	1.52845	1.74321
MSTRG.8166.2	0	0	0	0	0.190441	0.215243	0.191718	0.14143	0	0	0	0	0.312322	0.237642	0.09167
MSTRG.1895.3	0.95788	0.29023	0.448375	0.373632	0.05101	0.073227	0.124764	0.26379	0.147388	0.796659	1.08213	0.772937	0.027372	0.345776	0.077486
MSTRG.7651.8	0.062283	0.117289	0.058085	0.094684	0.070505	0.103955	0.101117	0.131397	0.121393	0.250793	0.241845	0.389005	0.336273	0.430899	0.460035
MSTRG.22418.1	0.110305	0.065026	0.029588	0.107595	0.109968	0.093111	0.238899	0.347558	0.428537	0.552167	0.321927	0.695372	0.217592	0.226336	0.1649
MSTRG.15154.1	5.92485	5.91542	3.90094	2.38913	2.34204	2.27688	2.31979	2.40327	2.27701	3.0089	2.1402	3.77785	2.71005	2.88734	3.26684
MSTRG.7990.5	0.567727	0.50631	0.581466	0.88797	0.951153	0.69694	0.099021	0.149865	0.107677	0.245557	0.082933	0.050847	0.03244	0.474483	0.137785
MSTRG.17604.1	0.163371	0.15341	0.117438	0.34202	0.414302	0.481575	0.79149	0.567167	0.601455	0.889764	0.770149	1.03204	0.289211	0.178048	0.39326
MSTRG.20065.1	0.856307	0.841921	0.795323	0.818558	0.905059	0.900395	0.731399	0.755935	0.742014	0.648016	0.554698	0.557598	0.943357	1.19455	1.24162
MSTRG.18351.1	0.380923	0.246185	0.190923	0.184536	0.181094	0.211251	0.378933	0.501033	0.47759	0.328633	0.348614	0.490198	0.251752	0.273534	0.253123
MSTRG.22772.1	0.04929	0.09575	0.195461	0.076566	0.035806	0.041352	0.048597	0.046067	0.026364	0.051084	0.080957	0.053402	0.24008	0.222242	0.149866
MSTRG.8612.3	0.244868	0.137524	0.168463	0	0	0	0.287375	0	0.068599	0.172385	0	0.216288	0.122307	0	0.102716
MSTRG.13454.1	0.052125	0.098871	0.025335	0.288048	0.320612	0.23132	0.335837	0.508877	0.337112	0.52986	0.348825	0.225489	0.286667	0.721289	0.544507
MSTRG.18591.3	0	0	0.187079	0.197578	0.081379	0.170245	0	0	0.003577	0.129411	0.094525	0.198029	0.069517	0.096841	0.05438
MSTRG.699.3	0.141484	0.227036	0.13596	0.470975	0.387735	0.380449	0.438171	0.547462	0.457701	0.529393	0.432737	0.761918	0.433735	0.410466	0.542207
MSTRG.18304.2	0.073381	0.08814	0.107996	0.221221	0.199016	0.126096	0.980537	1.01855	1.10199	1.53771	1.41909	1.76168	1.29487	0	1.11283
MSTRG.25116.1	0.129872	0.084822	0.180996	0.198653	0.10253	0.187103	0.447525	0.440735	0.376377	0.596055	0.706421	0.730539	1.36539	1.06288	1.22931
MSTRG.19810.16	0.553648	0.71345	0.672036	0.610245	0.615761	0.661457	0.584371	0.562346	0.461915	0.182873	0.269441	0.205045	0.064819	0.105621	0.092872
MSTRG.25099.1	0.277959	0.206741	0.224733	0.624954	0.580042	0.606248	0.716535	0.831543	0.415109	0.729587	0.646251	0.80467	0.732987	0.751647	0.808202
MSTRG.6412.1	0.401377	0.288222	0.263239	0.795517	0.763678	0.719801	1.09303	0.875159	0.719108	0.84838	1.00865	0.931922	0.675999	0.498694	0.698549
MSTRG.10990.3	0.049136	0.140993	0	0	0.024513	0	0.27063	0.233965	0.144734	0.025917	0	0.182357	0	0.129283	0
MSTRG.21047.1	1.83076	1.95398	1.4081	1.26968	1.07299	1.15661	1.0111	1.13293	1.14301	1.32591	1.06408	1.83856	0.423245	0.264302	0.500158
MSTRG.5316.2	0.045515	0.131891	0	0.0555	0.137329	0.110291	0.150077	0.126231	0	0	0	0	0.140646	0.355777	0.304035
MSTRG.553.14	0	0	0	0	0.124131	0.036488	0	0.084718	0.078513	0	0	0	0.083716	0.039807	0.024871
MSTRG.23179.69	0	0	0	0.066256	0.304706	0.279925	0.063783	1.42151	0	0	0.089306	0.013316	0	0	0.131749
MSTRG.24737.2	0.07403	0.111714	0.090287	0	0	0	0	0	0	0.307096	0	0	0	0.008583	0
MSTRG.21917.1	0.017027	0.034202	0.022319	0.023399	0.036278	0.007634	0.05414	0.045164	0.026069	0.163084	0.111752	0.178227	0.201285	0.451329	0.203992
MSTRG.21763.17	0.052169	0.000295	0.194518	0	0.080589	0.007108	0.001947	0.103167	0.069699	0.029117	0.055182	0.099295	0	0.002668	0
MSTRG.14437.1	0.552578	0.759419	0.554026	0.135263	0.1771	0.151867	0.42814	0.618336	0.444344	0.859018	0.617014	0.934024	0.417665	0.408553	0.245655
MSTRG.14668.25	0.571795	0.511982	0.33544	0.229681	0.179458	0.234149	0.29467	0.357982	0.275683	1.2083	1.05446	1.37345	1.30432	1.49428	1.66904
MSTRG.21916.1	0.049473	0.025148	0.028689	0.054098	0.027203	0.039458	0.045388	0.069589	0.103946	0.173192	0.122276	0.184397	0.247683	0.401433	0.480805
MSTRG.11482.17	0.428485	0.761397	0.780635	0.64866	0.499382	0.536121	0.519016	0.578274	0.581872	0.594039	0.753071	0.707758	1.93622	1.58578	1.86876
MSTRG.10299.13	0.725737	0.794451	0.748589	0.637438	0.532793	0.610084	1.66535	1.72013	1.63817	2.19792	1.91086	1.17227	1.00457	0.94079	0.840627
MSTRG.12464.1	0.215458	0.298743	0.260363	0.531349	0.578671	0.506377	0.272506	0.487592	0.340095	0.484293	0.523312	0.452645	0.58972	0.713569	0.642972
MSTRG.17708.1	0.234131	0.171451	0.217815	1.18435	0.817278	0.739206	0.479243	0.482264	0.398933	1.01989	0.526445	1.5763	1.85907	2.00065	1.67362
MSTRG.14929.2	0.035988	0.046148	0.024656	0.051339	0.038548	0.060076	0.049853	0.059527	0.072157	0.21534	0.137645	0.399286	0.464657	0.453715	0.549024
MSTRG.20330.1	0.315312	0.280135	0.238788	0.147045	0	0	0.294798	0.176053	0.307342	0.127954	0.261375	0.238304	0	0	0
MSTRG.8408.1	0.12788	0.159165	0.102785	0	0	0	0.196661	0.275216	0.189646	0.209172	0.202391	0.75849	0	0.295346	0.364445
MSTRG.1897.7	0	0.038526	0.306922	0.017603	0.119259	0.083207	0	0	0	0	0.169734	0	0	0	0
MSTRG.23817.66	0.166922	0.399188	0.24622	0	0	0	0.237896	0.39033	0	0.076134	0.083951	0.125036	0.052855	0	0
MSTRG.20181.2	0	0	0	0.129873	0.100359	0.115065	0.023036	0.097767	0.046169	0.222695	0.067074	0.003018	0.443275	0.226153	0.274121
MSTRG.6175.1	0	0	0	0.031635	0.024511	0	0	0.016665	0.04085	0	0	0	0.01518	0.237923	0.069193
MSTRG.24586.1	0.419208	0.26771	0.2255	0.847804	0.905805	0.788943	0.953481	0.845835	0.865059	0.923278	0.729171	1.04029	0.38849	0.289286	0.493056
MSTRG.202.6	0.519515	0.492522	0.506647	0.453182	0.346876	0.485239	0.665758	0.795549	0.729042	1.08986	1.21193	1.18437	3.04168	3.17518	3.47324
MSTRG.15663.1	0.108021	0.043991	0	0.084572	0.236048	0.075579	0	0	0	0	0	0.031496	0	0	0
MSTRG.18603.1	0.315482	0.288306	0.25314	0.785087	0.700906	0.752742	1.86536	1.92808	1.91227	3.00154	2.42507	3.72107	1.04129	0.95895	0.9947
MSTRG.15775.1	0.154744	0.042716	0.139416	0.219512	0.120882	0.268232	0.068527	0	0.076406	0	0	0	0.284908	0.271816	0.369439
MSTRG.4246.30	0.092784	0.199561	0.22412	0.079825	0.027545	0.028208	0.066781	0.282534	0.057388	0.241612	0.08567	0.383562	0	0	0.009268
MSTRG.19209.85	0.518022	0.088121	0.225524	0.220625	0.180903	0.271995	0.412313	0.639709	0.546141	1.09082	0.502997	0.127566	0.608477	0.778473	0.487275
MSTRG.9661.22	5.34155	5.45265	2.78032	1.88342	1.88294	1.9386	2.27922	2.36695	2.15311	3.08246	1.74417	5.15432	1.2333	1.11579	1.21168
MSTRG.24671.9	4.66425	0	0	0.770294	0	0	0.136036	0.379066	0.099961	0	0	0	0	0	0.380871
MSTRG.14759.1	0.507926	0.352223	0.316086	0.751079	0.518562	0.515175	0.679486	0.600642	0.632753	0.841988	0.897748	0.669291	1.42476	1.36525	1.68895
MSTRG.23479.4	0.346402	0.355608	0.351973	0.885843	1.22419	2.21451	1.12383	0.644184	0.949833	1.47174	0.990074	0.185312	1.02956	0.884997	1.21888
MSTRG.4465.1	2.73708	2.34488	4.27451	2.82978	3.15218	2.68278	2.70605	2.44173	2.09693	0.38763	0.940476	0.59896	0.152836	0.287387	0.290214
MSTRG.16074.2	0	0	0	0.668462	0.714374	0.842352	0.645178	0	0	0	0	1.32	0.015545	1.25433	0.378732
MSTRG.10734.6	0.496807	0.355455	0.667995	0.145156	0.122522	0.142991	0.046711	0.220091	0.1293	0.140774	0.039152	0.081242	0.021153	0	0.034714
MSTRG.10734.8	1.9491	1.50138	1.60746	0.879745	0.741977	0.736915	0.233241	0.242767	0.253554	0.099745	0.13004	0.127605	0.022812	0	0.008511
MSTRG.11139.5	0	0	0.01961	0	0	0.020618	0	0.029832	0	0.135666	0.081008	0.161269	0	0	0
MSTRG.2691.1	0.303414	0.273175	0.255553	0.722878	0.671678	0.72735	0.989883	1.09159	0.991164	1.26489	1.16479	1.36769	1.35479	1.41297	1.45815
MSTRG.22057.6	3.76209	4.71297	4.87523	6.07311	5.73008	5.6504	2.55303	3.09227	2.1667	2.21499	1.91905	1.01491	1.69512	2.25877	1.74102
MSTRG.13814.1	0.135586	0.123857	0.2179	0.212926	0.144355	0.147657	0.223531	0.210456	0.175541	0.505959	0.419563	0.319238	0.080355	0.120867	0.122143
MSTRG.10795.2	0.568176	0.571757	0.412076	0.069856	0.160603	0.068372	0.399407	0.425899	0.32479	0.286957	0.589214	0.517304	0.150899	0.254293	0.186916
MSTRG.1078.10	0.771927	1.16269	8.18297	0.95317	0.869131	1.33157	3.25914	1.80077	1.39322	3.12996	2.0942	4.87994	0.78055	0.772222	0.788418
MSTRG.11207.1	0.177216	0.243389	0.495145	0.362082	0.348498	0.521426	0.201961	0.11795	0.212325	0.12925	0.177287	0.122759	0.374265	0.683658	0.403827
MSTRG.20800.2	0.126964	0.019794	0.083459	0.042818	0.037061	0.055766	0.050981	0.014355	0.048059	0.032069	0.02862	0.063654	0	0	0
MSTRG.14185.9	0.041033	0.020751	0.030397	0.224392	0	0.022505	0.111318	0	0.06929	0	0	0	0.171743	0.116343	0.165441
MSTRG.14185.8	0.074385	0.142885	0.082859	0.027517	0.100998	0.190385	0.04533	0.129306	0.064991	0	0	0	0	0.213565	0.118918
MSTRG.21436.25	0.149502	0	0	0.027584	0	0	0.120198	0.138054	0.166084	0.171512	0.21993	0.133509	0.01453	0.043147	0.037158
MSTRG.21436.21	0.231257	0.088304	0.170671	0.025195	0.010511	0.024537	0.056911	0.584382	0.313454	0.169791	0.18645	0.490508	0.0748	0.030244	0.081827
MSTRG.21436.20	0	0	0	0	0	0	0.260838	0.097354	0.043346	0.292305	0.050445	0.165243	0	0.000723	0
MSTRG.21436.23	0	0	0	0	0	0.00106	0.013698	0.007053	0.074168	0.017842	0.028208	0.100395	0	0	0
MSTRG.8312.3	0.208955	0.030108	0.073357	0.030138	0.043075	0.13133	0.133394	0.076759	0.088836	0.341844	0.239531	0.403418	0.237666	0.106462	0.286803
MSTRG.9137.2	0.144715	0.247189	0.162493	0	0	0	0	0.033913	0.154253	0	0	0.180563	0.10436	0	0.083563
MSTRG.9137.1	0	0	0	0.266741	0.070191	0.208698	0.240171	0.421496	0.13084	0.253433	0.363024	0	0.287206	0.269688	0.139099
MSTRG.1646.4	0.060919	0.113311	0.061909	0.566459	0.412361	0.456832	0.346399	0.550376	0.463324	0.293531	0.503669	0.47284	0.086099	0.220665	0.100565
MSTRG.1863.20	0.813929	0.514462	0.48361	0.211395	0.162965	0.231785	0.199243	0.251854	0.240315	0.255364	0.187174	0.333838	0.086897	0.036676	0.097567
MSTRG.17807.5	0	0.301931	0.219212	0.170596	0	0.298635	0.094628	0.170487	0.331212	0	0	0	0	0	0
MSTRG.8003.1	1.7577	1.52987	1.80548	3.84879	3.40503	3.42633	2.35302	2.71992	2.2053	1.719	1.57658	1.30848	1.63989	1.48963	1.23832
MSTRG.6666.1	0.194575	0.298234	0.153046	0.239867	0.228549	0.264946	0.02749	0.005533	0.018783	0.024396	0	0.095286	0.049596	0.011396	0.00816
MSTRG.14435.8	0	0.015661	0	0	0.000865	0	0	0	0	0.018543	0.056276	0.09658	0.115371	0.067698	0.184803
MSTRG.17342.12	0.000267	0.439775	0.140636	1e-06	2.4e-05	0.560225	0.010986	0	0	1.18699	0.388816	0.617897	8e-06	0.000848	0.017075
MSTRG.23438.1	0.516999	0.56439	0.284377	0.284359	0.517054	0.407392	0.45928	0.434469	0.407885	0.373767	0.522002	0.808578	0.127406	0.123791	0.096801
MSTRG.21123.1	1.1089	1.1448	0.626829	0.288566	0.392086	0.429889	0.224588	0.433063	0.421489	0.735538	0.420051	0.831135	0.271948	0.231572	0.322392
MSTRG.23818.19	0	0	0	0.000691	0	0	0.924666	0.869951	0.766871	0	0.235242	0	0.252257	0	0.037924
MSTRG.17057.7	0	0	0	0	0	0	1.04215	0.198234	0.457839	0	0	0	0	0	0
MSTRG.2257.1	0	0	0	0	0	0	0.035417	0.13059	0.121916	0.275328	0.156138	0.051452	0.079404	0.140736	0.055438
MSTRG.23406.2	0	0	0	0	0	0.092624	0.308704	0	0.145326	0	0	0	0.13728	0.126011	0.088993
MSTRG.20926.3	0.035638	0.198296	0	0.034969	0.29059	0.087196	0	0	0	0	0	0	0	0	0
MSTRG.8001.24	0.526908	0.606197	0.492161	1.43761	1.83491	1.50321	1.26081	1.10149	1.20393	0.878436	0.91448	1.19346	1.17364	0.856516	1.30384
MSTRG.3.57	0.977715	0.951385	0.897628	1.94219	1.7438	2.05286	2.08155	1.61145	1.87532	2.34614	2.67892	2.13761	2.92157	4.30261	3.13381
MSTRG.4218.5	0.023178	0.065348	0	0.035735	0.087366	0.074346	0.084607	0.057526	0.113684	0.112119	0.122327	0.150542	0.284551	0.360653	0.221649
MSTRG.15829.1	0.523156	0.439538	0.404228	0.51409	0.5023	0.409164	0.482277	0.561556	0.49753	0.993967	0.610808	1.1023	0.317677	0.276292	0.196394
MSTRG.15194.1	0.155169	0.227539	0.108312	0.163523	0.210138	0.148924	0.56261	0.561955	0.501098	1.21919	0.968845	1.46178	1.09139	0.597755	1.12611
MSTRG.245.2	0.806975	0.654834	0.044707	0	0	0	0	0.375203	0.200261	0	0	0.419667	0.063877	0	0.0873
MSTRG.2350.1	0.035638	0.014854	0.019163	0.179635	0.124144	0.099224	0.121388	0.061873	0.055617	0.228886	0.135277	0.099602	0.077846	0.102624	0.168357
MSTRG.14648.7	0	0	0	0.069517	0.064389	0.104409	0.041383	0.112608	0.052102	0.096765	0.148768	0	0.175785	0.147869	0.067931
MSTRG.18662.5	0.100774	0.053914	0.046716	0.255371	0.34344	0.369729	0.230583	0.228729	0.090293	0.367771	0.153247	0.067433	0.487785	0.352932	0.297567
MSTRG.5210.10	0.839599	0.82977	0.74442	1.11494	1.35464	1.4449	0.652904	0.644202	1.12386	0.394924	0.445738	0.48348	0.885204	0.808015	0.738494
MSTRG.9250.1	3.04683	3.28032	1.96787	0.962599	0.809181	0.7977	0.952669	0.996811	1.15349	1.35938	1.09147	2.427	0.762897	0.626056	0.66456
MSTRG.2353.8	0.11032	0.159445	0.119957	0.249014	0.338103	0.376967	0.42232	0.333222	0.202498	0.572448	0.646712	0.654656	0.335396	0.52378	0.472477
MSTRG.2353.7	0	0	0	0.389378	0.229011	0.43784	0	0	0.214526	0	0	0.781731	0.67909	0	0.673762
MSTRG.23818.12	0.290691	0.387046	0	0.320714	0.002555	0.175203	0.218498	0.322895	0.359118	0.044381	0.786559	0.384128	0	0	0.003901
MSTRG.22634.1	0.243492	0.252899	0.381487	0.513433	0.544924	0.472621	0.140733	0.160097	0.176022	0.30219	0.350655	0.265307	0.52526	0.427788	0.428014
MSTRG.20839.3	0	0	0.046637	0.138112	0	0.222397	0	0	0.202999	0	0	0	0.381713	0.017269	0.424054
MSTRG.24340.2	0.086198	0	0.055938	0.046178	0.01249	0.019812	0.058142	0.040084	0.204936	0.186125	0.184	0.177005	0	0	0
MSTRG.9816.1	2.06491	1.99946	0.95138	1.07888	0.317572	1.03602	1.69219	1.78902	1.57201	2.00746	1.09655	3.85822	0.445309	0.374667	0.448558
MSTRG.24932.2	0.458123	0.284603	0.052628	0.047101	0.629676	0.510044	0	0.015263	0.086702	0.559285	1.42354	1.1269	0.025836	0.490522	0.055412
MSTRG.2094.1	0.046537	0	0	0.073256	0.043471	0	0	0	0	0	0	0	0.104964	0.060081	0.163542
MSTRG.23028.8	0.003245	0	0.076967	0.038865	0.028383	0.024526	0.195282	0.175165	0.304265	0.436539	0.459653	0.158517	0.031045	0.040315	0.020808
MSTRG.12439.13	0.026968	0.03057	0.009026	0.021834	0.385509	0.009292	0.021916	0.027647	0.007766	0.005603	0.013451	0.01906	0.599959	0.018985	0.400423
MSTRG.7368.1	0.237746	0	0	0	0.00492	0	0.244719	0.061835	0.085559	0	0.009391	0.003085	0.081317	0.017214	0.019528
MSTRG.9156.1	2.71424	2.76395	1.73536	0.824821	0.77029	0.757273	1.29472	1.29165	1.23193	1.86954	1.40378	2.79408	1.18033	1.13623	1.21687
MSTRG.288.1	1.75011	1.75081	1.45371	0.896632	0.76939	0.810951	0.876217	1.02711	0.849808	0.981322	0.774384	1.37222	0.329003	0.289528	0.296711
MSTRG.25133.2	0.084274	0.069761	0.083283	0.198249	0.168328	0.245908	0.073833	0.096937	0.057648	0.053795	0.072408	0.103086	0.005413	0.075304	0.025264
MSTRG.3210.32	0.297582	0.004304	0.09571	0.21482	0.278189	0.235269	0.003548	0	0	0	0.229225	0	0.482326	0.00271	0
MSTRG.24463.1	0.154133	0.174736	0.087446	0.088268	0.225218	0.152292	0.043903	0.07885	0.391663	0.070774	0.148572	0.111422	0	0	0
MSTRG.23765.11	0.288171	2.11026	0.071072	1.98254	1.416	1.11121	1.49799	0.955068	1.02906	1.71257	1.51262	0.629188	0	0	0
MSTRG.12374.2	0	0.72387	0	0.320312	0	0.366337	0.287515	0.50205	0.263479	0.234271	0.241705	0.126741	0	0	0
MSTRG.14763.1	0.21559	0.086392	0.095458	0	0	0	0	0	0.038003	0.022696	0	0	0	0	0
MSTRG.48.101	4.30905	6.07683	8.19348	8.85689	10.0842	10.1519	4.90509	5.20031	5.40663	7.96807	5.36909	3.62233	7.63365	9.53495	5.41531
MSTRG.15586.9	0	0	0.267354	0.24176	0	0	0.023843	0.271124	0.212733	0	0	0	0.199053	0.170749	0
MSTRG.23028.18	0.046754	0.086622	0.073505	0.005646	0.03619	0.030558	0.01051	0.046037	0.029971	0.044825	0.325901	0.165761	0.008946	0.001602	0.010788
MSTRG.24661.3	0.496574	0.496595	0	1.09573	0.560958	0.445044	0.099961	0.146465	0.085767	0.76253	0.076249	1.09	0.295719	0.555501	0.160269
MSTRG.8714.4	0.040939	0	0.038849	0	0.021047	0.021112	0.342862	0.603822	0.54423	0.223801	0.384739	0.492683	0	0.005124	0.146896
MSTRG.21660.1	0.356485	0.791446	0.344394	0.455405	0.638864	0.631117	0.78087	0.723232	0.653435	0.919731	0.66097	0.798491	0.240561	0.10978	0.127468
MSTRG.8036.1	0.136734	0.074743	0.085236	0.277798	0.398535	0.305908	0.526429	0.436997	0.467358	0.686646	0.578243	0.535748	0.380327	0.58531	0.288187
MSTRG.22615.3	0.071256	0.035083	0.085647	0.114852	0.110003	0.159849	0.425285	0.458514	0.451428	0.867639	0.707553	0.511503	0.266344	0.246174	0.260684
MSTRG.18234.1	0.263815	0.233234	0.077819	0.290713	0.164124	0.319739	0.100292	0.087049	0.095339	0.151321	0.215749	0.283011	0.089092	0.133702	0.085966
MSTRG.4782.1	4.21848	4.02807	2.84714	1.52918	1.43393	1.75369	2.21463	2.61154	2.22085	3.74786	3.00701	3.70982	3.01814	1.95734	2.33399
MSTRG.3847.4	0.080028	0.309327	0.539586	0	0	0	0	0	0	0	0	0	0	0	0
MSTRG.10525.1	0	0	0.642832	0	0	0	0.978154	0.933524	0.885328	1.10169	0	0	0.449636	0.492011	0
MSTRG.21456.1	0.376359	0.558371	0.240428	0.102121	0.060082	0.08948	0.079835	0.079187	0.070377	0.089397	0.071708	0.16916	0.012394	0	0
MSTRG.7314.1	0.272239	0.335714	0.285293	0.75788	0.784661	0.702636	0.655187	0.565532	0.650347	0.771194	0.894952	0.681481	0.78148	0.84672	0.806195
MSTRG.14435.38	0.122991	0.276985	0.493798	0.023286	0.037815	0.168925	0.154384	0.177677	0.078292	0	0	0	0	0.103767	0.144529
MSTRG.3437.5	0	0.229017	0.344717	0.288721	0.205743	0.058497	0	0	0.01378	0.305264	0	0.148213	0.230412	0.052689	0
MSTRG.14353.2	0.051959	0	0.131482	0	0	0	0.130596	0.1097	0.129468	0	0	0	0.024196	0	0
MSTRG.14353.1	0.021741	0.017102	0	0	0	0.017217	0.035114	0.039426	0.055208	0	0	0	0.140955	0	0.058701
MSTRG.10189.2	0	0.016668	0	0	0	0	0.113594	0.050959	0.05949	0.320207	0.142699	0.355315	0.13541	0.03965	0.143611
MSTRG.516.2	0	0.024628	0.023005	0.024303	0.081589	0.012349	0.046006	0	0	0.086532	0.091513	0.091476	0.374069	0.16479	0.257806
MSTRG.516.1	0.009345	0.028785	0.01052	0.214764	0.172608	0.141733	0.023391	0.032942	0.080065	0.093237	0.08501	0.135879	0.330585	0.350995	0.47867
MSTRG.14276.1	0.635705	0.530381	0.467094	0.550397	0.547245	0.625635	0.622512	0.556752	0.600085	0.60914	0.444239	0.727342	0.280868	0.191868	0.198499
MSTRG.15192.4	0.056264	0.246303	0.055236	0.005605	0.008285	0.009696	0.044549	0.204811	0.082189	0.064124	0.255291	0.287044	0.058177	0.148924	0.158748
MSTRG.15192.5	0.098986	0.293922	0.051209	0.043886	0.048764	0.043548	0.096795	0.165459	0.116918	0.062415	0.053428	0.206228	0.051604	0.313826	0.194924
MSTRG.247.1	0.967029	0.744349	0.361916	0.25369	0.271382	0.293621	0.118166	0.128391	0.151487	0.074	0.124831	0.439089	0.040612	0.029328	0.051155
MSTRG.5885.14	0.795289	0.720737	0.836121	2.52222	2.70905	3.03617	3.49829	3.2667	3.28088	3.83033	4.15884	3.79958	5.42249	5.39908	5.91743
MSTRG.19559.47	0.058012	0	0.130004	0.008222	0.010699	0.006339	0.087221	0.023353	0.101209	0.118594	0.033003	0.111132	0	0.543421	0.156491
MSTRG.22413.1	0.96869	0.901365	0.710097	0.635872	0.710383	0.789646	0.396399	0.327309	0.292362	0.213681	0.142137	0.213048	0.049548	0.063501	0.099452
MSTRG.7565.3	0.432948	0	0.698839	1.084	0	0.160424	0.193727	1.40846	0.092217	0	0	0	0	0	0.099917
MSTRG.21543.1	1.45052	1.74624	1.22878	1.64806	1.61389	1.33131	2.26783	2.44168	2.06476	2.10573	1.75333	1.72126	4.60536	4.82995	3.93159
MSTRG.14897.1	0.260031	0.257789	0.157971	0.165298	0.123477	0.175259	0.720082	0.701305	1.01648	1.35514	1.44932	1.16701	1.30073	0.959155	1.27701
MSTRG.23636.2	0.88717	0	0.889513	0.72071	3.26066	3.37581	0	0	0	0	0	0.70016	0	0.737189	0
MSTRG.7362.3	0.583907	0.562235	0.477154	0.985042	1.8245	1.7504	1.54833	2.01032	1.67532	2.18218	1.72624	1.55621	2.48064	2.51337	2.60928
MSTRG.10481.2	0.15258	0.150583	0.111633	0.095947	0.103602	0.101872	0.193028	0.175086	0.137986	0.576355	0.440252	1.16465	1.09815	0.854758	0.783073
MSTRG.20045.7	0	0	0	0	0	0	0	0	0	0.016855	0	0	0.061526	0.091025	0.10912
MSTRG.2732.1	0.029454	0	0	0	0.060755	0	0.12776	0.105252	0.035454	0.236644	0.165496	0.241782	0	0	0
MSTRG.219.1	0.797162	0.834402	0.436551	0.200687	0.183983	0.258633	0.354456	0.248947	0.258743	0.428744	0.264958	0.843553	0.119046	0.098303	0.117636
MSTRG.6303.1	0.638391	0.867004	0.644559	0.265486	0.113548	0.275917	0.428292	0.383523	0.65223	0.88909	0.594499	0.65346	0.497237	0.463707	0.540535
MSTRG.1260.19	0.020803	0	0.078468	0	0.012236	0	0.098771	0.161878	0.169574	0.033033	0.048865	0.023519	0.023148	0.026041	0.047179
MSTRG.244.10	0.503773	1.17982	0.655697	0.566001	0.587008	0.634908	0.37319	0.356444	0.324673	0.278371	0.263274	0.364678	0.119943	0.110154	0.117635
MSTRG.4183.8	0	0	0	0.044817	0.031661	0.123467	0	0	0	0	0.059478	0	0.056798	0	0
MSTRG.9078.1	0.463867	0.421762	0.583665	0.971466	0.868584	0.925461	0.397749	0.475178	0.39049	0.423765	0.510658	0.421841	1.35811	1.47115	1.44353
MSTRG.10220.1	0.187765	0.01383	0.117073	0.121898	0.11264	0.09535	0	0	0	0.16174	0.17272	0.250627	0.065447	0.174045	0.126776
MSTRG.4175.5	0.629738	0.640728	0.23315	0.901576	0.886162	0.829478	0.848979	0.791927	0.8491	0.976472	1.11553	1.2424	0.464123	0.369999	0.415195
MSTRG.7651.3	0.393196	0	0.106018	0.077986	0.008287	0.006553	0.01049	0.021649	0.017032	0.070468	0.03884	0.128823	0.002774	0.002139	0.004168
MSTRG.8316.1	0.047568	0.030654	0.082239	0.281932	0.317282	0.227765	0.436387	0.369914	0.403869	0.527007	0.55078	0.612756	0.371629	0.301648	0.356906
MSTRG.17351.9	0.117751	0.070809	0.100988	0.154355	0.138619	0.087839	0.165294	0.117078	0	0.426075	0.270866	0.327671	0.112034	0.094177	0.135056
MSTRG.18120.1	0	0.055537	0	0	0	0	0.124853	0.115212	0.236578	0.356316	0.171356	0.384215	0.267781	0.505737	0.190074
MSTRG.4278.1	0.047533	0.108894	0	0	0	0	0.146806	0.091354	0.265767	0.06226	0.065245	0.293712	0.023388	0.107922	0.077002
MSTRG.15849.1	0.491046	0.556695	0.370983	0.237969	0.176479	0.21379	0.195119	0.234926	0.229457	0.421762	0.148402	0.406335	0.119523	0.123833	0.094833
MSTRG.2535.69	0.101458	0.130284	0.107061	0.061773	0.075487	0.098606	0.210925	0.075009	0.09538	0.398331	0.405045	0.391418	0.090884	0.133386	0.112513
MSTRG.3634.1	0	0.161261	0	0.078137	0.296128	0.177134	0	0.275148	0.458375	0.281241	0.314253	0.354756	1.93961	2.66456	2.29022
MSTRG.10252.1	0.158354	0.051445	0.114008	0.022305	0.015542	0.022163	0.058627	0.052457	0.196165	0.118381	0.074382	0.17785	0.311987	0.271585	0.433702
MSTRG.2834.1	0	0	0	0	0	0	0.091779	0	0	0	0	0	0.193547	0.507857	0.322146
MSTRG.23428.1	0.764905	0	0.002248	0	0.026701	0.01139	0.523788	0.686366	0.465715	0.341244	0.334019	0	0.018377	0.271608	0.058044
MSTRG.23217.1	0.860472	2.70609	1.2342	0.91244	0.572027	0.875665	0	0.194975	0	0	0.502196	3.61194	0	0	0
MSTRG.4251.1	0.483416	0.636946	0.921622	0.218902	0.497899	0.331415	0.022732	0.052699	0.109585	0.100249	0.038729	0.081541	0.034003	0	0
MSTRG.23992.1	0.31406	0.204077	0	0.350544	0.198576	0.331504	0	0	0	0.151771	0	0.085764	0.215723	0.170064	0.107709
MSTRG.4165.1	0.056557	0.061928	0.05838	0.072069	0.063253	0.071839	0.21748	0.246283	0.211903	0.553628	0.514612	0.713687	0.756051	0.720542	0.633924
MSTRG.9571.3	0.322199	0.421553	0.206264	0.310111	0.273743	0.34718	0.309482	0.207274	0.273522	0.169057	0.233307	0.287897	0.478346	0.353695	0.514913
MSTRG.5682.1	1.99802	1.88322	1.6606	0.93406	1.08456	1.06342	1.09474	1.02021	0.942514	0.896741	0.718093	1.43065	0.282028	0.291633	0.328184
MSTRG.8683.7	0	0.00756	0	0.071279	0.057063	0.168299	0.001818	0.000497	0	0	0	0	0	0	0
MSTRG.8683.5	0	0	0	0.105837	0.045701	0.172988	0	0.40444	0	0	0	0	0	0	0
MSTRG.8683.3	0	0	0	0.192322	0.070487	0.146681	0.00013	0	0	0	0.043455	0	0	0	0
MSTRG.20493.6	0.017784	0.019156	0.036652	0.026286	0.039126	0.038505	0.046482	0.010476	0.081665	0.069692	0.087906	0.045555	0.277207	0.250391	0.233757
MSTRG.23807.20	0.263218	0	0.821035	0.757164	0.892252	1.34954	0	0	0	0.235815	1.131	0.000807	0.106445	0	0
MSTRG.6215.2	0	0	0	0.16554	0.118752	0.14959	0	0.185813	0.128656	0	0	0	0	0	0.045383
MSTRG.1444.2	0	0.07313	0.113458	0.010083	0	0.000398	0.071455	0.195581	0.406422	0.279723	0.466349	0.639663	0.1556	0.006704	0.104858
MSTRG.23115.8	0.038788	0.026093	0.183854	0.310721	0.697581	0.10364	0.062942	0.041688	0.047034	0.024275	0.019077	0.083851	0.073036	1.30867	0.12021
MSTRG.21827.1	0	0	0	0.093242	0.068764	0.085646	0.057109	0.049525	0.078164	0.076346	0.114662	0.077031	0.053231	0.140796	0.083086
MSTRG.21827.3	0.019613	0.01283	0.001535	0.082166	0.127463	0.288349	0.003662	0.056665	0.004349	0.013804	0.117154	0.099013	0.113083	0.035705	0.049537
MSTRG.10376.1	1.87342	1.72222	1.45401	1.75525	1.80698	1.88294	2.24766	2.59062	2.18649	2.79123	2.73124	2.96901	4.61796	5.3502	5.10769
MSTRG.9572.1	0.07781	0.116723	0.037653	0	0.035709	0	0	0.026167	0.050302	0	0	0	0.34721	0.128203	0.099698
MSTRG.22415.1	0.384955	0.258595	0.196147	0.389827	0.31205	0.254584	0.037792	0.084401	0.09767	0.105096	0.09075	0.048108	0.006261	0.020318	0.030377
MSTRG.12439.25	0.033638	0.016939	0.021929	0.002798	1.12589	1.52834	0.005225	0.004978	0.007531	1.36892	0.030779	0.008266	0.019224	0.008879	0.365822
MSTRG.24653.2	0.511292	0.643209	0.586324	0.169976	0.280824	0.213213	0.666471	0.455602	0.249234	0.433226	0.422826	0.504908	0.638354	0.468824	0.677015
MSTRG.20622.1	0.015841	0	0	0	0	0.03377	0.254778	0.160131	0.102523	0	0	0	0	0.12179	0.065222
MSTRG.14426.1	0	0	0	0	0	0	0.067516	0.067919	0.066924	0.187917	0.216309	0.209809	0.131522	0.160096	0.126474
MSTRG.17471.8	0.024247	0.027776	0.014607	0.019603	0.044793	0.031124	0.105156	0.306852	0.202888	0.21613	0.195345	0.221495	0.30057	0.209581	0.274424
MSTRG.13883.5	5.26721	0	4.49758	0.23737	3.79155	3.87691	0	0	0	1.60306	2.05271	0.025222	0.467053	0.406557	0.503731
MSTRG.23199.2	0	0	0	0.525155	0.328757	0.451839	0.145318	0.025896	0	0	0	0	0.049759	0	0
MSTRG.18320.3	2.66595	2.66737	1.18839	0.856865	0.862933	0.788841	1.01837	1.33327	0.805875	1.68015	1.04501	3.01241	0.448612	0.469882	0.203291
MSTRG.22707.2	0	0	0	0.024251	0	0.026587	0.109798	0.1031	0.033241	0	0	0	0.124618	0.118153	0.260406
MSTRG.16170.16	1.3e-05	0	0	0	0.27192	0.817614	0.050765	0	0.110107	0	0	0.035123	0.187225	0.10088	0.183273
MSTRG.19330.8	0.109851	0.15504	0.125462	0.106799	0.179865	0.089704	0.046221	0.031643	0.047687	0.068775	0.048971	0.034099	0.125746	0.043947	0.030757
MSTRG.21887.13	0	0	0	0.07723	0.051062	0.020984	0.21193	0	0	0.078006	0.153123	0.293448	0	0	0
MSTRG.21887.14	0	0	0.002461	0	0	0.213925	0	0	0	0	0	0	0.200653	0.242073	0.213534
MSTRG.21887.15	0.138494	0.096071	0.056668	0.066466	0.035904	0.077789	0.096997	0.109886	0.094809	0.190459	0.131534	0.257225	0.420286	0.471782	0.467125
MSTRG.19661.4	0.440875	0	0.175136	0.360541	0.549814	0.293792	0.409678	0	0.047486	0.4341	0.242733	0.653898	0	0	0
MSTRG.22631.3	1.33643	0.734303	0.641525	0.262165	0.284839	0.377546	0.322887	0.553284	0.512383	0.418559	0.475857	0.755559	0.115634	0.185453	0.167324
MSTRG.15197.2	0.018309	0.037503	0.034937	0.001669	0.020498	0.003942	0.047051	1.1e-05	0.037808	0.020409	0.023045	0.059217	0.12352	0.097503	0.145727
MSTRG.23807.24	0.090742	0.842774	0.160433	0	0.218588	0.187397	1.71999	1.95246	1.20963	0	0	0	0	0.67049	0
MSTRG.4265.1	1.74573	1.76937	0.656733	0.451222	0.460202	0.391384	0.524203	0.507631	0.742481	0.711288	0.569212	0.546031	0.357491	0.292699	0.288467
MSTRG.2878.27	0.042518	0.407508	0.019721	0.033031	0.936272	0.033844	0.402039	0.058434	0.048123	0.124494	0.050249	0.328059	0.556701	3.11648	3.41894
MSTRG.2878.25	0.001814	0	0	0.521223	0	0	0	0	0	1.57052	0.453394	0.300023	3.75439	2.14323	1.80015
MSTRG.14710.1	2.55502	2.72959	1.64544	0.882261	0.91549	0.83053	0.900808	0.946839	0.677275	0.726274	0.744011	1.43845	0.603331	0.693364	0.622365
MSTRG.8694.10	0.024753	0.010539	0.025639	0.029748	0.03806	0.008187	0.179342	0.263992	0.22808	0.036225	0.09732	0.017926	0.068534	0.081637	0.011874
MSTRG.10582.1	0.387808	0.268043	0.423356	0.863103	1.0411	1.05491	0.201126	0.298381	0.235345	0.070681	0.046407	0.025117	0.175655	0.068496	0.159777
MSTRG.7651.4	0	0.048313	0.050628	0.128223	0.008391	0.00782	0.006075	0.004689	0.013198	0.044446	0.00611	0.08011	0.001905	0.001114	0.001822
MSTRG.10530.1	0.24543	0.223604	0.291399	0.247954	0.211832	0.309528	0.286336	0.338344	0.259422	0.286977	0.399948	0.472162	0.680649	0.824928	0.692942
MSTRG.9921.13	0.201695	0.228674	0.161357	0.111306	0.099882	0.105064	0.253008	0.333176	0.294701	0.409756	0.334278	0.329637	0.342495	0.394807	0.478654
MSTRG.23031.1	0.05091	0.129935	0.068198	0.079338	0.064377	0.052417	0.311827	0.360902	0.298387	0.396102	0.64938	0.16476	0.112987	0.146303	0.071601
MSTRG.13225.4	0	0	0.007085	0.014784	0	0.004481	0.050246	0.167589	0.277455	0.016796	0.256967	0	0.142018	0.589826	0.046792
MSTRG.100.4	0.494542	0.130846	0.722218	0.747191	0.905937	0	1.03419	0.217466	0.084039	0	0	0	0.396652	0.326351	0.881004
MSTRG.11573.2	0.127457	0.057556	0.151672	0	0.148211	0	0.320197	0.374124	0.213087	0	0	0	0.352747	0	0
MSTRG.3735.1	0.842761	0.855275	0.327261	0.1254	0.161318	0.245162	0.335013	0.322037	0.237432	0.394695	0.184748	0.70976	0.182342	0.221084	0.230536
MSTRG.14432.1	0.144957	0.059915	0.062989	0	0	0	0.052994	0	0	0.057354	0	0.075716	0.07915	0	0.028833
MSTRG.24743.1	0	0	0	0.159806	0.139354	0.037074	0.054676	0	0.166641	0.085345	0.364709	0.133115	0.409739	0	0.048986
MSTRG.1204.1	0.160153	0.191083	0.148376	0.145695	0.106694	0.09594	0.225995	0.242312	0.246624	0.408688	0.334262	0.353744	0.064996	0.082904	0.084801
MSTRG.6268.1	0.252258	0.155891	0.394953	0.261739	0.413482	0.410375	0.330099	0.29268	0.236553	0.26246	0.208658	0.19254	0.566264	0.47543	0.426168
MSTRG.2919.1	0.382676	0.529182	0.284044	0.875771	0.758366	0.838878	0.366826	0.619371	0.569095	0.476041	0.639374	1.10924	0.75657	0.757743	0.583999
MSTRG.19559.37	0.178496	0.399027	0.292585	0.126955	0.13653	0.164737	0.326945	0.533979	0.703848	0	0.210369	0.218402	0	0.000723	0.233462
MSTRG.19559.30	0.136297	0.10515	0.321383	0.10446	0.229157	0.063479	0.667655	0.560443	1.03778	1.14905	1.00226	0.838744	0	1.17089	1.14735
MSTRG.4171.63	0	0	0	0.030724	0.45389	0.064978	0.42145	0.036952	0.182548	0.041935	0	0	0.00606	0.070343	0.191451
MSTRG.10804.7	0.02899	0.10192	0.196955	0	0	0	0	0	0	0	0	0	0	0	0
MSTRG.9123.2	0	0	0.007835	0.098631	0.167921	0.092107	0.075991	0.018806	0.088119	0.090375	0.125127	0.015898	0.145063	0.090689	0.179193
MSTRG.18961.2	0.064618	0	0.264329	0.090255	0.253496	0.157429	0	0	0	0	0	0	0.27861	0	0
MSTRG.3050.1	1.48405	1.36282	1.0951	1.28715	1.1045	1.3017	0.573292	0.639156	0.556435	0.436931	0.428268	0.64277	0.1627	0.144499	0.16306
MSTRG.23179.41	0	0	2.38905	0	0.059773	0	1.27143	1.79872	2.18741	0.454872	0.081761	0.919627	1.66369	0.597014	4.22627
MSTRG.24699.1	0.299041	0.244699	0.456713	0.383908	0.195274	0.237777	0.346045	0.478859	0.406465	0.202865	0.191704	0.2201	0.245501	0.20026	0.295159
MSTRG.14302.2	0.065295	0.169256	0.125276	0.256354	0.276353	0.265383	0.676319	0.604298	0.633383	0.902186	0.774739	0.323355	0.510572	0.299075	0.292012
MSTRG.11448.21	0	0	0	1.28092	1.37649	0	0	0	0	0	0	0	0.373664	1.09744	1.38224
MSTRG.715.1	0.980304	1.03859	1.0316	0.261403	0.325799	0.228245	0.337949	0.297352	0.493638	0.368075	0.358688	0.761816	0.413715	0.285366	0.279444
MSTRG.2044.25	0.064844	0.055377	0.104062	0.217124	0.132184	0.224103	0.200862	0.100924	0.143611	0.262222	0.344553	0.372636	1.05909	0.903415	0.668804
MSTRG.9615.17	0	0	0	0	0.001457	0.012742	0	0	0.002761	0.243271	0.025914	0.258209	0	0	0
MSTRG.9615.14	0	0	0.089307	0	0.264931	0.100106	0.031443	0.023016	0.081035	0.014254	0.014883	0.034137	0.153364	0.055141	0.077081
MSTRG.20801.1	0.226386	0.103702	0.06489	0.084022	0.040409	0.132467	0.009441	0.007959	0.007674	0.028016	0.047392	0.030932	0	0	0.0085
MSTRG.4035.37	0.504969	0	0.338265	0.033074	0	0.043035	0.191868	0.436658	0.134835	0.049178	0.005948	0.03005	0.051199	0.005718	0.174929
MSTRG.20091.1	2.99636	3.36817	0.871491	1.26278	1.18722	1.24586	2.72264	2.97073	2.79416	3.41214	2.99188	5.29193	4.32604	4.33679	3.97883
MSTRG.13155.19	0.015329	0.137931	0	0.086843	0.056477	0.096452	0.010363	0.015174	0.008139	0.034686	0.112126	0.049264	0.098943	0.007634	0.016698
MSTRG.22785.22	0.317563	0.23255	0.159985	0.05373	0.076423	0.039542	0	0.112552	0.025139	0	0.187989	0.379671	0.099698	0.216034	1.5e-05
MSTRG.8803.1	0	0	0	0	0.051729	0	0	0	0	0	0	0	0.289897	0.280869	0.089855
MSTRG.23266.2	0.318772	0.390615	0.497577	0.257242	0.594564	0.620736	0.054601	0.005052	0.046939	0.091932	0.466634	0.32613	0.258344	0.459978	0.002349
MSTRG.3404.1	0.05517	0.028555	0.145722	0.02972	0.017928	0.0103	0.108408	0.107177	0.250728	0.107632	0.091592	0.107096	0.088106	0.035146	0.030279
MSTRG.24655.1	1.6382	1.65377	1.39889	0.612762	0.785731	0.543939	0.672208	0.791609	1.30705	0.999186	1.377	2.13652	1.18078	0.774225	0.862465
MSTRG.11825.1	0.443595	0.585392	0.575589	1.44784	1.98646	1.42448	0.635625	1.20172	0.514636	1.28806	1.3869	1.32365	3.21738	3.28344	2.32289
MSTRG.20762.1	0.01077	0	0.056502	0	0	0	0.114336	0.100133	0.05384	0.044357	0.234763	0	0	0.033769	0.062056
MSTRG.14555.1	0.012805	0	0	0.118457	0	0.09949	0.017655	0.088022	0.210426	0.088709	0.092163	0.157703	0	0	0
MSTRG.4489.1	0.215741	0.216504	0.21523	0.565826	0.661595	0.536905	0.506758	0.618312	0.61254	0.571732	0.589843	0.799024	0.608269	0.608197	0.496083
MSTRG.4828.3	0	0	0	0	0	0.147076	0	0	0	0	0	0	0.027714	0.511819	0.999452
MSTRG.4167.2	0.042996	0.024382	0	0.012659	0.017721	0.114761	0.105472	0.143565	0.082803	0.297238	0.213078	0.275794	0.334916	0.470437	0.544032
MSTRG.3746.3	0.074698	0.079363	0.075714	0.2753	0.263542	0.185693	0.223459	0.327984	0.319291	0.339477	0.126283	0.790964	0.270372	0.289958	0.163753
MSTRG.5979.2	0.390716	1.0673	0.619301	0.325314	1.01162	0.72034	1.09093	0.713922	0.427859	0.025888	1.19331	1.13441	0.0152	0.006173	0.006506
MSTRG.15695.1	0.164672	0.204715	0.255925	0	0	0	0.134067	0	0.059748	0.155395	0.063555	0.024972	0.029306	0.023311	0.029754
MSTRG.713.1	0.220936	0.436083	0.440707	0	0.028579	0	0	0	0.026556	0	0.078467	0	0.113123	0.15189	0.038681
MSTRG.10215.23	0.194389	0.19669	0.013568	0.006224	1.2e-05	0.000124	0.486757	0.11341	1.3e-05	0.002178	0	0	0	0.000789	0.007754
MSTRG.19644.1	0.451873	0.609359	0.583652	0.301818	0.467983	0.327323	0.773221	0.884453	0.973338	0.729081	0.75816	1.40619	0.638953	0.489476	0.612962
MSTRG.21763.6	0.269248	0.198347	0.09033	0.220115	0.11626	0.193227	0.15713	0.190617	0.196397	0.424658	0.210981	0.640455	0.006053	0.015896	0
MSTRG.5271.1	0.140273	0.135559	0.151021	0.189659	0.103688	0.222516	0.438157	0.487295	0.523915	0.744423	0.811776	1.03283	0.091734	0.104673	0.219113
MSTRG.9615.1	0.086035	0.091406	0.18392	0	0	0	0.286875	0.258151	0.234735	0.20041	0.255329	0	0.146411	0.07439	0.128923
MSTRG.14283.1	0.126232	0.122977	0.069309	0	0	0	0.041207	0.024217	0	0	0	0	0.071644	0	0.077803
MSTRG.15195.6	0	0	0	0.090555	0.113068	0.134912	0.016719	0.006798	0.039783	0.026025	0.150025	0.071312	0.024704	0.022985	0.015799
MSTRG.14593.26	0.135609	0.330248	0.055763	0.235513	0.336353	0.117715	0	0	0.008617	0	0	0	0	0	0
MSTRG.2535.38	0.01499	0.031511	0	0.001268	0.000646	0.00231	0.073687	0.036385	0.008341	0	0.010419	0.192903	0	0.147987	0.006076
MSTRG.11448.22	0.030437	0.075247	0.03865	0	0	0.004476	0.097742	0.155138	0.128493	0.006183	0.040164	0.11145	0.247694	0	0
MSTRG.2345.6	0	0	0	0.014803	0.120695	0.074702	0	0.0071	0.048572	0	0.036785	0	0	0	0.089034
MSTRG.2345.3	0.019397	0.021923	0.149574	0.297776	0.112884	0.16522	0.130163	0.053336	0.058913	1.59974	0.240552	1.36941	0.127369	1.4736	0.336351
MSTRG.2345.9	0	3e-06	0	0.22503	0.361589	0.112904	0.008632	0.143609	0.094949	0.041461	0	0.02094	0	0	1.0815
MSTRG.45.22	0.229374	0.561044	0.431755	0	0	0.000484	0.14375	0.03894	0.010657	0.080323	0.274371	0.015765	0.098773	0.511335	0.002068
MSTRG.9176.57	0.171722	0.094881	0.088019	0.04622	0.023582	0.028446	0.080097	0.093784	0	0.078287	0	0.008027	0	0	0
MSTRG.22827.5	0	0	0.017037	0.079433	0.050035	0.132835	0.096179	0.037067	0.015971	0	0.024258	0.045399	0.232319	0.330835	0.216695
MSTRG.10834.1	0.715004	0.408187	0.458091	1.4985	1.15426	1.29849	1.22576	1.62196	1.60537	2.40531	1.53916	3.21345	1.93628	1.94778	2.15631
MSTRG.9072.1	0.067675	0.049918	0	0.21646	0.260083	0.134137	0.01882	0.034334	0	0	0.074777	0	0.160427	0.050149	0.089633
MSTRG.4572.18	0.018893	0.03316	0	0	0.001647	0.000365	0.071012	0.20705	0.017368	0.001223	0.001816	0.013479	0.023605	0.067109	0.08904
MSTRG.477.1	0.269021	0.147539	0.078629	0	0	0	0	0.104897	0.297734	0.249983	0	0.19756	0.0337	0	0.072954
MSTRG.17966.4	0	0	0.010604	0	0	0	0.067391	0	0.018223	0.187225	0.121186	0.197013	0	0	0
MSTRG.4685.3	0.077892	0.17839	0.094392	0	0	0	0	0.078237	0.050946	0	0.066889	0	0	0.049252	0
MSTRG.23806.1	0.335954	0.356078	0.442867	1.25824	2.28841	1.51934	0.660104	0.281348	0.724524	0.244886	0.313135	0.229201	0	0.351663	0.04914
MSTRG.8073.4	0	0	0	0	0.13637	0.079757	0	0	0	0	0	0	0.087371	0.25076	0.265352
MSTRG.15505.27	0.108504	0.092481	0.053048	0.12529	0.087318	0.236666	0.213588	0.143744	0.118814	0.358557	0.30262	0.33829	0.506253	0.634594	0.62186
MSTRG.4171.21	0.023225	0	0.027407	0.038444	0.204334	0.042219	0	0.028568	0.029694	0.088242	0.093955	0.304984	0.019932	0.010843	0.022419
MSTRG.15844.10	0.84273	0.350646	0.277946	0.588333	0.197625	0.554924	0.245671	0.139446	0.273459	0.13228	0.113502	0.266157	0.044225	0.038151	0.040196
MSTRG.22408.23	0.450423	0.835997	0.259928	1.7642	1.36011	3.17121	1.24696	1.94239	0.966029	1.23569	0.852181	1.15203	0.173012	0.252478	0.377412
MSTRG.22408.26	1.10048	1.05977	0.93205	1.64869	1.24348	1.23997	1.23707	1.18546	1.12695	1.41962	1.26624	1.24223	0.47346	0.46776	0.377623
MSTRG.13063.1	0.390677	0.256043	0.234111	0.278312	0.251457	0.189427	0.531152	0.269191	0.481401	0.525572	0.483163	0.55579	0.142487	0.148264	0.094921
MSTRG.14534.2	0	0	0	0.054361	0.03866	0	0	0	0	0.197646	0.13385	0.327191	0.161392	0.067251	0
MSTRG.9692.3	0.0251	0.062133	0.022914	0.039129	0.006711	0.008327	0.023332	0.042078	0.013933	0.124898	0.147634	0.094104	0.008442	0.02363	0.015445
MSTRG.1940.1	0	0.180586	0.051623	0.089677	0.03424	0.159865	0	0.055484	0.063642	0.055814	0	0.044054	0.253007	0.206612	0.16873
MSTRG.12693.4	0	0.065369	0	0.134054	0.04163	0.053925	0	0	0	0	0.0317	0.108323	0	0	0.058656
MSTRG.923.4	0.105082	0.281448	0.156866	0.026172	0	0.016807	0.015406	0.690444	0.027553	0	0.60531	1.33564	0	0.944971	0.847646
MSTRG.23818.37	1.5151	1.00658	0	0.712533	0.804129	0.946112	0.237026	0.156617	0.340672	0.609212	0.211823	0.972087	0.152224	0.254957	0.046988
MSTRG.23818.39	0.000156	0.109129	0.243762	0.070393	0.072652	0.062911	0.221969	0.2503	0.301175	0.207693	0.216314	0.233374	0	0.091229	0.000144
MSTRG.10861.63	0	0.075289	0.151134	0	0	0.000533	0.151996	0.194986	0.002697	0	0.202083	0	0.065385	0.0579	0
MSTRG.17342.9	0.105972	0	0.00032	0.112599	0.015209	0.130473	0.174592	0.481072	0.057983	0.012497	0.005478	0	0	0	0
MSTRG.17342.4	0.05329	0.307764	0.017992	0.121674	0.121309	0.181354	0.422813	0.35363	0.231975	0.016675	0.077047	0.052857	0	0.166303	0
MSTRG.17622.8	0.094589	0.12103	0.075858	0.476085	0.351186	0.409751	0.324943	0.350895	0.228171	0.275085	0.41236	0.099023	0.160628	0.172755	0.31149
MSTRG.22811.3	0.920169	1.3978	0.452814	0.165996	0.158854	0.177936	0.399655	0.075464	0.070635	0.448209	0.437392	0.670511	0.154212	0.263051	0.020361
MSTRG.22811.1	0.254662	1.09888	0.220542	0.154714	0.11206	0.202689	0.320324	0.290341	0.316589	0.084617	0.084906	0.134524	0.083645	0.286634	0.05451
MSTRG.17923.13	0.036314	0.046443	0.075756	0.363089	0.328058	0.298571	0.231516	0.084638	0.237332	0.362374	0.248001	0.359388	0.526438	0.473543	0.349902
MSTRG.22006.1	0.086467	0.083625	0.075175	0.095599	0.086981	0.089809	0.3182	0.271358	0.330215	0.570065	0.50853	0.572421	0.295772	0.174156	0.173533
MSTRG.12439.56	0.144366	0	0.046367	0.113361	0.132363	0.057233	0.148777	0.014576	0.048521	0.177872	0.089356	0.144442	0.340925	0.430903	0.281225
MSTRG.15071.1	0.878081	0.510305	0.604757	2.11473	1.96453	1.97716	2.77077	3.07642	3.24588	4.93749	3.71715	4.88978	2.98346	3.14402	2.86898
MSTRG.18031.12	1.46213	1.4698	1.65039	2.40678	2.37192	2.43474	2.47951	2.39613	2.40241	3.30914	3.45263	2.94314	8.1098	7.79285	7.09062
MSTRG.7512.1	2.40851	1.7466	1.46012	0.932743	0.716199	1.02766	1.97342	1.84435	2.05304	1.75366	1.72834	2.22002	0.721123	0.349463	0.595839
MSTRG.14446.2	0	0	0	0.062725	0.257381	0.17798	0.018109	0.098732	0	0.076705	0.013207	0.063195	0	0.169989	0
MSTRG.19152.7	0	0.066396	0.061737	0.116497	0.158392	0.138825	0	0	0.085417	0.179557	0.122854	0.142751	0	0	0
MSTRG.2068.4	0.000503	0.005075	0	0.100339	0.029156	0.016173	0.001776	0.000259	0.000494	0.004283	0.002342	0.10624	0	0.000135	0.300259
MSTRG.24911.4	0.160368	0.172304	0.105682	0.127415	0.172729	0.143706	0.364781	0.421631	0.290539	0.69409	0.585261	0.909168	0.164838	0.337683	0.309761
MSTRG.4847.1	2.35479	2.09804	1.17533	0.612118	0.594485	0.599954	0.802751	0.819493	0.013349	1.05422	0.073721	2.81316	0.862984	0.734687	0.812026
MSTRG.24643.4	0.314906	0.171528	0.367339	0.30218	0.421858	0.121226	0.873987	0.392143	0.801051	0	0	0	0	0	0.828252
MSTRG.14134.1	0.660706	0.520975	0.288285	0.120945	0.113858	0.083596	0.108676	0.06435	0.059429	0.149264	0.077059	0.136606	0.095343	0.081102	0.120055
MSTRG.21738.63	0.500881	0.531706	0.322743	0.470724	0.478004	0.541725	0.191327	0.281426	0.280962	0.381375	0.347409	0.515249	0.187976	0.358836	0.40257
MSTRG.712.4	0	0	0	0	0	0	0	0	0	0	0	0.015136	0.076508	0.066073	0.165486
MSTRG.20008.5	0.089076	0.206798	0.289896	0.139995	0.259185	0.085555	0.138088	0.243463	0.195114	0.140092	0.250119	0.138264	0.479944	0.552818	0.488347
MSTRG.22412.9	0.72934	0.878685	0.479676	0.839756	1.00193	0.836705	0.442608	0.285443	0.216207	0.177682	0.231423	0.326494	0.071112	0.040483	0.02121
MSTRG.17285.2	0.305889	0.35341	0.266416	0.904457	0.551343	0.918414	0.196158	0.672018	0	0	0.77644	0	0.926268	0.498606	0.863479
MSTRG.14582.4	0	0	0	0	0	0	0	0	0	0	0	0	0.075511	0.324722	0.359408
MSTRG.1981.13	0.224719	0.344003	0	0.150299	0.083066	0.112194	0.395098	0.284192	0.367655	0.206725	0	0.040691	0.413646	0.493113	0.010504
MSTRG.20827.1	0.197366	0.122529	0.22225	0	0	0	0.034499	0.1642	0	0.049919	0	0.069728	0.042709	0	0.027489
MSTRG.3731.3	0.759584	0.745846	0.25853	0.114066	0.154293	0.170805	0.250478	0.310109	0.276698	0.227178	0.216385	1.09436	0.133775	0.221655	0.125726
MSTRG.21052.1	0.517156	0.471393	0.4034	1.04181	0.861267	0.895648	1.73153	1.75007	1.79348	2.31204	2.02309	2.20058	1.76443	1.54542	1.76644
MSTRG.2007.6	0.113016	0.397568	0.088462	0.109085	0.127163	0.403433	0	0	0.157514	0.207578	0.375355	0.894611	0	0	0
MSTRG.2007.3	0.484155	0.129494	0.268319	1.02513	0.292335	0.112898	0	0	0.15229	0.459838	0.234919	0.348747	0	0	0
MSTRG.2186.1	0.060962	0	0	0	0	0.03059	0	0	0	0.177695	0.170992	0.256198	0.114308	0.130288	0.082681
MSTRG.1500.1	0.246425	0.133213	0.134701	0.145803	0.109981	0.054288	0	0.05445	0.038749	0.088932	0.093748	0.067127	0	0	0
MSTRG.19907.1	0.077998	0.292508	5.62604	1.51891	1.90231	2.19324	1.37393	1.4302	1.3622	0.559828	0.761129	0.985148	1.26852	6.65838	4.68571
MSTRG.11372.1	0.555533	0.404355	0.422253	1.13074	1.01647	0.905323	0.630684	0.707076	1.04527	0.734233	0.651083	0.692472	0.729516	0.914334	0.80769
MSTRG.19905.12	0.127071	0.17735	0.226221	0.24994	0.219086	0.26879	0.214538	0.189581	0.305347	0.330968	0.136958	0.284709	0.536327	0.673094	0.625527
MSTRG.12439.54	0.118503	0	0.046746	0.118814	0.112815	0.060284	0.159181	0.01483	0.058487	0.19237	0.098125	0.159384	0.336868	0.507199	0.422364
MSTRG.2882.1	0.526308	0.396225	0.230773	0.566225	0.600736	0.494982	0.413869	0.482839	0.367184	1.02731	0.643266	1.01216	3.15323	3.16819	2.64851
MSTRG.5122.1	0	0.057551	0	0.085969	0.101871	0.102882	0.12736	0.038711	0.066307	0.100484	0.077691	0.099014	0.366342	0.194454	0.226525
MSTRG.21199.2	0	0	0	0	0	0	0.113022	0.139583	0.087427	0.195145	0	0	0.07054	0.171276	0
MSTRG.5932.1	1.47658	0.807512	1.43841	6.08517	6.30301	5.61856	11.1141	10.8923	10.997	14.8418	14.5291	14.0886	13.8538	13.0148	13.5119
MSTRG.2214.5	0	0	0	0	0	0	0.246434	0.262227	0.419439	0	0.132933	0	0	0	0.126053
MSTRG.18200.3	1.20365	2.42103	0	1.48185	1.19349	1.39806	1.70136	2.19199	1.80701	2.28477	1.86504	3.40802	1.04145	0.965638	0.693002
MSTRG.17804.1	1.17049	1.1522	1.13425	0.55655	0.61912	0.5424	1.10885	1.02549	0.899154	1.10579	0.836269	0.978015	0.398514	0.31787	0.253312
MSTRG.12283.1	0	0	0	0.17979	0.218049	0.336177	0.105136	0.253941	0	0.047282	0.19991	0	0.27351	0.449677	0.193448
MSTRG.24846.5	0.363502	0.41242	0.305551	0.206033	0.183057	0.141684	0.228562	0.355227	0.228326	0.288321	0.163189	0.402907	0.03048	0.024658	0.071614
MSTRG.8962.1	0.090366	0.045223	0.099226	0.08857	0.059963	0.122397	0.03157	0.098744	0.129274	0	0.045212	0.022052	0.317817	0.159312	0.259205
MSTRG.20819.1	0.134439	0.163201	0.170837	0.097669	0.126639	0.14383	0.272936	0.215803	0.332083	0.277891	0.227066	0.299426	0.43055	0.580995	0.457351
MSTRG.20819.2	0.081767	0.02489	0.084279	0.087821	0.077419	0.014383	0.24078	0	0.083413	0	0	0	0.503537	0.202294	0.42319
MSTRG.20819.4	0.028526	0	0	0	0	0	0	0	0	0	0	0	0.154796	0.069278	0.068906
MSTRG.13399.4	0.089182	0.000713	0.046644	0	0.174321	0	0	0	0	0	0	0	0.127229	0.249791	0.089851
MSTRG.4042.5	0	0	0.008965	0.027724	0	0.004209	0.381484	0.521566	0.390828	0.002965	0	0.239694	0	0	0
MSTRG.4042.2	0	0	0.237359	0	0	0	0.19678	0.099977	0.128668	0.14129	0.091674	0	0.165807	0	0.166422
MSTRG.4572.32	0.200838	0.078983	0.132066	0.221446	0.132453	0.061398	0.077253	0.075148	0.046347	0	0	0.006687	0.102119	0	0.103656
MSTRG.726.1	0.194806	0.393966	0.322253	0.100913	0.057183	0.081388	0.215984	0.239109	0.21303	0.481972	0.293787	0.244412	0.182156	0.132026	0.248983
MSTRG.20585.1	0.562692	0.595514	0.447055	0.958703	1.23557	1.16117	0.975018	1.034	0.845969	1.27139	1.47978	1.53892	2.12407	2.42098	2.49316
MSTRG.2239.2	0.158416	0.380049	0.187842	0	0	0	0	0	0.394	0	0	0	0.00967	0.4009	0
MSTRG.23089.11	0.088982	0.064808	0	0.052523	0.043503	0.117973	0.254853	0.149084	0.507988	0	0	0.035133	0.205067	0.009294	0
MSTRG.22364.1	0.280774	0.288254	0.223539	0.26091	0.245178	0.237022	0.377814	0.432609	0.353771	0.576928	0.475296	0.705681	0.182754	0.191774	0.292083
MSTRG.23179.66	0.829854	1.03984	1.90537	0.048836	0.172376	0.079719	0.032007	0.111842	0.013154	0	0.737543	0.449013	0.022622	0.159166	0.297104
MSTRG.2349.2	0.093445	0.073034	0.104864	0.241525	0.197465	0.23912	0.103038	0.240701	0.346729	0.347927	0.162668	0.354514	0.235605	0.293072	0.41239
MSTRG.21063.16	0.779657	0.508186	0.621904	0.240218	0.238711	0.169169	0	0.349293	0.409831	0.461212	0.257352	0.72883	0.342805	0.583214	0.80579
MSTRG.17966.1	0	0.044049	0	0.074107	0.132564	0.151479	0.074271	0.292332	0.158987	0	0	0	0	0	0
MSTRG.2921.2	0	0	0	0.024448	0.040567	0.162185	0	0	0	0	0	0	0.021416	0	0
MSTRG.2921.6	0.022291	0.048267	0.030458	0.112779	0.149457	0.185827	0	0.100686	0	0.034972	0.153397	0	0.144901	0	0.055911
MSTRG.2921.4	0.015792	0.031548	0.03404	0.140316	0.094818	0.089682	0.113546	0.042638	0.110106	0.062099	0.061055	0.063728	0.071107	0.108794	0.22086
MSTRG.10558.18	0	0	1.3e-05	0	0	0	0.249273	0.077291	0.140633	0.019264	0.131938	0.10647	0.133076	0.156314	0.126161
MSTRG.10558.11	0	0	0	0	0	0	0.187094	0.106544	0.180335	0.032628	0.108778	0.08018	0.189256	0.170395	0.089265
MSTRG.21596.3	0.214109	0.01735	0.121366	0.405558	0.20125	0.099124	0	0	0	0	0	0	0	0	0
MSTRG.14593.15	0.035093	0.099026	0.128334	0.337036	0.28501	0.278495	0.130799	0.10057	0.105004	0.311354	0.509117	0.144732	0.01158	0.087874	0.12901
MSTRG.3292.1	0.922678	0.845808	0.689777	0.380105	0.264392	0.388138	0.414496	0.471817	0.421295	0.239875	0.330989	0.092791	0.051826	0.05684	0.059476
MSTRG.5278.13	0	0	0	0	0	0	0	0	0.058699	0	0	0	1.04747	0.733575	0.890334
MSTRG.16797.4	0.089393	0.100736	0.017011	0.141511	0.032374	0	0.133777	0.085786	0.025235	0	0	0	0.071774	0.041166	0.061383
MSTRG.14177.1	0.491557	0.358008	0.348824	1.20979	0.941807	1.1456	1.36746	1.88339	1.32898	1.95479	2.16907	1.35334	2.43271	3.00882	1.87691
MSTRG.4572.40	0	0.031123	0	0.050018	0.00553	0.100389	0.040895	0.101044	0.034261	0	0.0038	0.003719	0	0	0
MSTRG.23772.7	0.54313	0.220044	0.491643	0	0.213418	0.581964	0.415782	0.157818	0.070884	0.235564	0.640449	0.342362	0.050347	0.040255	0.029265
MSTRG.20492.1	0.74978	0.678472	0.652824	0.294874	0.317065	0.361911	0.507856	0.524966	0.423448	0.539931	0.533093	0.685988	0.537291	0.543897	0.628065
MSTRG.12693.30	0.467326	0.753766	0	0.217636	0.074877	0.506196	0	0.311874	0	0.314257	0.389787	0.443294	0.058492	0	0.041302
MSTRG.4171.77	0	0	0	0.012835	0.243505	0.016706	0.325498	0.00641	0.155386	0.017329	0	0	0.007385	0.062724	0.205632
MSTRG.18384.1	0.49965	0.464982	0.660266	0.963089	0.613853	0.826656	0.307531	0.3667	0.423605	0.239337	0.295873	0.230839	0.173654	0.213608	0.142016
MSTRG.23179.48	1.15942	2.14136	0.091218	3.01114	1.37305	1.92028	0.061552	0.197047	0.028748	0	1.57157	0.290587	0.111594	0.449431	0.051185
MSTRG.8544.9	0	0.190628	0.004248	0.918175	0.489629	0.570912	0.0344	0.011082	0.048047	0.020971	0.370948	0.393708	0.132515	0.122347	0.03363
MSTRG.22414.3	0.136575	0.071527	0	0.457252	0.028208	0.05785	0	0	0	0	0	0.081774	0	0	0
MSTRG.22414.1	0.637195	0.69038	0.462898	0	0.344197	0.294567	0.191776	0.228328	0.198475	0.185019	0.12825	0.219735	0.041601	0.054127	0.043658
MSTRG.9929.9	0.018349	0.073082	0.077086	0	0	0	0.027961	0.215745	0	0.008138	0.050704	0.013227	0	0	0
MSTRG.195.1	0.191354	0.147905	0.151425	0.135654	0.092295	0.25637	0.249841	0.190315	0.225207	0.848086	1.01446	1.692	0.946296	0.954212	1.40244
MSTRG.19844.1	1.26358	1.37405	0.976094	0.391551	0.436863	0.455404	0.775386	0.738753	0.599971	0.820652	0.527238	1.17982	0.33722	0.246953	0.394267
MSTRG.21894.7	0.087198	0.135278	0.067923	0.140876	0.037406	0.097262	0.023095	0.257828	0.117814	0	0	0	0	0.135259	0
MSTRG.21894.8	0.24002	0.341746	0.358162	0.021977	0.03344	0.038878	0.2637	0.059021	0.069833	0.023833	0	0	0.037272	0.028242	0.023235

## Sheet: DE-lncRNA in A0_vs_A12
Differential expressed lncRNAs between preadipocytes and differentatiated 12 h adipocytes
lncRNA_ID	A0-1_FPKM	A0-2_FPKM	A0-3_FPKM	A12-1_FPKM	A12-2_FPKM	A12-3_FPKM	FDR	log2FC	regulated
MSTRG.14482.4	0.041743	0.025294	0.025147	0.095599	0.081089	0.094889	0.00623665	1.46965	up
MSTRG.8531.11	0.055493	0.06303	0.042747	0	0	0.002812	6.93554e-06	-3.75262	down
MSTRG.21321.1	2.05625	2.0269	1.20695	0.651037	0.515732	0.572231	1.18794e-07	-1.5038	down
MSTRG.14513.6	0.278222	0.567345	0.322623	0.110644	0.046746	0.082129	0.00213313	-1.96595	down
MSTRG.2880.1	0.023593	0.008496	0	0.108116	0.126889	0.121562	0.000380394	2.89394	up
MSTRG.24203.1	1.39331	1.43415	0.757112	0.574884	0.466487	0.470763	0.00204858	-1.13764	down
MSTRG.7239.2	0.561932	0.265212	0.187305	0.032556	0.026984	0.093181	0.00745869	-2.22625	down
MSTRG.5645.20	0	0	0	0.052445	0.146115	0.190479	1.45658e-09	5.41892	up
MSTRG.15554.1	1.27708	1.7946	0.789716	0.431557	0.396038	0.414001	0.000103023	-1.50594	down
MSTRG.11804.1	0.146564	0.117705	0.102208	0.317955	0.245357	0.27089	0.00581784	1.18531	up
MSTRG.4509.1	0.755267	0.754236	0.799783	1.99776	1.9213	1.85499	0.000380153	1.30236	up
MSTRG.842.1	2.11453	1.2374	1.236	0.380966	0.130633	0.229852	0.000134837	-2.34384	down
MSTRG.19009.2	0.285368	0.466497	0.401562	0.006021	0.023676	0.030173	1.18955e-09	-3.64992	down
MSTRG.9490.1	0.116486	0.105284	0.107216	0.219959	0.238423	0.28814	0.00294423	1.1669	up
MSTRG.16245.5	0	0	0	0.171463	0.123747	0.219467	4.65525e-06	4.33919	up
MSTRG.6639.1	0.518086	0.501037	0.329726	0.193856	0.224164	0.200678	0.000201996	-1.03306	down
MSTRG.19559.42	0.564495	0.493215	0.597575	0.141019	0.044772	0.115567	0.000572755	-2.20818	down
MSTRG.20490.1	1.61327	1.47878	0.893179	0.528506	0.492306	0.546449	8.52059e-06	-1.25168	down
MSTRG.9229.1	0.061555	0.198386	0.220028	0.773154	0.806517	0.660122	0.0087826	1.97043	up
MSTRG.9229.2	1.20106	0.97748	0.468015	0	0	0	2.29492e-23	-7.48304	down
MSTRG.5334.1	1.07086	1.07851	0.690013	0.459884	0.479856	0.337287	0.00211528	-1.05514	down
MSTRG.199.1	1.09588	0.994476	0.47355	0.179766	0.120482	0.137876	1.3276e-07	-2.33719	down
MSTRG.15340.2	1.52438	1.65264	0.960079	0.61621	0.55689	0.722442	0.00209705	-1.0357	down
MSTRG.128.1	0.302787	0.280911	0.272055	0.83385	0.788586	0.682055	0.00463976	1.39676	up
MSTRG.21327.3	0	0	0	0.135591	0.116093	0.037705	1.82545e-06	4.58455	up
MSTRG.21327.2	0	0	0.000449	0.031461	0.025046	0.037108	0.000211488	3.51437	up
MSTRG.18508.6	0	0	0	0.037681	0.013133	0.036342	0.00323696	3.31046	up
MSTRG.17328.1	1.44277	1.74238	0.977189	0.329552	0.530349	0.561009	0.000863907	-1.42439	down
MSTRG.14435.22	0.442684	0.219223	0.395909	0.12049	0.081834	0.113603	0.00630155	-1.60329	down
MSTRG.23179.27	1.41173	1.2657	2.09536	5.35069	6.63826	3.71894	0.00708919	1.60638	up
MSTRG.18319.1	2.19096	1.89443	1.07223	0.784168	0.777788	0.759369	0.00444494	-1.04829	down
MSTRG.25272.1	0.446385	0.371034	0.179204	0.050819	0.044643	0.058157	0.00273246	-2.19682	down
MSTRG.19816.7	0.077063	0.037032	0.034075	0.464774	0.355442	0.523018	3.86727e-10	3.02128	up
MSTRG.19816.6	0	0	0	0.228568	0.127959	0.202053	3.22136e-09	5.14765	up
MSTRG.1419.46	3.93027	3.90917	2.01313	1.46548	1.44755	1.43596	0.00272807	-1.07458	down
MSTRG.678.13	0.01189	0.033673	0.01573	0.074603	0.105088	0.109854	0.000338399	2.06786	up
MSTRG.20297.1	0.182116	0.248347	0.238641	0.506994	0.495505	0.559957	0.000319749	1.2241	up
MSTRG.10528.1	0	0	0	0.125882	0.21179	0.212542	2.10039e-05	4.1474	up
MSTRG.10528.5	0.011501	0	0	0.130076	0.078814	0.501983	0.00723174	3.07549	up
MSTRG.9176.35	0.395722	0.292895	0.444254	0.100143	0.078631	0.100265	2.03727e-06	-1.92484	down
MSTRG.14107.1	0.081847	0.127379	0.073624	0.166026	0.242055	0.249266	0.00888254	1.21731	up
MSTRG.9936.1	0.488678	0.55813	0.38992	0.222695	0.249327	0.142566	0.00895367	-1.11932	down
MSTRG.14593.9	0	0	0.002009	0.114557	0.029813	0.187693	2.53185e-05	4.18161	up
MSTRG.10898.1	0	0	0	0.128765	0.118661	0.093946	0.00209031	3.37709	up
MSTRG.6870.1	0.018825	0.055807	0.02972	0.149928	0.106633	0.168282	0.00352757	1.8185	up
MSTRG.14823.6	0.115633	0.131012	0.148168	0.004523	0.00465	0.004622	1.07808e-06	-3.77464	down
MSTRG.24633.1	1.92423	1.89123	0.939822	0.62653	0.612889	0.692924	0.00244302	-1.18353	down
MSTRG.9717.1	0.060214	0.161394	0.070876	0.384468	0.461665	0.402241	0.000295317	1.97997	up
MSTRG.13020.4	0	0.015154	0	0.180498	0.504128	0.626874	0.00125818	3.57526	up
MSTRG.18276.10	0.211179	0.297652	0.189263	0.704213	0.675804	0.659599	1.82563e-11	1.57695	up
MSTRG.16074.1	0.312889	0.155672	0.182235	0	0	0.007024	2.29518e-09	-4.78642	down
MSTRG.12684.12	0.19736	1.16277	0.170623	0	0	0	0.000164509	-3.9933	down
MSTRG.8005.1	0.213455	0.213936	0.172881	0.487941	0.681045	0.799589	0.00504544	1.57927	up
MSTRG.834.1	0.41308	0.4413	0.6564	0.10359	0.089563	0.100077	5.29253e-05	-2.20068	down
MSTRG.19559.22	0	0	0	0.076867	0.156857	0.002665	0.00598756	3.26415	up
MSTRG.10861.6	0	0	0	0.018427	0.063847	0.110304	0.00261767	3.39141	up
MSTRG.18391.8	0	0	0	0.004607	0.078177	0.105608	0.00296223	3.41954	up
MSTRG.18391.2	0.018173	0.008892	0	0.14237	0.173182	0.06456	0.00375878	2.76261	up
MSTRG.16162.20	0.131812	0.066536	0.017815	0	0	0	0.00159603	-3.50667	down
MSTRG.19639.3	0	0	0	0.958671	0.76185	0.938187	1.4016e-17	6.48316	up
MSTRG.9385.6	0	0	0	0.176915	0.289117	0.078552	2.00455e-07	4.8456	up
MSTRG.7473.1	0.137575	0.174399	0.095078	0.339926	0.734248	0.523	0.00100701	1.87819	up
MSTRG.15609.19	0	0	0.017929	0.207622	0.169828	0.168858	0.000429145	3.21905	up
MSTRG.8933.2	0	0	0	0.060411	0.040686	0.063731	3.27299e-05	4.06885	up
MSTRG.17709.1	0.025692	0.092976	0.149536	0.68461	0.622099	0.532672	0.00106878	2.36447	up
MSTRG.22719.36	0.424028	0.32552	0.314144	0.740428	0.952782	0.607599	0.00405231	1.1296	up
MSTRG.20623.40	0.340538	0.613134	0.360507	0.154938	0.107148	0.06871	0.0036967	-1.7375	down
MSTRG.6041.3	0.69865	0.675961	0.474809	0.10374	0.15801	0.23869	0.000481493	-1.72387	down
MSTRG.14665.13	0.930795	0.92625	0.816865	0.320483	0.346595	0.414726	2.36989e-08	-1.24023	down
MSTRG.15284.1	1.26958	1.21006	0.997619	0.571555	0.531014	0.433575	0.00013114	-1.10524	down
MSTRG.15325.1	0.007643	0.019179	0	0.109817	0.112188	0.151643	7.80846e-06	3.31856	up
MSTRG.17325.28	0.586296	0.70501	0.26606	0	0	0	1.4016e-17	-6.69281	down
MSTRG.17325.27	0	0.001615	0	0.134944	0.11161	0.378586	3.53848e-08	4.92585	up
MSTRG.23043.4	0	0	0	0.073035	0.028293	0.047286	2.53185e-05	4.15088	up
MSTRG.3539.1	0.822825	0.578145	0.573212	1.44682	1.33806	1.46763	3.39584e-05	1.13908	up
MSTRG.15844.24	0.03415	0.015464	0.121127	0	0.001374	0.001857	0.00163105	-3.43103	down
MSTRG.10401.2	0.035135	0.006329	0	0.193018	0.175399	0.238214	0.00520665	2.63411	up
MSTRG.6600.34	0	0	0	0.007692	0.018495	0.027111	0.00125845	3.51961	up
MSTRG.8540.2	0.176851	0.140681	0.133073	0.027192	0.025923	0.034024	6.96996e-10	-2.21043	down
MSTRG.8582.1	0.365916	0.50046	0.404118	0.99239	1.20852	1.14343	2.41515e-06	1.40053	up
MSTRG.21042.5	0.075522	0.107271	0.023041	0	0	0	3.76313e-05	-4.14648	down
MSTRG.15192.10	0	0	0	0.271282	0.243996	0.347724	2.1749e-37	8.67042	up
MSTRG.2527.4	0.03922	0.02451	0.002324	0.219498	0.255367	0.096079	0.0074195	2.34865	up
MSTRG.20124.5	0.155737	0.080767	0.051358	0.316133	0.335509	0.291509	0.00311178	1.67172	up
MSTRG.184.2	0.145439	0.773055	0.066561	0	0	0	2.10039e-05	-4.40545	down
MSTRG.17810.1	1.31543	1.33044	1.01107	0.634202	0.478183	0.540279	7.12913e-06	-1.07362	down
MSTRG.22342.1	0	0	0	0.081976	0.133463	0.193225	0.00642495	3.13755	up
MSTRG.14801.1	0.487089	0.569003	0.476979	1.27256	1.05155	1.16846	6.7439e-08	1.21676	up
MSTRG.1065.1	3.6049	3.28318	2.42841	1.24856	1.31025	1.37644	4.53927e-11	-1.17257	down
MSTRG.25074.1	0.181951	0.065095	0.054066	0	0	0	9.49095e-06	-4.34738	down
MSTRG.21666.35	0.021014	0.041323	0.03148	0.130706	0.109564	0.076878	0.00276552	1.6791	up
MSTRG.14756.19	0.045748	0.035918	0.042675	0.121003	0.239193	0.129524	0.00751073	1.75913	up
MSTRG.2511.1	0	0.01683	0	0.137871	0.104727	0.056127	0.00516807	2.9341	up
MSTRG.11550.1	0.156043	0.143921	0.155267	0.345528	0.363537	0.362065	4.04521e-06	1.24579	up
MSTRG.14216.8	0.264561	0.363283	0.255011	0.10441	0.138509	0.093996	0.00384442	-1.27956	down
MSTRG.14943.1	0.355926	0.342532	0.291351	1.44226	1.69497	1.52413	5.27191e-33	2.25339	up
MSTRG.3394.1	0.09395	0.122377	0.036967	0.298503	0.509555	0.622063	0.000380394	2.28409	up
MSTRG.24197.15	0.388667	0.050378	0.018509	0	0	0	0.00980338	-3.11354	down
MSTRG.165.2	3.43059	4.522	1.05333	0.60155	0.542277	0.411155	0.0036967	-2.12991	down
MSTRG.5142.1	0.006863	0	0.023495	3.42194	3.26583	3.33021	2.0498e-06	4.71287	up
MSTRG.23115.11	0.016097	0.081914	0.028131	1.31841	0.34059	0.259405	0.00205116	2.98972	up
MSTRG.15336.4	0.637449	0.090494	0.478556	0	0	0	5.27156e-08	-5.17698	down
MSTRG.18392.1	0	0	0	0.234237	0.112622	0.207293	0.00711876	3.10889	up
MSTRG.24830.1	0	0	0	0.060281	0.236308	0.136881	0.00428044	3.2535	up
MSTRG.18964.1	0.201463	0.209613	0.162436	0.43439	0.443899	0.58315	3.27299e-05	1.35838	up
MSTRG.2090.13	0.032865	0.05248	0.012718	0.203351	0.123268	0.203097	0.00268178	2.15812	up
MSTRG.19821.1	0.089124	0.059753	0.039082	0.406808	0.218943	0.410318	0.00132147	2.18455	up
MSTRG.8182.1	0.402913	0.440001	0.499191	1.44976	1.14432	1.19536	4.34985e-05	1.47354	up
MSTRG.19541.7	1.19074	1.31579	1.11467	0.492419	0.424486	0.335631	0.0032479	-1.38648	down
MSTRG.19087.1	1.42969	1.52663	0.769838	0.482183	0.279901	0.378412	0.000589591	-1.55953	down
MSTRG.10884.7	4.00498	5.08249	3.21972	1.9749	1.26445	1.81985	0.00219578	-1.18041	down
MSTRG.88.3	0	0	0	0.638803	0.784138	0.764772	7.03683e-21	6.90936	up
MSTRG.11287.10	0.276766	0.360014	0.198698	0.732213	0.579607	0.541879	0.00537507	1.16072	up
MSTRG.10543.1	0.121179	0.16932	0.103922	0	0	0	0.00708282	-3.10656	down
MSTRG.23732.3	0	0	0	0.161288	0.093208	0.02851	0.00268178	3.3784	up
MSTRG.6857.1	0.051935	0.025535	0.041877	0.109614	0.164811	0.161715	0.00903882	1.67107	up
MSTRG.1452.1	0.259036	0.229384	0.273365	0.661597	0.687649	0.576267	3.94786e-05	1.32894	up
MSTRG.1448.2	0.125706	0.114293	0.100585	0.320484	0.241904	0.207463	0.000491443	1.19551	up
MSTRG.8867.4	0.911252	0.913683	0.887567	0.351102	0.394899	0.39105	3.06632e-08	-1.19919	down
MSTRG.8867.5	2.28546	1.92291	2.04426	1.14985	0.800488	0.808912	0.0020986	-1.10804	down
MSTRG.9153.1	1.34814	1.4205	0.667592	0.323641	0.379152	0.27856	4.40979e-05	-1.65969	down
MSTRG.20623.31	0	0	0	0.020242	0.222897	0.213366	0.00120826	3.60201	up
MSTRG.23179.32	0	0	0	1.19939	2.97472	0.981897	3.02841e-08	5.06513	up
MSTRG.669.10	0	0	0	0.00959	0.07807	0.016338	0.00427561	3.31487	up
MSTRG.2057.2	0.016382	0	0	0.262044	0.14677	0.142882	0.000336468	3.3434	up
MSTRG.10654.1	0.107937	0.092028	0.093998	0.201908	0.235218	0.209973	0.00822233	1.1271	up
MSTRG.9873.14	0	0.010763	0.026622	0.274589	0.202153	0.230955	0.00853127	2.85894	up
MSTRG.3990.4	0.686602	0.504011	0.308077	0.145841	0.067752	0.088639	0.0003513	-2.05254	down
MSTRG.25290.2	0	0	0.01462	0.220072	0.117295	0.047123	0.00734622	2.97004	up
MSTRG.15324.1	0.020328	0.016479	0.018716	0.175888	0.081738	0.147001	4.37433e-05	2.4931	up
MSTRG.24540.2	0.099109	0.15466	0.123804	0.034613	0.045197	0.041292	0.00779474	-1.46695	down
MSTRG.3760.1	0.846962	0.788016	1.07919	2.35494	2.00047	2.18719	0.00211258	1.24806	up
MSTRG.21176.1	0	0	0	0.124594	0.254981	0.200033	0.00390823	3.24483	up
MSTRG.15154.1	5.92485	5.91542	3.90094	2.38913	2.34204	2.27688	6.96996e-10	-1.0941	down
MSTRG.17604.1	0.163371	0.15341	0.117438	0.34202	0.414302	0.481575	0.000380394	1.4993	up
MSTRG.8612.3	0.244868	0.137524	0.168463	0	0	0	5.86429e-06	-4.31584	down
MSTRG.13454.1	0.052125	0.098871	0.025335	0.288048	0.320612	0.23132	0.00486417	1.92074	up
MSTRG.699.3	0.141484	0.227036	0.13596	0.470975	0.387735	0.380449	0.000166745	1.31872	up
MSTRG.25099.1	0.277959	0.206741	0.224733	0.624954	0.580042	0.606248	3.12328e-08	1.36986	up
MSTRG.6412.1	0.401377	0.288222	0.263239	0.795517	0.763678	0.719801	2.14056e-05	1.28107	up
MSTRG.23179.69	0	0	0	0.066256	0.304706	0.279925	0.0069322	3.14198	up
MSTRG.24737.2	0.07403	0.111714	0.090287	0	0	0	0.00155536	-3.43573	down
MSTRG.14437.1	0.552578	0.759419	0.554026	0.135263	0.1771	0.151867	2.10565e-09	-1.89321	down
MSTRG.14668.25	0.571795	0.511982	0.33544	0.229681	0.179458	0.234149	0.00133188	-1.05111	down
MSTRG.12464.1	0.215458	0.298743	0.260363	0.531349	0.578671	0.506377	0.00117989	1.08304	up
MSTRG.17708.1	0.234131	0.171451	0.217815	1.18435	0.817278	0.739206	0.000925504	1.93754	up
MSTRG.8408.1	0.12788	0.159165	0.102785	0	0	0	0.00516807	-3.17884	down
MSTRG.23817.66	0.166922	0.399188	0.24622	0	0	0	0.000295972	-3.7496	down
MSTRG.20181.2	0	0	0	0.129873	0.100359	0.115065	1.25408e-07	4.7239	up
MSTRG.24586.1	0.419208	0.26771	0.2255	0.847804	0.905805	0.788943	0.000295317	1.48405	up
MSTRG.18603.1	0.315482	0.288306	0.25314	0.785087	0.700906	0.752742	1.27245e-12	1.41114	up
MSTRG.9661.22	5.34155	5.45265	2.78032	1.88342	1.88294	1.9386	0.00106878	-1.14382	down
MSTRG.23479.4	0.346402	0.355608	0.351973	0.885843	1.22419	2.21451	0.00516807	1.84485	up
MSTRG.16074.2	0	0	0	0.668462	0.714374	0.842352	2.56538e-23	7.19982	up
MSTRG.10734.6	0.496807	0.355455	0.667995	0.145156	0.122522	0.142991	0.00573272	-1.70383	down
MSTRG.10734.8	1.9491	1.50138	1.60746	0.879745	0.741977	0.736915	0.000384958	-1.03544	down
MSTRG.2691.1	0.303414	0.273175	0.255553	0.722878	0.671678	0.72735	3.4463e-19	1.38509	up
MSTRG.10795.2	0.568176	0.571757	0.412076	0.069856	0.160603	0.068372	7.83707e-05	-2.13035	down
MSTRG.21436.21	0.231257	0.088304	0.170671	0.025195	0.010511	0.024537	9.13266e-05	-2.65669	down
MSTRG.9137.2	0.144715	0.247189	0.162493	0	0	0	0.000108132	-3.88981	down
MSTRG.9137.1	0	0	0	0.266741	0.070191	0.208698	0.00124712	3.51806	up
MSTRG.1646.4	0.060919	0.113311	0.061909	0.566459	0.412361	0.456832	1.73949e-08	2.4522	up
MSTRG.1863.20	0.813929	0.514462	0.48361	0.211395	0.162965	0.231785	0.00114767	-1.44675	down
MSTRG.8003.1	1.7577	1.52987	1.80548	3.84879	3.40503	3.42633	0.000734881	1.07757	up
MSTRG.21123.1	1.1089	1.1448	0.626829	0.288566	0.392086	0.429889	0.00170475	-1.25961	down
MSTRG.8001.24	0.526908	0.606197	0.492161	1.43761	1.83491	1.50321	4.56247e-06	1.53334	up
MSTRG.3.57	0.977715	0.951385	0.897628	1.94219	1.7438	2.05286	9.13266e-05	1.04008	up
MSTRG.245.2	0.806975	0.654834	0.044707	0	0	0	8.9879e-05	-4.14052	down
MSTRG.2350.1	0.035638	0.014854	0.019163	0.179635	0.124144	0.099224	0.00129287	2.14381	up
MSTRG.14648.7	0	0	0	0.069517	0.064389	0.104409	0.00244302	3.34733	up
MSTRG.18662.5	0.100774	0.053914	0.046716	0.255371	0.34344	0.369729	5.53726e-05	2.11147	up
MSTRG.9250.1	3.04683	3.28032	1.96787	0.962599	0.809181	0.7977	5.6099e-09	-1.59273	down
MSTRG.2353.8	0.11032	0.159445	0.119957	0.249014	0.338103	0.376967	0.00397367	1.29175	up
MSTRG.2353.7	0	0	0	0.389378	0.229011	0.43784	1.3791e-12	5.845	up
MSTRG.9156.1	2.71424	2.76395	1.73536	0.824821	0.77029	0.757273	1.38535e-14	-1.53318	down
MSTRG.25133.2	0.084274	0.069761	0.083283	0.198249	0.168328	0.245908	0.00178851	1.33314	up
MSTRG.14763.1	0.21559	0.086392	0.095458	0	0	0	0.00798044	-3.09139	down
MSTRG.8036.1	0.136734	0.074743	0.085236	0.277798	0.398535	0.305908	0.00553462	1.60078	up
MSTRG.4782.1	4.21848	4.02807	2.84714	1.52918	1.43393	1.75369	3.95852e-05	-1.15182	down
MSTRG.3847.4	0.080028	0.309327	0.539586	0	0	0	0.000940255	-3.64618	down
MSTRG.21456.1	0.376359	0.558371	0.240428	0.102121	0.060082	0.08948	0.000481493	-1.96455	down
MSTRG.7314.1	0.272239	0.335714	0.285293	0.75788	0.784661	0.702636	2.87672e-08	1.34719	up
MSTRG.516.1	0.009345	0.028785	0.01052	0.214764	0.172608	0.141733	1.88664e-06	3.08143	up
MSTRG.15192.4	0.056264	0.246303	0.055236	0.005605	0.008285	0.009696	5.11301e-05	-3.18637	down
MSTRG.5885.14	0.795289	0.720737	0.836121	2.52222	2.70905	3.03617	1.16961e-11	1.8085	up
MSTRG.7362.3	0.583907	0.562235	0.477154	0.985042	1.8245	1.7504	0.00272834	1.46242	up
MSTRG.219.1	0.797162	0.834402	0.436551	0.200687	0.183983	0.258633	5.33781e-05	-1.55045	down
MSTRG.6303.1	0.638391	0.867004	0.644559	0.265486	0.113548	0.275917	0.00708282	-1.5388	down
MSTRG.4183.8	0	0	0	0.044817	0.031661	0.123467	0.0075864	3.12278	up
MSTRG.8316.1	0.047568	0.030654	0.082239	0.281932	0.317282	0.227765	0.00117989	2.10578	up
MSTRG.15849.1	0.491046	0.556695	0.370983	0.237969	0.176479	0.21379	1.47778e-05	-1.09777	down
MSTRG.8683.7	0	0.00756	0	0.071279	0.057063	0.168299	0.00089345	3.39991	up
MSTRG.8683.5	0	0	0	0.105837	0.045701	0.172988	1.70163e-06	4.59287	up
MSTRG.8683.3	0	0	0	0.192322	0.070487	0.146681	1.69574e-08	5.07192	up
MSTRG.6215.2	0	0	0	0.16554	0.118752	0.14959	2.0916e-11	5.53998	up
MSTRG.21827.1	0	0	0	0.093242	0.068764	0.085646	4.12139e-06	4.33752	up
MSTRG.21827.3	0.019613	0.01283	0.001535	0.082166	0.127463	0.288349	0.0007435	3.02566	up
MSTRG.24653.2	0.511292	0.643209	0.586324	0.169976	0.280824	0.213213	0.00863119	-1.26702	down
MSTRG.23199.2	0	0	0	0.525155	0.328757	0.451839	0.000149253	3.83495	up
MSTRG.18320.3	2.66595	2.66737	1.18839	0.856865	0.862933	0.788841	0.00575559	-1.24361	down
MSTRG.22631.3	1.33643	0.734303	0.641525	0.262165	0.284839	0.377546	0.00465834	-1.41659	down
MSTRG.4265.1	1.74573	1.76937	0.656733	0.451222	0.460202	0.391384	0.00700833	-1.49195	down
MSTRG.14710.1	2.55502	2.72959	1.64544	0.882261	0.91549	0.83053	1.59185e-08	-1.31088	down
MSTRG.10582.1	0.387808	0.268043	0.423356	0.863103	1.0411	1.05491	0.00152806	1.40917	up
MSTRG.3735.1	0.842761	0.855275	0.327261	0.1254	0.161318	0.245162	0.00969346	-1.68156	down
MSTRG.14432.1	0.144957	0.059915	0.062989	0	0	0	0.00798044	-3.09139	down
MSTRG.24743.1	0	0	0	0.159806	0.139354	0.037074	3.22012e-05	4.20066	up
MSTRG.2919.1	0.382676	0.529182	0.284044	0.875771	0.758366	0.838878	0.00133188	1.08957	up
MSTRG.4171.63	0	0	0	0.030724	0.45389	0.064978	0.000169331	4.05483	up
MSTRG.10804.7	0.02899	0.10192	0.196955	0	0	0	0.000102995	-4.06089	down
MSTRG.9123.2	0	0	0.007835	0.098631	0.167921	0.092107	0.000895335	3.3302	up
MSTRG.715.1	0.980304	1.03859	1.0316	0.261403	0.325799	0.228245	1.48443e-08	-1.80761	down
MSTRG.22785.22	0.317563	0.23255	0.159985	0.05373	0.076423	0.039542	0.00657673	-1.81156	down
MSTRG.24655.1	1.6382	1.65377	1.39889	0.612762	0.785731	0.543939	0.000121302	-1.19139	down
MSTRG.11825.1	0.443595	0.585392	0.575589	1.44784	1.98646	1.42448	0.00266336	1.54687	up
MSTRG.4489.1	0.215741	0.216504	0.21523	0.565826	0.661595	0.536905	9.07156e-08	1.44906	up
MSTRG.3746.3	0.074698	0.079363	0.075714	0.2753	0.263542	0.185693	0.00209705	1.56092	up
MSTRG.15695.1	0.164672	0.204715	0.255925	0	0	0	3.19265e-05	-4.09783	down
MSTRG.713.1	0.220936	0.436083	0.440707	0	0.028579	0	0.000128057	-3.58813	down
MSTRG.10215.23	0.194389	0.19669	0.013568	0.006224	1.2e-05	0.000124	0.00089345	-3.48746	down
MSTRG.9615.1	0.086035	0.091406	0.18392	0	0	0	1.21877e-06	-4.61404	down
MSTRG.14283.1	0.126232	0.122977	0.069309	0	0	0	0.00936177	-3.03699	down
MSTRG.15195.6	0	0	0	0.090555	0.113068	0.134912	2.67735e-10	5.34477	up
MSTRG.11448.22	0.030437	0.075247	0.03865	0	0	0.004476	0.000964192	-3.2463	down
MSTRG.2345.6	0	0	0	0.014803	0.120695	0.074702	2.00455e-07	5.01339	up
MSTRG.2345.9	0	3e-06	0	0.22503	0.361589	0.112904	5.57292e-20	7.0911	up
MSTRG.45.22	0.229374	0.561044	0.431755	0	0	0.000484	7.82468e-09	-4.91033	down
MSTRG.9176.57	0.171722	0.094881	0.088019	0.04622	0.023582	0.028446	0.00405231	-1.66722	down
MSTRG.10834.1	0.715004	0.408187	0.458091	1.4985	1.15426	1.29849	0.00904966	1.29139	up
MSTRG.477.1	0.269021	0.147539	0.078629	0	0	0	0.00550212	-3.17832	down
MSTRG.4685.3	0.077892	0.17839	0.094392	0	0	0	0.00615661	-3.14898	down
MSTRG.23806.1	0.335954	0.356078	0.442867	1.25824	2.28841	1.51934	0.0033607	1.91618	up
MSTRG.22408.23	0.450423	0.835997	0.259928	1.7642	1.36011	3.17121	0.00969346	1.89522	up
MSTRG.923.4	0.105082	0.281448	0.156866	0.026172	0	0.016807	0.0067572	-2.7036	down
MSTRG.17622.8	0.094589	0.12103	0.075858	0.476085	0.351186	0.409751	1.20025e-08	2.02759	up
MSTRG.22811.3	0.920169	1.3978	0.452814	0.165996	0.158854	0.177936	1.47778e-05	-2.21533	down
MSTRG.17923.13	0.036314	0.046443	0.075756	0.363089	0.328058	0.298571	1.18937e-06	2.46186	up
MSTRG.15071.1	0.878081	0.510305	0.604757	2.11473	1.96453	1.97716	6.53651e-06	1.593	up
MSTRG.14446.2	0	0	0	0.062725	0.257381	0.17798	4.57562e-05	4.12208	up
MSTRG.4847.1	2.35479	2.09804	1.17533	0.612118	0.594485	0.599954	2.79512e-06	-1.52243	down
MSTRG.14134.1	0.660706	0.520975	0.288285	0.120945	0.113858	0.083596	3.27299e-05	-1.9927	down
MSTRG.17285.2	0.305889	0.35341	0.266416	0.904457	0.551343	0.918414	0.000940937	1.35562	up
MSTRG.20827.1	0.197366	0.122529	0.22225	0	0	0	0.00244302	-3.35943	down
MSTRG.3731.3	0.759584	0.745846	0.25853	0.114066	0.154293	0.170805	0.00576399	-1.74669	down
MSTRG.21052.1	0.517156	0.471393	0.4034	1.04181	0.861267	0.895648	1.31464e-07	1.04848	up
MSTRG.11372.1	0.555533	0.404355	0.422253	1.13074	1.01647	0.905323	0.000164509	1.16123	up
MSTRG.5932.1	1.47658	0.807512	1.43841	6.08517	6.30301	5.61856	1.15018e-06	2.17967	up
MSTRG.12283.1	0	0	0	0.17979	0.218049	0.336177	0.00523837	3.17965	up
MSTRG.726.1	0.194806	0.393966	0.322253	0.100913	0.057183	0.081388	0.00642495	-1.71957	down
MSTRG.20585.1	0.562692	0.595514	0.447055	0.958703	1.23557	1.16117	7.36212e-05	1.09023	up
MSTRG.2239.2	0.158416	0.380049	0.187842	0	0	0	2.18163e-08	-5.02122	down
MSTRG.23179.66	0.829854	1.03984	1.90537	0.048836	0.172376	0.079719	0.000134725	-2.98522	down
MSTRG.2349.2	0.093445	0.073034	0.104864	0.241525	0.197465	0.23912	0.00391659	1.27706	up
MSTRG.21063.16	0.779657	0.508186	0.621904	0.240218	0.238711	0.169169	0.00177741	-1.46045	down
MSTRG.2921.2	0	0	0	0.024448	0.040567	0.162185	0.00141004	3.55789	up
MSTRG.2921.6	0.022291	0.048267	0.030458	0.112779	0.149457	0.185827	0.00723174	1.92173	up
MSTRG.2921.4	0.015792	0.031548	0.03404	0.140316	0.094818	0.089682	0.00458494	1.77103	up
MSTRG.3292.1	0.922678	0.845808	0.689777	0.380105	0.264392	0.388138	0.000102995	-1.17373	down
MSTRG.14177.1	0.491557	0.358008	0.348824	1.20979	0.941807	1.1456	5.50039e-05	1.45388	up
MSTRG.20492.1	0.74978	0.678472	0.652824	0.294874	0.317065	0.361911	2.10039e-05	-1.03689	down
MSTRG.4171.77	0	0	0	0.012835	0.243505	0.016706	0.00846409	3.16693	up
MSTRG.9929.9	0.018349	0.073082	0.077086	0	0	0	0.00516208	-3.2282	down
MSTRG.19844.1	1.26358	1.37405	0.976094	0.391551	0.436863	0.455404	4.87171e-09	-1.40992	down
MSTRG.21894.8	0.24002	0.341746	0.358162	0.021977	0.03344	0.038878	9.93101e-13	-3.11139	down

## Sheet: DE-lncRNA in A12_vs_A48
Differential expressed lncRNAs between differentatiated 12 h and 48 h adipocytes
lncRNA_ID	A12-1_FPKM	A12-2_FPKM	A12-3_FPKM	A48-1_FPKM	A48-2_FPKM	A48-3_FPKM	FDR	log2FC	regulated
MSTRG.950.1	0	0	0	0.11671	0.182556	0.158439	0.000691909	3.75034	up
MSTRG.6304.1	0.091856	0.129682	0.089782	0.320775	0.330755	0.324485	1.8348e-06	1.46882	up
MSTRG.4732.4	0.477291	0.445901	0.336148	0	0	0	6.84713e-14	-6.24509	down
MSTRG.14969.6	0.178968	0.080936	0.098005	0.459556	0.384331	0.366134	0.00431485	1.51135	up
MSTRG.10466.5	0.045037	0.026102	0.073447	0.310587	0.14745	0.203254	0.00823648	1.88569	up
MSTRG.842.1	0.380966	0.130633	0.229852	0.937279	0.993593	1.02212	0.00306743	1.752	up
MSTRG.10771.1	0.037727	0.025795	0.027823	0.203717	0.138543	0.25811	2.41635e-07	2.44949	up
MSTRG.19009.2	0.006021	0.023676	0.030173	0.23487	0.30577	0.200779	5.84829e-08	3.08806	up
MSTRG.19009.1	0.746606	0.570854	0.66535	0.344531	0.342998	0.295874	3.69995e-05	-1.11971	down
MSTRG.9869.1	0	0	0.009725	0.060863	0.144106	0.122626	0.00119742	3.28138	up
MSTRG.2292.1	0	0	0	0.303967	0.172142	0.153093	0.000585486	3.79976	up
MSTRG.14816.17	0.044624	0.0408	0.042987	0.106657	0.099699	0.172747	0.00579622	1.36485	up
MSTRG.16245.6	0.033956	0.034034	0.026507	0.215144	0.175385	0.147134	0.00119742	2.17075	up
MSTRG.23045.22	0.130674	0.097207	0.125804	0.419665	0.406891	0.431932	5.69909e-09	1.67042	up
MSTRG.24698.2	0.356575	0.514484	0.223565	0.034038	0.112228	0.074394	0.00265881	-2.19127	down
MSTRG.21234.3	0.038272	0.152389	0.15196	0	0	0	0.000399704	-3.93205	down
MSTRG.7007.5	0.115637	0.054577	0.071126	0	0	0	2.56586e-05	-4.32257	down
MSTRG.7007.4	0.077865	0.071522	0.059013	0	0	0	9.56027e-05	-4.09542	down
MSTRG.16272.1	0.464053	0.91092	0.41057	0.144332	0.180372	0.101476	0.00946304	-1.93672	down
MSTRG.16098.2	16.3503	16.6443	13.8946	33.7772	65.5214	59.5582	0.000328813	1.5748	up
MSTRG.17919.11	0.04145	0.080306	0.052753	0	0	0	0.00113231	-3.6766	down
MSTRG.8200.2	0	0	0	0.164449	0.223446	0.172775	0.000151993	4.01042	up
MSTRG.7990.15	0.049277	0.042585	0.23637	0	0.003347	0	0.00603438	-3.29397	down
MSTRG.15627.1	0	0.045178	0.030732	0.254689	0.372907	0.245566	0.00832779	2.61497	up
MSTRG.275.1	0.031611	0.06004	0.090178	0.506931	0.334864	0.236579	0.00299302	2.16763	up
MSTRG.18508.5	0	0	0	0.082508	0.14299	0.041804	1.19422e-05	4.4843	up
MSTRG.12149.4	0.164895	0.323043	0.264857	0.899035	0.791247	0.684136	0.00299596	1.45572	up
MSTRG.14435.25	0	0	0	0.174842	0.014988	0.135901	2.42236e-06	4.95614	up
MSTRG.18346.8	0	0	0	0.088793	0.254604	0.337922	0.000876469	3.7713	up
MSTRG.23179.27	5.35069	6.63826	3.71894	1.47314	2.28787	2.2188	0.00212949	-1.45432	down
MSTRG.19575.3	0.936818	0.983355	0.781888	2.23869	2.83237	2.25605	1.11364e-06	1.28539	up
MSTRG.23179.49	0	0	0	3.38785	1.13017	2.06295	4.81062e-09	5.46553	up
MSTRG.8609.1	1.42684	0.941433	1.44387	2.76043	2.79026	3.36113	0.00951018	1.06589	up
MSTRG.20048.10	0	0	0	0.033294	0.111046	0.047456	0.00950058	3.21718	up
MSTRG.19816.7	0.464774	0.355442	0.523018	0.174879	0.091195	0.078879	0.000239841	-1.96271	down
MSTRG.15061.4	0	0	0	0.109175	0.063654	0.085946	0.00468246	3.368	up
MSTRG.8531.25	0	0	0	0.040825	0.022571	0.02699	5.64328e-05	4.18291	up
MSTRG.8531.24	0	0	0	0.145244	0.071082	0.029119	0.00123999	3.72836	up
MSTRG.23992.2	0	0	0	0.173971	0.232467	0.025439	0.00306743	3.55443	up
MSTRG.16943.4	1.29429	1.02083	1.30541	0.713759	0.502872	0.584428	0.00887492	-1.09082	down
MSTRG.10528.1	0.125882	0.21179	0.212542	0	0.024743	0	0.00068528	-3.26018	down
MSTRG.10528.5	0.130076	0.078814	0.501983	0	0	0	0.00113188	-3.78336	down
MSTRG.2535.52	0	0	0	0.006632	0.065591	0.008197	0.000399704	4.07638	up
MSTRG.4252.18	0.037913	0.070188	0.028967	0.007094	0.00521	0.011013	0.000661433	-2.36999	down
MSTRG.8064.1	0.03473	0.009368	0.018691	0.091919	0.124392	0.120442	0.00245141	1.96656	up
MSTRG.23179.55	0	0	0	5.29699	1.94531	0.893752	2.88296e-08	5.43921	up
MSTRG.21048.2	1.20534	0.756159	1.31663	0	0	0	4.73559e-29	-8.37488	down
MSTRG.17459.1	0	0.010789	0.014182	0.168827	0.273251	0.220683	4.68323e-06	3.56537	up
MSTRG.21523.9	0.005977	0	0.01128	0.124932	0.152443	0.085591	9.43649e-05	3.15615	up
MSTRG.6870.1	0.149928	0.106633	0.168282	0.008276	0.010868	0.03738	0.00056862	-2.63856	down
MSTRG.6667.1	0.915926	0.921221	0.926551	0.146323	0.111937	0.094992	6.28529e-36	-3.04345	down
MSTRG.10772.1	0.0254	0.04597	0.033834	0.326823	0.362265	0.21217	1.94162e-08	2.76136	up
MSTRG.20024.1	0.097889	0.096427	0.089838	0.334282	0.23142	0.344002	0.00460502	1.43815	up
MSTRG.2878.18	0	0.000821	0	0.110791	0.012267	0.023743	0.00699906	3.29633	up
MSTRG.14577.10	0.092576	0.113185	0.08378	0.239589	0.310922	0.277229	2.78631e-06	1.35663	up
MSTRG.25001.7	0	0	0	0.238774	0.299241	0.274232	5.8595e-16	6.5424	up
MSTRG.834.1	0.10359	0.089563	0.100077	0.413188	0.368262	0.3632	3.61484e-06	1.77717	up
MSTRG.10861.6	0.018427	0.063847	0.110304	0	0	0	0.00130071	-3.72414	down
MSTRG.18391.8	0.004607	0.078177	0.105608	0	0	0	0.00148403	-3.77671	down
MSTRG.6304.3	0.092895	0.069646	0.038764	0.270003	0.312134	0.346358	0.000176814	1.90011	up
MSTRG.18499.1	0.895975	0.724544	0.843221	0.292551	0.371904	0.387264	2.88601e-07	-1.33202	down
MSTRG.19639.3	0.958671	0.76185	0.938187	0	0	0	4.99222e-18	-6.85031	down
MSTRG.23179.50	0	0	0	0.424763	2.089	2.11258	2.36715e-06	4.8282	up
MSTRG.19146.1	0.280288	0.275899	0.329981	0.11384	0.137933	0.136698	0.000647431	-1.27435	down
MSTRG.22079.2	0.22214	0.172725	0.162275	0.417987	0.4215	0.478899	5.50948e-05	1.10018	up
MSTRG.15600.3	0.089948	0.042741	0.021407	0	0	0	0.00222263	-3.59059	down
MSTRG.3497.3	0	0	0	0.630108	0.944738	0.857772	6.55815e-31	8.45925	up
MSTRG.4682.2	0.461528	0.479499	0.585946	0.18716	0.19067	0.287184	0.00198107	-1.28339	down
MSTRG.15325.1	0.109817	0.112188	0.151643	0.033517	0.050396	0.03814	0.00103756	-1.61523	down
MSTRG.17325.27	0.134944	0.11161	0.378586	0	0	0	2.5523e-09	-5.61829	down
MSTRG.2611.1	0.334775	0.259953	0.305671	0.137921	0.111547	0.134844	0.000239841	-1.30687	down
MSTRG.15104.2	0	0	0	0.08998	0.186064	0.058637	0.00968724	3.20596	up
MSTRG.17395.6	0	0	0	0.073426	0.06218	0.037452	0.000401025	3.86639	up
MSTRG.8649.1	0.368757	0.342139	0.398605	0.122806	0.047172	0.067872	0.000101013	-2.1474	down
MSTRG.25167.5	0.177717	0.092755	0.079234	0	0	0	3.80771e-09	-5.42524	down
MSTRG.8540.2	0.027192	0.025923	0.034024	1.23257	0.205998	0.250413	0.000162194	3.36644	up
MSTRG.15192.13	0.025949	0.013482	0.032407	0	0	0	8.60394e-08	-5.08148	down
MSTRG.3847.2	0.261072	0.211058	0.214396	0	0	0.03982	0.000476132	-3.23863	down
MSTRG.10771.13	0	0.025495	0	0.15116	0.320967	0.249003	0.0027253	3.09705	up
MSTRG.23817.33	0	0	0	1.73713	2.07872	0.800446	8.58216e-11	5.82414	up
MSTRG.19143.3	0.241537	0.275818	0.299252	0.106385	0.168425	0.111784	0.00886422	-1.15997	down
MSTRG.18782.1	0.17102	0.121485	0.073322	0.475003	0.36985	0.446089	0.00236549	1.61165	up
MSTRG.23815.1	3.63966	2.13557	2.84297	0.364802	1.16126	0.814771	0.0061415	-1.81817	down
MSTRG.4249.2	0	0	0	0.227783	0.115557	0.084408	9.37167e-05	4.15828	up
MSTRG.10305.1	1.69487	1.68538	2.35142	0.853132	0.818554	1.01695	0.00386459	-1.17763	down
MSTRG.21666.38	0.175696	0.102538	0.198033	0.6904	0.871747	0.858702	2.88296e-08	2.13374	up
MSTRG.21666.35	0.130706	0.109564	0.076878	0.425359	0.488111	0.482892	1.66718e-10	1.95966	up
MSTRG.14756.19	0.121003	0.239193	0.129524	0	0	0	9.48246e-09	-5.30384	down
MSTRG.7473.9	0.107747	0.103678	0.154884	0	0	0	3.66855e-06	-4.56707	down
MSTRG.10558.1	0	0.003346	0	0.048695	0.165792	0.047852	0.00353188	3.32034	up
MSTRG.10558.7	0	0	0	0.14691	0.070705	0.144086	5.79414e-09	5.06314	up
MSTRG.3210.26	0.008312	0.004527	0.005959	0.051973	0.049887	0.053239	1.48891e-05	2.51123	up
MSTRG.24671.19	0.095355	0.093395	0.109222	0	0.010434	0	2.87136e-05	-3.68838	down
MSTRG.14943.1	1.44226	1.69497	1.52413	0.468615	0.376322	0.323242	4.21791e-17	-2.0873	down
MSTRG.3117.1	0	0	0	0.395561	0.447644	0.680127	6.89237e-28	8.25118	up
MSTRG.6304.2	0.040137	0.027148	0.043465	0.139254	0.200731	0.352363	0.000853962	2.24972	up
MSTRG.18200.7	0	0	0	0.0413	0.0496	0.061527	1.32561e-08	5.18948	up
MSTRG.6437.1	0	0	0.003325	0.129395	0.218485	0.041724	0.0017727	3.46959	up
MSTRG.16416.2	5.33969	5.05704	4.29602	2.10587	2.47111	2.88425	0.000385146	-1.07908	down
MSTRG.16424.1	0	0	0	0.838465	0.285789	0.458409	0.00068528	3.79271	up
MSTRG.2478.1	0.162404	0.129205	0.085264	0	0	0	0.00196592	-3.5689	down
MSTRG.724.17	0	0	0	0.243126	0.074484	0.036631	2.1055e-05	4.53407	up
MSTRG.1635.1	0.627789	0.718099	0.531171	0.349254	0.26942	0.289034	0.000484738	-1.14406	down
MSTRG.24493.11	0.098079	0.223438	0.18411	0	0	0	8.05909e-08	-5.07427	down
MSTRG.15600.1	0	0	0	0.07153	0.039362	0.110908	3.74793e-05	4.29752	up
MSTRG.23765.28	0.825899	0.771883	0.583323	0.385306	0.367315	0.313195	0.0017727	-1.12715	down
MSTRG.10788.12	0	0	0	0.239501	0.113759	0.029503	0.00678542	3.34743	up
MSTRG.11200.1	0.376331	0.304764	0.270543	0	0	0	2.31752e-10	-5.56628	down
MSTRG.11200.3	0.051876	0.043489	0.092216	0	0	0	0.00681765	-3.29738	down
MSTRG.11200.4	0	0	0	0.419846	0.301407	0.19313	2.05834e-08	5.20104	up
MSTRG.15280.1	0.651212	0.562761	0.473873	1.20948	1.23088	1.4427	8.75755e-05	1.0634	up
MSTRG.18964.1	0.43439	0.443899	0.58315	0.304574	0.257135	0.220085	0.00677754	-1.00994	down
MSTRG.2090.13	0.203351	0.123268	0.203097	0.010987	0.029636	0.004313	0.000126868	-2.84764	down
MSTRG.15104.5	0	0	0.012992	0.126323	0.128216	0.166178	0.0056106	3.06143	up
MSTRG.23466.29	0	0	0	0.572182	0.424938	0.089728	0.000129571	4.18126	up
MSTRG.21165.2	98.3528	109.652	100.001	40.2011	43.4603	40.3303	4.19571e-34	-1.4338	down
MSTRG.23636.1	0	0	0	2.47189	0.888415	1.5145	2.98426e-12	6.16898	up
MSTRG.8176.6	0.388411	0.142793	0.279887	0.082838	0.076953	0.051913	0.00518985	-1.87477	down
MSTRG.13630.5	0	0	0	0.171035	0.194807	0.296166	1.588e-05	4.37175	up
MSTRG.6498.9	0	0	0.000526	0.022949	0.012062	0.038688	0.000987624	3.51965	up
MSTRG.6394.15	0	0	0	0.1974	0.145363	0.017294	1.10553e-05	4.7029	up
MSTRG.21329.1	0.18022	0.350579	0.218657	0.043812	0.053403	0.052689	1.08053e-05	-2.26474	down
MSTRG.19596.27	0	0	0.001044	0.055037	0.029315	0.055465	2.45452e-05	4.02029	up
MSTRG.1448.5	0	0	0	0.094669	0.131911	0.016597	0.00342939	3.52387	up
MSTRG.22417.25	0.114156	0.12343	0.135116	0.508422	0.575983	0.461006	4.20978e-13	1.88054	up
MSTRG.18727.1	10.885	5.45568	10.5715	3.37074	2.71762	2.80814	0.000476132	-1.64784	down
MSTRG.23029.1	0.065958	0.042478	0.073062	0.226917	0.308461	0.21165	4.13593e-06	1.83012	up
MSTRG.2103.33	1.06412	0.840662	0.413878	0.304406	0.24704	0.164002	0.00902466	-1.69841	down
MSTRG.5952.1	0.096039	0.043879	0.10745	0.239153	0.338014	0.305017	0.00893754	1.571	up
MSTRG.14818.1	0.020708	0.014723	0.00991	0.193907	0.087998	0.060476	0.00568618	2.32004	up
MSTRG.10413.1	0.910972	0.7556	1.09265	0.348224	0.511168	0.481039	0.0078511	-1.1252	down
MSTRG.8867.3	0.008809	0.024858	0.065297	0.270922	1.71279	0.73113	0.000785852	3.31541	up
MSTRG.8867.4	0.351102	0.394899	0.39105	0.894273	0.89612	0.741807	6.43603e-07	1.0165	up
MSTRG.15625.1	0.239585	0.242804	0.139777	0.577013	0.677769	0.56942	0.000399704	1.3845	up
MSTRG.22416.1	1.16273	1.1238	1.10849	0.454891	0.49473	0.373252	7.33815e-19	-1.4761	down
MSTRG.24780.1	2.29645	2.17657	1.23142	10.3394	11.2451	10.9446	1.64908e-10	2.31025	up
MSTRG.10046.1	0.301799	0.268295	0.225126	0.114862	0.140016	0.096065	0.00729673	-1.23817	down
MSTRG.14022.7	0.06875	0.105449	0.132276	0.012465	0.010443	0.011079	0.000294558	-2.84232	down
MSTRG.3592.2	0	0	0	0.150775	0.206684	0.061298	9.37167e-05	4.16867	up
MSTRG.597.1	0	0.014337	0	0.149917	0.196018	0.102988	0.000429959	3.39176	up
MSTRG.10851.3	0	0	0	0.28429	0.197594	0.210104	0.00442024	3.37819	up
MSTRG.17547.1	0.113853	0.137647	0.078906	0	0	0	0.00196592	-3.56885	down
MSTRG.12389.2	0.069427	0.043971	0.045765	0.451662	0.593238	0.563794	1.96823e-19	3.09767	up
MSTRG.2782.1	1.15442	1.09779	1.17406	0.516694	0.53422	0.588499	4.85321e-14	-1.18194	down
MSTRG.20470.15	0	0	0	0.058631	0.177453	0.492343	3.14487e-06	4.87415	up
MSTRG.5774.1	0.191318	0.421008	0.179038	1.1158	1.27867	1.15884	0.000437148	1.88123	up
MSTRG.22418.1	0.107595	0.109968	0.093111	0.238899	0.347558	0.428537	0.00420687	1.47481	up
MSTRG.7990.5	0.88797	0.951153	0.69694	0.099021	0.149865	0.107677	3.80794e-12	-2.74091	down
MSTRG.18351.1	0.184536	0.181094	0.211251	0.378933	0.501033	0.47759	0.0017414	1.07622	up
MSTRG.18591.3	0.197578	0.081379	0.170245	0	0	0.003577	1.00002e-08	-4.90813	down
MSTRG.18304.2	0.221221	0.199016	0.126096	0.980537	1.01855	1.10199	6.28442e-13	2.311	up
MSTRG.10990.3	0	0.024513	0	0.27063	0.233965	0.144734	0.000115436	3.53036	up
MSTRG.14437.1	0.135263	0.1771	0.151867	0.42814	0.618336	0.444344	2.37937e-05	1.50214	up
MSTRG.10299.13	0.637438	0.532793	0.610084	1.66535	1.72013	1.63817	6.88816e-15	1.36164	up
MSTRG.8408.1	0	0	0	0.196661	0.275216	0.189646	0.000386859	3.86344	up
MSTRG.1897.7	0.017603	0.119259	0.083207	0	0	0	1.72628e-05	-4.54737	down
MSTRG.15663.1	0.084572	0.236048	0.075579	0	0	0	0.000476132	-3.88632	down
MSTRG.18603.1	0.785087	0.700906	0.752742	1.86536	1.92808	1.91227	1.79155e-20	1.21778	up
MSTRG.19209.85	0.220625	0.180903	0.271995	0.412313	0.639709	0.546141	0.00950058	1.08609	up
MSTRG.10734.8	0.879745	0.741977	0.736915	0.233241	0.242767	0.253554	6.79513e-14	-1.79187	down
MSTRG.22057.6	6.07311	5.73008	5.6504	2.55303	3.09227	2.1667	1.16768e-09	-1.27493	down
MSTRG.10795.2	0.069856	0.160603	0.068372	0.399407	0.425899	0.32479	0.00626922	1.67454	up
MSTRG.21436.25	0.027584	0	0	0.120198	0.138054	0.166084	0.00921906	2.72227	up
MSTRG.21436.21	0.025195	0.010511	0.024537	0.056911	0.584382	0.313454	0.00155504	3.06855	up
MSTRG.21436.20	0	0	0	0.260838	0.097354	0.043346	8.93767e-08	5.30047	up
MSTRG.6666.1	0.239867	0.228549	0.264946	0.02749	0.005533	0.018783	3.17164e-11	-3.55728	down
MSTRG.23818.19	0.000691	0	0	0.924666	0.869951	0.766871	5.78214e-20	6.60328	up
MSTRG.17057.7	0	0	0	1.04215	0.198234	0.457839	0.000151993	4.14562	up
MSTRG.2257.1	0	0	0	0.035417	0.13059	0.121916	0.00968724	3.20775	up
MSTRG.20926.3	0.034969	0.29059	0.087196	0	0	0	0.00791646	-3.31677	down
MSTRG.15194.1	0.163523	0.210138	0.148924	0.56261	0.561955	0.501098	9.09058e-09	1.48259	up
MSTRG.22634.1	0.513433	0.544924	0.472621	0.140733	0.160097	0.176022	0.00887057	-1.62091	down
MSTRG.23028.8	0.038865	0.028383	0.024526	0.195282	0.175165	0.304265	0.000314232	2.44065	up
MSTRG.7368.1	0	0.00492	0	0.244719	0.061835	0.085559	0.000401025	3.77703	up
MSTRG.25133.2	0.198249	0.168328	0.245908	0.073833	0.096937	0.057648	0.000507282	-1.48153	down
MSTRG.3210.32	0.21482	0.278189	0.235269	0.003548	0	0	0.00755413	-3.38882	down
MSTRG.48.101	8.85689	10.0842	10.1519	4.90509	5.20031	5.40663	1.34703e-10	-1.0261	down
MSTRG.24661.3	1.09573	0.560958	0.445044	0.099961	0.146465	0.085767	1.48891e-05	-2.55148	down
MSTRG.8714.4	0	0.021047	0.021112	0.342862	0.603822	0.54423	0.000648052	3.57223	up
MSTRG.22615.3	0.114852	0.110003	0.159849	0.425285	0.458514	0.451428	3.53802e-06	1.61199	up
MSTRG.18234.1	0.290713	0.164124	0.319739	0.100292	0.087049	0.095339	0.00849937	-1.46932	down
MSTRG.10525.1	0	0	0	0.978154	0.933524	0.885328	3.79984e-28	8.01698	up
MSTRG.3437.5	0.288721	0.205743	0.058497	0	0	0.01378	0.00247549	-3.38583	down
MSTRG.14353.2	0	0	0	0.130596	0.1097	0.129468	1.02232e-06	4.69977	up
MSTRG.10189.2	0	0	0	0.113594	0.050959	0.05949	0.00114081	3.67983	up
MSTRG.516.1	0.214764	0.172608	0.141733	0.023391	0.032942	0.080065	0.00777986	-1.86445	down
MSTRG.15192.4	0.005605	0.008285	0.009696	0.044549	0.204811	0.082189	2.32904e-05	3.18017	up
MSTRG.15192.5	0.043886	0.048764	0.043548	0.096795	0.165459	0.116918	0.000445378	1.31193	up
MSTRG.247.1	0.25369	0.271382	0.293621	0.118166	0.128391	0.151487	0.00699906	-1.11563	down
MSTRG.19559.47	0.008222	0.010699	0.006339	0.087221	0.023353	0.101209	0.00297403	2.50298	up
MSTRG.22413.1	0.635872	0.710383	0.789646	0.396399	0.327309	0.292362	1.19422e-05	-1.17934	down
MSTRG.14897.1	0.165298	0.123477	0.175259	0.720082	0.701305	1.01648	1.29593e-06	2.12534	up
MSTRG.23636.2	0.72071	3.26066	3.37581	0	0	0	1.34703e-10	-6.00914	down
MSTRG.1260.19	0	0.012236	0	0.098771	0.161878	0.169574	0.000119023	3.69368	up
MSTRG.4183.8	0.044817	0.031661	0.123467	0	0	0	0.00429364	-3.44642	down
MSTRG.9078.1	0.971466	0.868584	0.925461	0.397749	0.475178	0.39049	6.19284e-13	-1.24462	down
MSTRG.10220.1	0.121898	0.11264	0.09535	0	0	0	1.22429e-05	-4.39122	down
MSTRG.18120.1	0	0	0	0.124853	0.115212	0.236578	0.000243858	3.97147	up
MSTRG.4278.1	0	0	0	0.146806	0.091354	0.265767	0.00521467	3.36833	up
MSTRG.23428.1	0	0.026701	0.01139	0.523788	0.686366	0.465715	9.04142e-12	4.55784	up
MSTRG.23217.1	0.91244	0.572027	0.875665	0	0.194975	0	0.00913616	-2.77563	down
MSTRG.4251.1	0.218902	0.497899	0.331415	0.022732	0.052699	0.109585	0.00681765	-2.2812	down
MSTRG.23992.1	0.350544	0.198576	0.331504	0	0	0	1.65446e-08	-5.20553	down
MSTRG.4165.1	0.072069	0.063253	0.071839	0.21748	0.246283	0.211903	1.41617e-23	1.56687	up
MSTRG.8683.7	0.071279	0.057063	0.168299	0.001818	0.000497	0	3.30158e-06	-4.27419	down
MSTRG.8683.3	0.192322	0.070487	0.146681	0.00013	0	0	1.32254e-08	-5.04069	down
MSTRG.23807.20	0.757164	0.892252	1.34954	0	0	0	6.79513e-14	-6.32799	down
MSTRG.1444.2	0.010083	0	0.000398	0.071455	0.195581	0.406422	0.0057302	3.0851	up
MSTRG.23115.8	0.310721	0.697581	0.10364	0.062942	0.041688	0.047034	0.00704986	-2.4951	down
MSTRG.22415.1	0.389827	0.31205	0.254584	0.037792	0.084401	0.09767	0.000146397	-2.05009	down
MSTRG.12439.25	0.002798	1.12589	1.52834	0.005225	0.004978	0.007531	0.00299596	-3.61926	down
MSTRG.14426.1	0	0	0	0.067516	0.067919	0.066924	0.00316918	3.44552	up
MSTRG.17471.8	0.019603	0.044793	0.031124	0.105156	0.306852	0.202888	0.000716452	2.32106	up
MSTRG.13883.5	0.23737	3.79155	3.87691	0	0	0	1.04802e-05	-4.77346	down
MSTRG.19330.8	0.106799	0.179865	0.089704	0.046221	0.031643	0.047687	0.00640789	-1.59584	down
MSTRG.8694.10	0.029748	0.03806	0.008187	0.179342	0.263992	0.22808	9.15022e-06	2.71366	up
MSTRG.10582.1	0.863103	1.0411	1.05491	0.201126	0.298381	0.235345	4.4055e-14	-2.08725	down
MSTRG.9921.13	0.111306	0.099882	0.105064	0.253008	0.333176	0.294701	0.00390996	1.27865	up
MSTRG.23031.1	0.079338	0.064377	0.052417	0.311827	0.360902	0.298387	2.94672e-12	2.11684	up
MSTRG.13225.4	0.014784	0	0.004481	0.050246	0.167589	0.277455	0.0086698	2.95438	up
MSTRG.19559.37	0.126955	0.13653	0.164737	0.326945	0.533979	0.703848	0.000742814	1.6675	up
MSTRG.19559.30	0.10446	0.229157	0.063479	0.667655	0.560443	1.03778	0.00608753	2.13895	up
MSTRG.18961.2	0.090255	0.253496	0.157429	0	0	0	6.64324e-05	-4.21533	down
MSTRG.3050.1	1.28715	1.1045	1.3017	0.573292	0.639156	0.556435	2.11538e-14	-1.18118	down
MSTRG.23179.41	0	0.059773	0	1.27143	1.79872	2.18741	6.12242e-10	4.87924	up
MSTRG.14302.2	0.256354	0.276353	0.265383	0.676319	0.604298	0.633383	3.73151e-07	1.1212	up
MSTRG.20801.1	0.084022	0.040409	0.132467	0.009441	0.007959	0.007674	1.79202e-05	-2.97331	down
MSTRG.20091.1	1.26278	1.18722	1.24586	2.72264	2.97073	2.79416	1.79653e-13	1.06636	up
MSTRG.13155.19	0.086843	0.056477	0.096452	0.010363	0.015174	0.008139	2.78631e-06	-2.69075	down
MSTRG.23266.2	0.257242	0.594564	0.620736	0.054601	0.005052	0.046939	0.00222929	-2.77494	down
MSTRG.3404.1	0.02972	0.017928	0.0103	0.108408	0.107177	0.250728	0.00134701	2.49148	up
MSTRG.20762.1	0	0	0	0.114336	0.100133	0.05384	0.00734168	3.26615	up
MSTRG.19644.1	0.301818	0.467983	0.327323	0.773221	0.884453	0.973338	0.00884282	1.09864	up
MSTRG.9615.1	0	0	0	0.286875	0.258151	0.234735	4.08962e-13	6.0725	up
MSTRG.14593.26	0.235513	0.336353	0.117715	0	0	0.008617	7.02719e-06	-4.19235	down
MSTRG.2535.38	0.001268	0.000646	0.00231	0.073687	0.036385	0.008341	0.000165948	3.58303	up
MSTRG.11448.22	0	0	0.004476	0.097742	0.155138	0.128493	3.58784e-09	4.67747	up
MSTRG.9072.1	0.21646	0.260083	0.134137	0.01882	0.034334	0	0.00738572	-2.53701	down
MSTRG.4572.18	0	0.001647	0.000365	0.071012	0.20705	0.017368	0.00048843	3.8129	up
MSTRG.12693.4	0.134054	0.04163	0.053925	0	0	0	0.00100705	-3.74125	down
MSTRG.23818.37	0.712533	0.804129	0.946112	0.237026	0.156617	0.340672	0.000401025	-1.77878	down
MSTRG.23818.39	0.070393	0.072652	0.062911	0.221969	0.2503	0.301175	0.000670792	1.66077	up
MSTRG.10861.63	0	0	0.000533	0.151996	0.194986	0.002697	0.00292714	3.61662	up
MSTRG.22006.1	0.095599	0.086981	0.089809	0.3182	0.271358	0.330215	1.0609e-06	1.57533	up
MSTRG.2068.4	0.100339	0.029156	0.016173	0.001776	0.000259	0.000494	3.08769e-05	-4.0135	down
MSTRG.24911.4	0.127415	0.172729	0.143706	0.364781	0.421631	0.290539	0.00448091	1.11708	up
MSTRG.21738.63	0.470724	0.478004	0.541725	0.191327	0.281426	0.280962	0.00173025	-1.08083	down
MSTRG.22412.9	0.839756	1.00193	0.836705	0.442608	0.285443	0.216207	0.000476132	-1.57179	down
MSTRG.1981.13	0.150299	0.083066	0.112194	0.395098	0.284192	0.367655	0.00568618	1.38797	up
MSTRG.21199.2	0	0	0	0.113022	0.139583	0.087427	6.21835e-11	5.70609	up
MSTRG.2214.5	0	0	0	0.246434	0.262227	0.419439	7.59989e-06	4.48179	up
MSTRG.4042.5	0.027724	0	0.004209	0.381484	0.521566	0.390828	0.00113188	3.54711	up
MSTRG.4042.2	0	0	0	0.19678	0.099977	0.128668	1.46255e-10	5.69834	up
MSTRG.726.1	0.100913	0.057183	0.081388	0.215984	0.239109	0.21303	0.005166	1.28609	up
MSTRG.2921.2	0.024448	0.040567	0.162185	0	0	0	0.000664224	-3.9067	down
MSTRG.10558.18	0	0	0	0.249273	0.077291	0.140633	5.69909e-09	5.46793	up
MSTRG.10558.11	0	0	0	0.187094	0.106544	0.180335	1.91003e-10	5.65435	up
MSTRG.21596.3	0.405558	0.20125	0.099124	0	0	0	0.00968724	-3.22083	down
MSTRG.14593.15	0.337036	0.28501	0.278495	0.130799	0.10057	0.105004	7.74704e-08	-1.50945	down
MSTRG.18384.1	0.963089	0.613853	0.826656	0.307531	0.3667	0.423605	0.00428724	-1.21823	down
MSTRG.23179.48	3.01114	1.37305	1.92028	0.061552	0.197047	0.028748	6.74717e-08	-3.73839	down
MSTRG.8544.9	0.918175	0.489629	0.570912	0.0344	0.011082	0.048047	3.44328e-09	-3.99143	down
MSTRG.22414.3	0.457252	0.028208	0.05785	0	0	0	0.00832779	-3.35567	down

## Sheet: DE-lncRNA in A48_vs_A72
Differential expressed lncRNAs between differentatiated 48 h and 72 h adipocytes
lncRNA_ID	A48-1_FPKM	A48-2_FPKM	A48-3_FPKM	A72-1_FPKM	A72-2_FPKM	A72-3_FPKM	FDR	log2FC	regulated
MSTRG.18421.3	1.52564	1.202	1.21612	0	0	0	5.15611e-12	-5.44679	down
MSTRG.14513.6	0.166322	0.265199	0.220578	0.06108	0.009487	0.055015	0.00272768	-2.24448	down
MSTRG.14361.4	0.389853	0.093145	0.194897	0	0	0	6.76026e-08	-4.88375	down
MSTRG.9869.1	0.060863	0.144106	0.122626	0	0	0	4.13247e-05	-4.02518	down
MSTRG.6094.2	0	0	0	0.348984	0.124054	0.462132	4.27111e-11	5.50635	up
MSTRG.2103.27	0.185641	0.223717	0.342682	0	0	0	4.4711e-13	-5.73664	down
MSTRG.20852.6	0.14613	0.032479	0.145456	0	0	0	0.000123882	-3.96235	down
MSTRG.4252.16	0.035195	0.018182	0.038464	0	0	0	2.34645e-05	-4.0951	down
MSTRG.4252.18	0.007094	0.00521	0.011013	0.050314	0.045371	0.066113	1.35203e-06	2.32872	up
MSTRG.17342.14	0.396038	0.400256	0.34897	0.195926	0.16413	0.152101	0.000118154	-1.34398	down
MSTRG.4572.36	0.022102	0.092555	0.033575	0	0	0.000962	0.00112085	-3.48098	down
MSTRG.4572.35	0.128242	0.094358	0.028873	0	0	0.003684	0.000152889	-3.77865	down
MSTRG.4572.41	0.051427	0.152461	0.029091	0	0	0.005093	0.00130764	-3.48878	down
MSTRG.9717.8	0.007603	0.031944	0.015261	0.099764	0.087359	0.146387	0.00845963	1.97988	up
MSTRG.13020.3	0.045036	0.320243	0.329202	0	0.005336	0	0.000258975	-3.84885	down
MSTRG.14067.6	0	0	0.000602	0.202165	0.208882	0.608508	2.35135e-05	3.96233	up
MSTRG.10734.13	0.101693	0.127883	0.07023	0	0	0	0.000118154	-3.85999	down
MSTRG.10734.10	0.016213	0.201384	0.170994	0	0	0	0.0055629	-3.31163	down
MSTRG.15586.6	0.138756	0.282653	0.198632	0.00067	0	0.000455	2.02038e-24	-6.72711	down
MSTRG.17295.2	0.766028	0.244398	0.654709	0	0	0	8.2071e-19	-6.88237	down
MSTRG.9.4	25.3581	23.4857	16.0909	3.7596	3.017	1.69851	2.00221e-07	-2.86396	down
MSTRG.24625.5	0.270793	0.168295	0.158425	0.08281	0.076324	0.082674	0.00284977	-1.46596	down
MSTRG.4771.2	0.268645	0.176909	0.232444	0	0	0	3.49196e-11	-5.34334	down
MSTRG.23772.47	0.049661	0.00098	0.005862	1.84388	3.24858	0.148025	0.00284977	3.40653	up
MSTRG.4171.50	0.572753	0.499779	0.435923	0.156767	0.159365	0.302598	0.000186337	-1.50324	down
MSTRG.4171.51	0.093728	0.056664	0.110958	0	0	0	3.33068e-22	-7.07678	down
MSTRG.17862.2	0.913375	1.06674	0.093623	0	0	0	0.00222495	-3.51502	down
MSTRG.15844.26	0.12577	0.053133	0.139003	0	0	0	2.71043e-08	-4.88216	down
MSTRG.15192.13	0	0	0	0.326636	0.09889	0.251403	1.28384e-16	6.4883	up
MSTRG.25329.2	0.270751	0.292843	0.201913	0	0	0	2.20706e-09	-4.97011	down
MSTRG.7473.9	0	0	0	0.133767	0.04795	0.061727	0.00480887	3.28583	up
MSTRG.10558.2	0.099093	0.094248	0.100875	0.678667	0.294986	0.523571	0.000117158	1.96062	up
MSTRG.10558.4	0.145408	0.106605	0.165764	0.41626	0.359189	0.409384	0.00323641	1.22889	up
MSTRG.16424.1	0.838465	0.285789	0.458409	0	0	0	0.000882206	-3.59617	down
MSTRG.23688.1	0	0	0	0.854378	0.280331	2.80042	0.00163327	3.55892	up
MSTRG.21165.2	40.2011	43.4603	40.3303	7.57646	8.74539	4.83924	1.11401e-08	-2.58067	down
MSTRG.14185.10	0.162541	0.357248	0.304529	0	0	0	8.7488e-23	-7.19814	down
MSTRG.9416.1	3.14058	3.30429	3.57905	1.94992	2.00509	1.80023	0.00204497	-1.00125	down
MSTRG.4671.2	0.180148	0.083763	0.096015	0	0	0	1.46306e-05	-4.15771	down
MSTRG.22811.4	0.181056	0.245101	0.438304	0	0	0	5.33435e-15	-6.15505	down
MSTRG.19559.46	0	0	0	0.610456	0.855468	0.958323	9.61624e-51	9.43563	up
MSTRG.13750.2	0.285031	0.25569	0.104033	0	0	0	1.50435e-12	-5.75492	down
MSTRG.23765.38	0.531138	0.903959	0.588885	0	0	0	1.23602e-09	-5.05441	down
MSTRG.24493.5	0.081163	0.079297	0.100844	0	0	0	4.27111e-11	-5.28969	down
MSTRG.14022.7	0.012465	0.010443	0.011079	0.103609	0.119992	0.180501	0.000258975	2.79407	up
MSTRG.9633.13	0	0	0	0.092467	0.049036	0.041438	5.31283e-05	4.00882	up
MSTRG.17343.1	0.291469	0.3092	0.256356	0.159737	0.073077	0.136376	0.00655061	-1.3864	down
MSTRG.1895.3	0.124764	0.26379	0.147388	0.796659	1.08213	0.772937	0.00130485	1.94373	up
MSTRG.7651.8	0.101117	0.131397	0.121393	0.250793	0.241845	0.389005	0.00497246	1.02682	up
MSTRG.18591.3	0	0	0.003577	0.129411	0.094525	0.198029	3.02936e-09	4.53284	up
MSTRG.19810.16	0.584371	0.562346	0.461915	0.182873	0.269441	0.205045	0.00404573	-1.41969	down
MSTRG.21917.1	0.05414	0.045164	0.026069	0.163084	0.111752	0.178227	0.0061646	1.48667	up
MSTRG.14668.25	0.29467	0.357982	0.275683	1.2083	1.05446	1.37345	1.30097e-20	1.70483	up
MSTRG.14929.2	0.049853	0.059527	0.072157	0.21534	0.137645	0.399286	0.00934474	1.63245	up
MSTRG.24671.9	0.136036	0.379066	0.099961	0	0	0	7.41428e-11	-5.55328	down
MSTRG.4465.1	2.70605	2.44173	2.09693	0.38763	0.940476	0.59896	0.00203208	-1.93207	down
MSTRG.14185.8	0.04533	0.129306	0.064991	0	0	0	7.07913e-11	-5.4473	down
MSTRG.8312.3	0.133394	0.076759	0.088836	0.341844	0.239531	0.403418	0.00583946	1.38825	up
MSTRG.17807.5	0.094628	0.170487	0.331212	0	0	0	0.00158887	-3.50534	down
MSTRG.14435.8	0	0	0	0.018543	0.056276	0.09658	0.00054469	3.69911	up
MSTRG.17057.7	1.04215	0.198234	0.457839	0	0	0	0.000221549	-3.87696	down
MSTRG.24932.2	0	0.015263	0.086702	0.559285	1.42354	1.1269	0.00949379	3.02604	up
MSTRG.7368.1	0.244719	0.061835	0.085559	0	0.009391	0.003085	0.00358392	-3.13543	down
MSTRG.15586.9	0.023843	0.271124	0.212733	0	0	0	2.1768e-06	-4.62581	down
MSTRG.14435.38	0.154384	0.177677	0.078292	0	0	0	2.76213e-15	-6.14397	down
MSTRG.14353.2	0.130596	0.1097	0.129468	0	0	0	2.00221e-07	-4.55148	down
MSTRG.14353.1	0.035114	0.039426	0.055208	0	0	0	0.0051872	-3.24825	down
MSTRG.7565.3	0.193727	1.40846	0.092217	0	0	0	0.000315628	-3.92262	down
MSTRG.10481.2	0.193028	0.175086	0.137986	0.576355	0.440252	1.16465	0.00184949	1.70826	up
MSTRG.1260.19	0.098771	0.161878	0.169574	0.033033	0.048865	0.023519	0.00547446	-1.97832	down
MSTRG.10220.1	0	0	0	0.16174	0.17272	0.250627	1.05278e-06	4.3869	up
MSTRG.4165.1	0.21748	0.246283	0.211903	0.553628	0.514612	0.713687	1.48704e-15	1.1435	up
MSTRG.20622.1	0.254778	0.160131	0.102523	0	0	0	0.000490329	-3.67382	down
MSTRG.23807.24	1.71999	1.95246	1.20963	0	0	0	3.01419e-19	-6.55602	down
MSTRG.2878.25	0	0	0	1.57052	0.453394	0.300023	8.48155e-13	6.13546	up
MSTRG.10582.1	0.201126	0.298381	0.235345	0.070681	0.046407	0.025117	0.000304736	-2.30247	down
MSTRG.100.4	1.03419	0.217466	0.084039	0	0	0	0.00029258	-3.91791	down
MSTRG.11573.2	0.320197	0.374124	0.213087	0	0	0	1.41312e-10	-5.22936	down
MSTRG.24699.1	0.346045	0.478859	0.406465	0.202865	0.191704	0.2201	0.000258975	-1.20552	down
MSTRG.9615.17	0	0	0.002761	0.243271	0.025914	0.258209	0.00388995	3.39729	up
MSTRG.4035.37	0.191868	0.436658	0.134835	0.049178	0.005948	0.03005	0.00949379	-2.65939	down
MSTRG.2345.3	0.130163	0.053336	0.058913	1.59974	0.240552	1.36941	0.00435183	2.7387	up
MSTRG.14534.2	0	0	0	0.197646	0.13385	0.327191	0.000102434	3.88222	up
MSTRG.17342.9	0.174592	0.481072	0.057983	0.012497	0.005478	0	0.00522368	-3.22979	down
MSTRG.17342.4	0.422813	0.35363	0.231975	0.016675	0.077047	0.052857	0.00271803	-2.50384	down
MSTRG.22811.1	0.320324	0.290341	0.316589	0.084617	0.084906	0.134524	4.64622e-13	-1.82845	down
MSTRG.24643.4	0.873987	0.392143	0.801051	0	0	0	1.30654e-10	-5.33616	down
MSTRG.2186.1	0	0	0	0.177695	0.170992	0.256198	0.000666787	3.58602	up
MSTRG.19907.1	1.37393	1.4302	1.3622	0.559828	0.761129	0.985148	0.00284977	-1.07526	down
MSTRG.4572.32	0.077253	0.075148	0.046347	0	0	0.006687	2.66615e-06	-3.92649	down
MSTRG.23089.11	0.254853	0.149084	0.507988	0	0	0.035133	0.00358392	-3.23407	down
MSTRG.17966.1	0.074271	0.292332	0.158987	0	0	0	0.000322042	-3.76427	down
MSTRG.4572.40	0.040895	0.101044	0.034261	0	0.0038	0.003719	0.00158887	-3.13299	down
MSTRG.195.1	0.249841	0.190315	0.225207	0.848086	1.01446	1.692	0.00112085	1.91923	up
MSTRG.21894.7	0.023095	0.257828	0.117814	0	0	0	1.13815e-07	-4.99543	down

## Sheet: DE-lncRNA in A72_vs_A120
Differential expressed lncRNAs between differentatiated 72 h and 120 h adipocytes
lncRNA_ID	A72-1_FPKM	A72-2_FPKM	A72-3_FPKM	A120-1_FPKM	A120-2_FPKM	A120-3_FPKM	FDR	log2FC	regulated
MSTRG.21591.1	3.85574	4.00765	3.43077	5.61799	9.79034	10.1266	0.00563813	1.41182	up
MSTRG.20352.1	3.39267	2.37054	4.65941	1.38718	1.33678	1.25414	0.00190143	-1.02422	down
MSTRG.22676.1	0.524576	0.409223	0.470219	1.27876	1.38521	1.72289	2.09948e-09	1.90354	up
MSTRG.19331.1	0.212395	0.120791	0.309834	0.592717	0.606638	0.536429	0.00209597	1.63774	up
MSTRG.6304.1	0.474266	0.419748	0.679543	0.103059	0.138321	0.164201	1.28861e-05	-1.57023	down
MSTRG.2880.1	0.521017	0.328229	0.809683	1.78577	1.46436	1.84461	1.9545e-06	1.90952	up
MSTRG.4732.2	0.337563	0.226163	0.266554	0.061649	0.051662	0.051311	3.18061e-07	-1.94235	down
MSTRG.4732.7	0.584838	0.542628	0.569299	0.132395	0.157128	0.094456	1.17052e-06	-1.77746	down
MSTRG.18005.4	0.323563	0.309715	0.230791	0.040311	0.01048	0	0.00364333	-2.99357	down
MSTRG.13073.3	0.127215	0.032167	0.106533	0.37454	0.314599	0.308134	0.000769921	2.05095	up
MSTRG.3633.1	0.317381	0.288341	0.63332	0.954486	0.980671	0.777014	0.00753797	1.41607	up
MSTRG.24698.4	0.052562	0.161603	0.426825	0.003277	0.017689	0.003412	0.00214901	-3.25659	down
MSTRG.14537.1	0.270994	0.304934	0.549941	0.687478	0.62294	0.698732	0.0084465	1.14118	up
MSTRG.19008.13	2.33508	2.64781	1.94808	0.576602	0.848826	0.653292	0.00390868	-1.39338	down
MSTRG.8769.2	0.022117	0	0	0.094807	0.144063	0.083955	0.00569639	3.0196	up
MSTRG.1536.2	0.081373	0.127553	0.121968	0	0	0	0.00232287	-3.64013	down
MSTRG.24577.2	0.052431	0.081012	0.051103	0.540657	0.371138	0.284539	7.90668e-07	2.76973	up
MSTRG.21911.8	0.077519	0.146963	0.141515	0.419644	0.499764	0.346519	9.25055e-05	1.97175	up
MSTRG.5783.1	0.653848	0.380093	0.681649	0.148974	0.207514	0.165887	0.00483581	-1.31644	down
MSTRG.12539.1	0.27847	0.360435	0.227706	0	0	0.013263	0.000147281	-3.88313	down
MSTRG.15340.1	2.51835	1.94308	3.23517	0.98859	0.85589	0.87892	3.21109e-05	-1.14174	down
MSTRG.13155.10	0	0	0	0.080435	0.105354	0.050249	1.66539e-08	5.41275	up
MSTRG.2077.3	0.041865	0	0.047485	0.299401	0.249651	0.252689	6.14667e-05	3.07984	up
MSTRG.17502.1	0.490269	0.27914	0.620465	1.21534	1.23094	0.970401	0.00197915	1.55092	up
MSTRG.21327.5	0.128165	0.075225	0.1562	0.288288	0.327291	0.23261	0.00361305	1.4908	up
MSTRG.21327.4	0	0	0	0.423498	0.408815	0.039571	9.23268e-05	4.48548	up
MSTRG.1157.14	0.316297	0.2177	0.441273	0.751261	1.05438	0.732566	0.00117666	1.61844	up
MSTRG.23817.21	0.284248	0.141273	0.221186	0	0.001533	0	0.000311214	-3.72972	down
MSTRG.17328.1	0.409722	0.348733	0.810203	0.071365	0.077933	0.096694	6.99919e-07	-2.20389	down
MSTRG.23030.1	0.159533	0.188429	0.346567	0.043568	0.035514	0.042513	0.00234409	-1.94052	down
MSTRG.14821.1	0.292676	0.386142	0.618046	1.35041	1.56182	1.27075	4.56497e-07	1.96142	up
MSTRG.5349.2	0	0	0	0.037339	0.005252	0.188855	0.00360604	3.72211	up
MSTRG.18319.1	1.5131	1.03685	2.40904	0.441427	0.435136	0.455496	0.000124151	-1.49578	down
MSTRG.6214.1	0.326748	0.298524	0.424242	1.30226	1.41394	1.18616	9.10692e-17	2.17599	up
MSTRG.19355.3	1.06849	0.737861	1.07268	0	0	0	4.22876e-17	-6.94945	down
MSTRG.19816.7	0.134514	0.125327	0.127891	0.317411	0.18227	0.297979	0.00869206	1.28773	up
MSTRG.13378.29	0.468871	0.474245	0.711121	0.106476	0.159278	0.092197	0.000253877	-1.73719	down
MSTRG.1458.1	0.191582	0.125902	0.391917	0	0	0	0.000131932	-4.21717	down
MSTRG.9668.2	0.358944	0.201445	0.280179	0	0	0	0.00393004	-3.5201	down
MSTRG.5605.1	0.406935	0.570234	0.470199	1.78364	2.06365	1.85769	1.49838e-10	2.21061	up
MSTRG.23100.16	0.662042	0.628655	0.19644	0	0.008908	0	4.13689e-06	-4.6234	down
MSTRG.373.1	0.427938	0.639116	0.472882	1.30411	1.45964	1.37361	0.00011722	1.63821	up
MSTRG.2438.3	0.076168	0.702212	0.810691	0.011318	0.020111	0.001288	0.000534744	-3.67381	down
MSTRG.23344.2	0.677754	0.17466	0.174917	0	0	0	6.17219e-05	-4.46744	down
MSTRG.21439.1	0.365494	0.497589	0.909769	0.081739	0.161063	0.133457	0.00425288	-1.76511	down
MSTRG.14558.4	0.134305	0.262604	0.167187	0.480826	0.531265	0.502852	0.00673278	1.55822	up
MSTRG.678.13	0.075988	0.023192	0.097932	0.463205	0.471076	0.199332	0.000863027	2.58205	up
MSTRG.678.18	0	0	0.007143	0.256401	0.424232	0.213737	8.72932e-07	4.61219	up
MSTRG.24462.10	0.107188	0.097071	0.071346	0.004193	0	0	4.40198e-05	-3.86244	down
MSTRG.4177.1	0.058462	0.211005	0.259405	0	0	0	0.00403957	-3.5597	down
MSTRG.17342.14	0.195926	0.16413	0.152101	0.018497	0.030321	0.043289	0.000378003	-1.99687	down
MSTRG.8090.1	0.061401	0	0	0.323936	0.246748	0.427374	0.0098742	2.88602	up
MSTRG.21842.1	0.12569	0.122843	0.246246	0	0	0	0.00710808	-3.36966	down
MSTRG.8531.8	0.096484	0.116789	0.098626	0	0	0	9.13349e-11	-5.86082	down
MSTRG.14652.1	0	0.032802	0	0.238247	0.226797	0.33814	0.00884166	3.06799	up
MSTRG.22808.1	0.21772	0.306515	0.221043	0.024763	0.042491	0.036768	0.000444061	-2.29695	down
MSTRG.23117.20	0	0	0	1.42152	1.23464	1.75083	8.4469e-08	5.15604	up
MSTRG.6870.1	0.018153	0.008223	0.031805	0.197287	0.273555	0.337448	2.70267e-09	3.65086	up
MSTRG.19132.1	0.197918	0.365421	0.188554	0	0	0	0.00264485	-3.62754	down
MSTRG.12439.52	0.158508	0.091401	0.159562	0.358235	0.402335	0.394423	3.8326e-09	1.79272	up
MSTRG.7119.4	0	0	0	1.03865	0.410702	0.21649	3.65501e-06	4.9033	up
MSTRG.6667.1	0.067442	0.07192	0.106318	0.0129	0.013188	0.015049	3.59157e-07	-2.12545	down
MSTRG.24872.2	0	0	0	0.150582	0.127209	0.030251	0.000949235	3.9042	up
MSTRG.13988.1	1.31354	0.900936	1.29103	0.209839	0.232714	0.398952	0.00023332	-1.66961	down
MSTRG.12995.2	0	0	0	0.108913	0.311821	0.401932	0.00132239	3.81874	up
MSTRG.18075.7	0.005485	0	0	0.182477	0.257721	0.202161	1.8209e-09	5.17357	up
MSTRG.851.8	0	0	0	0.030249	0.029796	0.051483	0.000269024	4.08155	up
MSTRG.18652.1	0.146102	0.068433	0.097548	0	0	0	0.00984968	-3.28913	down
MSTRG.14577.10	0.304396	0.246678	0.277666	0.050624	0.079516	0.044835	2.51019e-05	-1.83741	down
MSTRG.17299.1	0.110061	0.125793	0.130635	0.305033	0.348334	0.488268	0.000479965	1.8095	up
MSTRG.15491.2	0.277193	0.117322	0.30052	0.487681	0.525619	0.650242	0.00403957	1.53502	up
MSTRG.15524.15	0.107108	0.108732	0.086745	0	0	0.001466	4.0803e-10	-5.32864	down
MSTRG.4246.15	0.097599	0.098383	0.429615	0	0	0	0.00121807	-3.85291	down
MSTRG.4017.1	0.539159	0.464023	0.751014	1.12838	1.14657	1.35627	6.63069e-06	1.34665	up
MSTRG.22766.23	0.005293	0	0.000868	0.28529	0.00889	0.26705	0.0051722	3.53581	up
MSTRG.25322.1	0.670141	0.429529	0.763134	1.08554	0.953007	1.36299	0.00114875	1.17584	up
MSTRG.5872.1	0.102144	0.036037	0.170827	0.008417	0	0	0.00476705	-3.28296	down
MSTRG.24703.1	0	0	0	0.29389	0.11794	0.42385	0.00882721	3.34712	up
MSTRG.24625.5	0.08281	0.076324	0.082674	0.268852	0.14067	0.286655	0.000368288	1.74892	up
MSTRG.24417.7	0.05598	0.074553	0.11835	0.385596	0.277769	0.439918	0.000140765	2.22406	up
MSTRG.17709.1	0.661051	1.04035	0.857601	1.93366	1.93734	2.21675	0.000368288	1.49012	up
MSTRG.14192.3	0	0	0	0.088435	0.062437	0.021227	1.63005e-08	5.57606	up
MSTRG.4171.111	1.96742	1.81174	2.55399	0.351764	0.719251	0.744371	0.00807766	-1.40739	down
MSTRG.18160.1	0	0	0	0.108685	0.112607	0.090505	0.00686949	3.39003	up
MSTRG.23817.70	0.425843	0.403206	0.427605	0.033949	0.108293	0.048515	0.0028799	-2.08027	down
MSTRG.15325.1	0.094329	0.113439	0.067947	0.514031	0.619972	0.627675	1.85945e-11	2.80528	up
MSTRG.23772.47	1.84388	3.24858	0.148025	0.01949	0.058705	0	0.00658237	-3.42453	down
MSTRG.17325.24	0.094291	0.092538	0.075687	0.01288	0.012527	0.013154	7.27072e-05	-2.24055	down
MSTRG.17325.21	0.234042	0.616784	0.060981	0	0.005654	0	0.00523489	-3.56238	down
MSTRG.22827.2	0.095086	0.157691	0.072284	0	0	0	5.25412e-06	-4.73882	down
MSTRG.4714.2	0.887529	1.11022	0.895536	0	0	0	5.63849e-14	-6.49525	down
MSTRG.12443.4	0	0	0	0.091688	0.020142	0.148974	0.00432922	3.5574	up
MSTRG.193.67	0.203803	0.089728	0.077093	0.025338	0.017399	0.017076	0.00249219	-2.1364	down
MSTRG.21436.17	0.104566	0.162907	0.053597	0	0.004073	0	0.000100422	-4.11688	down
MSTRG.15195.17	0.320999	0.114415	1.41687	0	0	0	1.25964e-09	-6.1675	down
MSTRG.20627.1	0.767777	0.741239	0.909307	0.32928	0.205162	0.304485	0.000534744	-1.18883	down
MSTRG.24931.27	0.477001	0.464255	0.497228	0.872636	0.767559	0.764406	0.000284798	1.02565	up
MSTRG.553.2	0	0	0	0.066715	0.049175	0.186918	1.99673e-07	5.26524	up
MSTRG.10861.75	0.011111	0.018461	0.017312	0.128309	0.132673	0.136404	2.5581e-21	3.25791	up
MSTRG.24626.1	0.096956	0.087721	0.07728	0.252379	0.259219	0.252444	0.000238924	1.72568	up
MSTRG.21887.12	0.078787	0.126711	0.133714	0.617972	0.602198	0.527131	5.85335e-08	2.49208	up
MSTRG.18420.1	0.1273	0.047925	0.093277	0.576184	0.629175	0.354677	0.000875023	2.46918	up
MSTRG.2092.1	0	0.05403	0	0.424842	0.287209	0.22054	0.00171038	3.2853	up
MSTRG.17941.1	0.17575	0.095763	0.228673	0	0	0	0.00701934	-3.3738	down
MSTRG.6207.1	0.865436	0.623791	1.09452	0.290615	0.202845	0.251224	9.94557e-05	-1.42401	down
MSTRG.25074.7	0	0	0	0.013574	0.108634	0.063783	0.000874387	3.97074	up
MSTRG.16103.7	0.083206	0.202784	0.177805	0	0	0	0.000268623	-4.09677	down
MSTRG.23032.1	1.04833	0.942695	0.862958	0.299728	0.146127	0.103659	0.00399465	-1.92146	down
MSTRG.18347.1	0.458137	0.467823	0.491628	0.116023	0.08537	0.092681	4.2397e-12	-1.91918	down
MSTRG.14756.19	0.021701	0	0	0.214199	0.103418	0.160176	0.00811508	3.17872	up
MSTRG.14756.15	1.89428	1.18721	2.64696	4.538	2.90929	3.86557	0.00580138	1.28773	up
MSTRG.19131.3	0.071816	0.170099	0.02137	0	0	0	0.00403957	-3.61673	down
MSTRG.2078.1	0.051216	0.023391	0.143913	0.273117	0.242243	0.386636	0.00568748	2.17717	up
MSTRG.14943.1	0.329557	0.266821	0.341331	0.802667	0.829766	0.768211	1.10757e-14	1.6568	up
MSTRG.13416.1	1.86738	1.69604	2.52474	0.746731	0.480099	0.605262	6.4303e-05	-1.36897	down
MSTRG.15493.1	1.10518	0.92765	1.13039	1.68493	2.16294	1.77333	6.4303e-05	1.1317	up
MSTRG.25235.1	1.07602	0.694049	1.57971	0.391862	0.377289	0.40936	0.00625154	-1.12297	down
MSTRG.17742.1	0	0	0	0.069863	0.205057	0.266039	0.00749505	3.38575	up
MSTRG.12925.3	0.225378	0.339269	0.227509	0.539793	0.691877	1.04125	0.00403957	1.69738	up
MSTRG.16183.5	0.236871	0.270181	0.13514	0	0	0	0.000125664	-4.23946	down
MSTRG.14817.1	0.534597	0.561309	0.764318	0.206397	0.136266	0.179753	0.00997871	-1.352	down
MSTRG.8544.11	1.0647	0.382707	0.292332	0.022012	0.013686	0.017891	4.72406e-09	-4.16193	down
MSTRG.1635.2	0.139923	0.200493	0.111731	0.923297	0.713038	0.517207	4.21803e-05	2.35184	up
MSTRG.4838.3	0.459943	0.589317	0.3409	0	0	0.05175	0.00162257	-3.3313	down
MSTRG.6498.7	0.010566	0.006	0	0.035044	0.082239	0.060459	0.00856056	2.80104	up
MSTRG.15280.1	1.50419	0.890788	1.49906	2.10627	2.27147	2.25425	0.000769921	1.0816	up
MSTRG.1977.1	1.85427	1.48791	2.20339	0.518622	0.541426	0.480778	5.97449e-19	-1.50698	down
MSTRG.2090.13	0.014347	0.024952	0.040525	0.270718	0.367071	0.313347	3.15636e-08	3.33652	up
MSTRG.14192.7	0	0	0	0.217087	0.516135	0.043855	2.89285e-08	5.75949	up
MSTRG.22005.27	0.399866	0.513495	0.430143	0.051314	0.078663	0.111717	0.00315385	-1.94239	down
MSTRG.6010.17	2.02802	1.66225	0.669164	0	0	0	9.37209e-08	-5.32562	down
MSTRG.15982.1	4.16512	4.58489	3.77848	1.64078	1.38457	1.24306	0.00124485	-1.22867	down
MSTRG.21423.8	0	0	0	0.534181	0.236774	0.111553	0.000723948	3.98161	up
MSTRG.10884.7	2.89641	2.02493	4.02863	0.713053	0.577456	1.07171	0.0028097	-1.51003	down
MSTRG.16742.1	0.510255	0.315585	0.517503	0	0	0	2.23277e-06	-4.75672	down
MSTRG.11287.10	0.849901	0.757984	1.29305	2.10396	2.12184	2.291	3.8326e-09	1.48091	up
MSTRG.25000.1	0	0	0	0.277299	0.307423	0.192978	0.000723948	3.90088	up
MSTRG.18033.2	0.453365	0.581502	0.562832	1.8875	1.37992	1.83059	2.9599e-09	1.9252	up
MSTRG.21329.1	0.115567	0.081074	0.158822	0.349275	0.420512	0.200746	0.00422391	1.69842	up
MSTRG.4387.12	0.149055	0.078498	0.169988	0.327295	0.306967	0.343393	0.00963706	1.48927	up
MSTRG.2537.7	0.031533	0.027306	0.03595	0.216367	0.207945	0.137664	3.46693e-11	2.75693	up
MSTRG.2537.4	0.034513	0.001181	0.056488	0.31586	0.322602	0.328481	0.00431381	2.98754	up
MSTRG.17588.1	0.101893	0.289702	0.404711	0	0	0	0.00108321	-3.84531	down
MSTRG.15774.1	0.624331	0.579428	0.923498	1.19376	1.08419	1.26632	1.5581e-05	1.05503	up
MSTRG.25323.3	0.132025	0.117995	0.181449	0.39931	0.574966	0.385151	1.51602e-05	1.8931	up
MSTRG.5349.20	0	2.2e-05	0	0.02013	0.0824	0.372596	0.00573147	3.4913	up
MSTRG.21612.22	0.287195	0.256851	0.359325	0.672378	0.989057	1.11101	0.00429781	1.79628	up
MSTRG.22417.25	0.656282	0.490662	0.883856	0.176876	0.20322	0.300512	0.00833684	-1.19575	down
MSTRG.7020.1	2.86717	2.14986	2.92081	0.964241	1.05721	0.724929	0.00563813	-1.14758	down
MSTRG.20021.1	0.445599	0.49345	0.967968	0.13345	0.060651	0.177969	0.00751658	-1.85652	down
MSTRG.18727.1	1.10428	1.69263	0.939482	0.296053	0.253269	0.334847	0.00749505	-1.67366	down
MSTRG.23029.1	0.450599	0.519074	0.381826	0.042162	0.027106	0.068335	3.02574e-07	-2.81539	down
MSTRG.19135.1	0.164726	0.097221	0.214379	0	0.019576	0	0.00815041	-2.86084	down
MSTRG.2103.32	0.488009	0.331387	0.542339	0.137553	0.178023	0.162895	0.000140765	-1.15492	down
MSTRG.1392.1	1.56145	1.1603	2.24521	0.561386	0.584186	0.529022	0.00018627	-1.19768	down
MSTRG.16943.1	1.16185	1.54042	0.836896	7.64988	7.85378	8.66721	6.40991e-11	2.89888	up
MSTRG.7773.4	0.028534	0.00149	0.104817	0	0	0	0.00559759	-3.59102	down
MSTRG.9815.1	0.833146	0.730631	1.77224	0.152418	0.133713	0.144616	7.57743e-08	-2.46159	down
MSTRG.20488.1	0	0	0	0.303722	0.208341	0.184205	0.00104463	3.82206	up
MSTRG.8867.4	1.19237	1.11799	1.06919	0.511463	0.383703	0.338059	0.0051722	-1.12041	down
MSTRG.8867.5	2.55566	1.41313	2.18105	0.559084	0.439129	0.483116	9.95802e-06	-1.67503	down
MSTRG.19553.1	0.893487	0.736602	1.16396	0.339102	0.278164	0.404583	0.000278745	-1.1007	down
MSTRG.15321.1	0.121767	0.244766	0.064727	0.686619	0.738024	1.00482	0.00149709	2.38879	up
MSTRG.20623.36	0.324237	0.34523	0.386351	0.125009	0.094921	0.115536	1.18933e-06	-1.32024	down
MSTRG.19559.46	0.610456	0.855468	0.958323	0	0	0	3.92977e-42	-9.79855	down
MSTRG.9817.5	0.59462	0.638653	0.750281	0.231652	0.203295	0.246736	0.000832799	-1.1775	down
MSTRG.21107.1	1.22664	1.64018	1.68723	0.02568	0.051393	0	0.000125511	-4.02428	down
MSTRG.17582.9	0.23701	0.050072	0.249442	0	0	0	0.00328862	-3.62106	down
MSTRG.3997.1	0.784072	0.622738	0.6324	0.169386	0.148206	0.161598	1.79456e-09	-1.75119	down
MSTRG.22764.6	0	0.016021	0.006895	0.070462	0.171528	0.176417	0.000968829	3.32233	up
MSTRG.3430.1	0.224528	0.524362	0.424969	1.41317	2.49694	2.49678	2.28643e-05	2.54291	up
MSTRG.2095.1	0.03317	0.016442	0.051152	0.29304	0.41798	0.276524	5.50627e-08	3.20646	up
MSTRG.2044.23	0.142004	0.111346	0.133193	0.28275	0.341876	0.252337	3.26578e-06	1.46448	up
MSTRG.2807.2	0	0	0	0.027909	0.034502	0.102089	0.000125664	4.29848	up
MSTRG.24493.5	0	0	0	0.098361	0.105473	0.317763	2.09948e-09	5.81227	up
MSTRG.22416.1	0.323381	0.17219	0.32398	0.091368	0.102523	0.090823	0.00658237	-1.15167	down
MSTRG.3990.4	0.2625	0.233708	0.310487	0.078398	0.061463	0.030726	0.00156465	-1.79218	down
MSTRG.8487.1	3.18996	3.54656	2.95695	1.10932	0.821686	1.07984	0.000253877	-1.35681	down
MSTRG.17882.5	0.159205	0.214073	0.153719	0.469185	0.649496	0.723674	0.000204101	1.96486	up
MSTRG.24540.4	0.014801	0.038091	0.012438	0.117638	0.091353	0.136127	0.00165872	2.38056	up
MSTRG.22521.35	1.16518	1.07215	1.66472	0.457979	0.456492	0.316494	0.000484216	-1.29342	down
MSTRG.4248.1	0.316755	0.391018	0.311911	0.047931	0.04566	0.021414	1.28314e-05	-2.56235	down
MSTRG.9023.14	0.232356	0.19521	0.178185	0.024303	0	0	0.00241815	-3.14243	down
MSTRG.8166.2	0	0	0	0.312322	0.237642	0.09167	0.00896356	3.33334	up
MSTRG.20065.1	0.648016	0.554698	0.557598	0.943357	1.19455	1.24162	0.000147281	1.22201	up
MSTRG.22772.1	0.051084	0.080957	0.053402	0.24008	0.222242	0.149866	0.00131232	1.87791	up
MSTRG.25116.1	0.596055	0.706421	0.730539	1.36539	1.06288	1.22931	0.00014403	1.134	up
MSTRG.21047.1	1.32591	1.06408	1.83856	0.423245	0.264302	0.500158	0.000949235	-1.4461	down
MSTRG.5316.2	0	0	0	0.140646	0.355777	0.304035	0.000875023	3.88066	up
MSTRG.553.14	0	0	0	0.083716	0.039807	0.024871	2.52244e-05	4.55675	up
MSTRG.21763.17	0.029117	0.055182	0.099295	0	0.002668	0	0.00140587	-3.52968	down
MSTRG.21916.1	0.173192	0.122276	0.184397	0.247683	0.401433	0.480805	0.00361305	1.48841	up
MSTRG.11482.17	0.594039	0.753071	0.707758	1.93622	1.58578	1.86876	4.63695e-08	1.65788	up
MSTRG.20330.1	0.127954	0.261375	0.238304	0	0	0	0.00331752	-3.56718	down
MSTRG.6175.1	0	0	0	0.01518	0.237923	0.069193	0.00167347	3.86855	up
MSTRG.202.6	1.08986	1.21193	1.18437	3.04168	3.17518	3.47324	8.99167e-15	1.75631	up
MSTRG.18603.1	3.00154	2.42507	3.72107	1.04129	0.95895	0.9947	3.25635e-13	-1.27075	down
MSTRG.15775.1	0	0	0	0.284908	0.271816	0.369439	4.24497e-08	5.23482	up
MSTRG.4246.30	0.241612	0.08567	0.383562	0	0	0.009268	0.000927769	-3.66706	down
MSTRG.14759.1	0.841988	0.897748	0.669291	1.42476	1.36525	1.68895	0.00659837	1.14605	up
MSTRG.10734.8	0.099745	0.13004	0.127605	0.022812	0	0.008511	0.0068727	-2.58095	down
MSTRG.11139.5	0.135666	0.081008	0.161269	0	0	0	0.000114222	-4.21071	down
MSTRG.13814.1	0.505959	0.419563	0.319238	0.080355	0.120867	0.122143	0.00569639	-1.54843	down
MSTRG.1078.10	3.12996	2.0942	4.87994	0.78055	0.772222	0.788418	4.77923e-06	-1.70515	down
MSTRG.11207.1	0.12925	0.177287	0.122759	0.374265	0.683658	0.403827	0.000942416	1.93276	up
MSTRG.20800.2	0.032069	0.02862	0.063654	0	0	0	3.59157e-07	-5.01489	down
MSTRG.14185.9	0	0	0	0.171743	0.116343	0.165441	5.94067e-20	7.41527	up
MSTRG.21436.20	0.292305	0.050445	0.165243	0	0.000723	0	5.3457e-08	-5.32288	down
MSTRG.21436.23	0.017842	0.028208	0.100395	0	0	0	0.000450597	-4.07417	down
MSTRG.17342.12	1.18699	0.388816	0.617897	8e-06	0.000848	0.017075	3.98957e-05	-4.42618	down
MSTRG.23438.1	0.373767	0.522002	0.808578	0.127406	0.123791	0.096801	0.00753797	-1.75341	down
MSTRG.23406.2	0	0	0	0.13728	0.126011	0.088993	6.14667e-05	4.32748	up
MSTRG.4218.5	0.112119	0.122327	0.150542	0.284551	0.360653	0.221649	0.00569639	1.40359	up
MSTRG.15829.1	0.993967	0.610808	1.1023	0.317677	0.276292	0.196394	0.00190558	-1.38602	down
MSTRG.5210.10	0.394924	0.445738	0.48348	0.885204	0.808015	0.738494	0.000131932	1.162	up
MSTRG.23818.12	0.044381	0.786559	0.384128	0	0	0.003901	0.00382232	-3.60372	down
MSTRG.20839.3	0	0	0	0.381713	0.017269	0.424054	0.00010708	4.52173	up
MSTRG.24340.2	0.186125	0.184	0.177005	0	0	0	3.25771e-05	-4.39355	down
MSTRG.9816.1	2.00746	1.09655	3.85822	0.445309	0.374667	0.448558	0.000858585	-1.95499	down
MSTRG.2094.1	0	0	0	0.104964	0.060081	0.163542	0.000729423	3.9155	up
MSTRG.23028.8	0.436539	0.459653	0.158517	0.031045	0.040315	0.020808	0.00290188	-2.62696	down
MSTRG.12439.13	0.005603	0.013451	0.01906	0.599959	0.018985	0.400423	0.00126097	3.61174	up
MSTRG.288.1	0.981322	0.774384	1.37222	0.329003	0.289528	0.296711	1.15005e-08	-1.41218	down
MSTRG.24463.1	0.070774	0.148572	0.111422	0	0	0	2.39759e-07	-5.11329	down
MSTRG.23765.11	1.71257	1.51262	0.629188	0	0	0	5.4778e-06	-4.75555	down
MSTRG.12374.2	0.234271	0.241705	0.126741	0	0	0	3.55324e-05	-4.44838	down
MSTRG.23028.18	0.044825	0.325901	0.165761	0.008946	0.001602	0.010788	0.00122545	-3.31005	down
MSTRG.21660.1	0.919731	0.66097	0.798491	0.240561	0.10978	0.127468	0.001544	-1.82481	down
MSTRG.21456.1	0.089397	0.071708	0.16916	0.012394	0	0	0.00176795	-3.25783	down
MSTRG.516.2	0.086532	0.091513	0.091476	0.374069	0.16479	0.257806	0.00710808	1.71569	up
MSTRG.516.1	0.093237	0.08501	0.135879	0.330585	0.350995	0.47867	1.50634e-07	2.12924	up
MSTRG.14276.1	0.60914	0.444239	0.727342	0.280868	0.191868	0.198499	0.00984968	-1.0354	down
MSTRG.21543.1	2.10573	1.75333	1.72126	4.60536	4.82995	3.93159	3.50515e-06	1.52482	up
MSTRG.20045.7	0.016855	0	0	0.061526	0.091025	0.10912	0.00612022	2.99994	up
MSTRG.2732.1	0.236644	0.165496	0.241782	0	0	0	0.00209597	-3.65073	down
MSTRG.219.1	0.428744	0.264958	0.843553	0.119046	0.098303	0.117636	0.00404234	-1.71595	down
MSTRG.244.10	0.278371	0.263274	0.364678	0.119943	0.110154	0.117635	6.1446e-07	-1.04325	down
MSTRG.9078.1	0.423765	0.510658	0.421841	1.35811	1.47115	1.44353	1.49838e-10	1.90995	up
MSTRG.4175.5	0.976472	1.11553	1.2424	0.464123	0.369999	0.415195	2.07101e-05	-1.08861	down
MSTRG.7651.3	0.070468	0.03884	0.128823	0.002774	0.002139	0.004168	1.41945e-08	-3.76069	down
MSTRG.17351.9	0.426075	0.270866	0.327671	0.112034	0.094177	0.135056	0.00753797	-1.22621	down
MSTRG.2535.69	0.398331	0.405045	0.391418	0.090884	0.133386	0.112513	0.00160771	-1.44817	down
MSTRG.3634.1	0.281241	0.314253	0.354756	1.93961	2.66456	2.29022	5.51442e-13	3.04575	up
MSTRG.10252.1	0.118381	0.074382	0.17785	0.311987	0.271585	0.433702	0.00162454	1.69635	up
MSTRG.2834.1	0	0	0	0.193547	0.507857	0.322146	0.00020957	4.15213	up
MSTRG.9571.3	0.169057	0.233307	0.287897	0.478346	0.353695	0.514913	0.0064785	1.22978	up
MSTRG.5682.1	0.896741	0.718093	1.43065	0.282028	0.291633	0.328184	0.000346009	-1.36457	down
MSTRG.20493.6	0.069692	0.087906	0.045555	0.277207	0.250391	0.233757	0.000110828	2.06878	up
MSTRG.10376.1	2.79123	2.73124	2.96901	4.61796	5.3502	5.10769	4.72406e-09	1.13017	up
MSTRG.9572.1	0	0	0	0.34721	0.128203	0.099698	0.00592983	3.459	up
MSTRG.22707.2	0	0	0	0.124618	0.118153	0.260406	0.000194834	4.16606	up
MSTRG.16170.16	0	0	0.035123	0.187225	0.10088	0.183273	0.00521973	3.05247	up
MSTRG.21887.13	0.078006	0.153123	0.293448	0	0	0	0.00160771	-3.75048	down
MSTRG.21887.14	0	0	0	0.200653	0.242073	0.213534	0.00031927	4.03376	up
MSTRG.21887.15	0.190459	0.131534	0.257225	0.420286	0.471782	0.467125	5.92429e-07	1.53754	up
MSTRG.19661.4	0.4341	0.242733	0.653898	0	0	0	1.80107e-11	-6.08941	down
MSTRG.22631.3	0.418559	0.475857	0.755559	0.115634	0.185453	0.167324	0.00116762	-1.42767	down
MSTRG.15197.2	0.020409	0.023045	0.059217	0.12352	0.097503	0.145727	0.000874387	2.03792	up
MSTRG.2878.27	0.124494	0.050249	0.328059	0.556701	3.11648	3.41894	0.000534744	3.39301	up
MSTRG.7651.4	0.044446	0.00611	0.08011	0.001905	0.001114	0.001822	0.00230844	-3.21058	down
MSTRG.10530.1	0.286977	0.399948	0.472162	0.680649	0.824928	0.692942	0.00833684	1.20089	up
MSTRG.100.4	0	0	0	0.396652	0.326351	0.881004	8.87368e-13	6.47697	up
MSTRG.1204.1	0.408688	0.334262	0.353744	0.064996	0.082904	0.084801	2.62084e-07	-1.85755	down
MSTRG.6268.1	0.26246	0.208658	0.19254	0.566264	0.47543	0.426168	0.00264485	1.38887	up
MSTRG.3050.1	0.436931	0.428268	0.64277	0.1627	0.144499	0.16306	1.79456e-09	-1.33337	down
MSTRG.11448.21	0	0	0	0.373664	1.09744	1.38224	2.01062e-17	7.4997	up
MSTRG.2044.25	0.262222	0.344553	0.372636	1.05909	0.903415	0.668804	6.88057e-05	1.67836	up
MSTRG.9615.17	0.243271	0.025914	0.258209	0	0	0	4.43861e-07	-5.30905	down
MSTRG.9615.14	0.014254	0.014883	0.034137	0.153364	0.055141	0.077081	0.00429488	2.23453	up
MSTRG.8803.1	0	0	0	0.289897	0.280869	0.089855	0.00563813	3.46624	up
MSTRG.11825.1	1.28806	1.3869	1.32365	3.21738	3.28344	2.32289	0.00142568	1.39793	up
MSTRG.14555.1	0.088709	0.092163	0.157703	0	0	0	0.00894562	-3.30261	down
MSTRG.4828.3	0	0	0	0.027714	0.511819	0.999452	0.00149709	3.92841	up
MSTRG.4167.2	0.297238	0.213078	0.275794	0.334916	0.470437	0.544032	0.00856056	1.07067	up
MSTRG.5979.2	0.025888	1.19331	1.13441	0.0152	0.006173	0.006506	0.000326434	-4.03942	down
MSTRG.21763.6	0.424658	0.210981	0.640455	0.006053	0.015896	0	0.00686949	-3.38799	down
MSTRG.5271.1	0.744423	0.811776	1.03283	0.091734	0.104673	0.219113	6.26445e-05	-2.16367	down
MSTRG.22827.5	0	0.024258	0.045399	0.232319	0.330835	0.216695	0.00698638	2.92347	up
MSTRG.4572.18	0.001223	0.001816	0.013479	0.023605	0.067109	0.08904	0.003953	2.97125	up
MSTRG.17966.4	0.187225	0.121186	0.197013	0	0	0	0.000215477	-4.09016	down
MSTRG.8073.4	0	0	0	0.087371	0.25076	0.265352	5.76136e-15	6.96891	up
MSTRG.15505.27	0.358557	0.30262	0.33829	0.506253	0.634594	0.62186	0.000273356	1.11561	up
MSTRG.4171.21	0.088242	0.093955	0.304984	0.019932	0.010843	0.022419	0.00104463	-2.48629	down
MSTRG.15844.10	0.13228	0.113502	0.266157	0.044225	0.038151	0.040196	0.00124485	-1.62968	down
MSTRG.22408.23	1.23569	0.852181	1.15203	0.173012	0.252478	0.377412	0.00197662	-1.607	down
MSTRG.22408.26	1.41962	1.26624	1.24223	0.47346	0.46776	0.377623	0.000576895	-1.23293	down
MSTRG.13063.1	0.525572	0.483163	0.55579	0.142487	0.148264	0.094921	0.0031687	-1.56646	down
MSTRG.9692.3	0.124898	0.147634	0.094104	0.008442	0.02363	0.015445	0.00214901	-2.29417	down
MSTRG.1940.1	0.055814	0	0.044054	0.253007	0.206612	0.16873	0.00936866	2.47362	up
MSTRG.12439.56	0.177872	0.089356	0.144442	0.340925	0.430903	0.281225	0.000805127	1.61959	up
MSTRG.18031.12	3.30914	3.45263	2.94314	8.1098	7.79285	7.09062	4.1189e-07	1.51317	up
MSTRG.7512.1	1.75366	1.72834	2.22002	0.721123	0.349463	0.595839	0.00467282	-1.41355	down
MSTRG.19152.7	0.179557	0.122854	0.142751	0	0	0	9.87835e-10	-5.6389	down
MSTRG.712.4	0	0	0.015136	0.076508	0.066073	0.165486	0.00489343	3.14211	up
MSTRG.20008.5	0.140092	0.250119	0.138264	0.479944	0.552818	0.488347	0.00590106	1.66986	up
MSTRG.22412.9	0.177682	0.231423	0.326494	0.071112	0.040483	0.02121	0.00894562	-1.8704	down
MSTRG.14582.4	0	0	0	0.075511	0.324722	0.359408	1.22439e-16	7.49498	up
MSTRG.2007.6	0.207578	0.375355	0.894611	0	0	0	3.30994e-13	-6.66669	down
MSTRG.2007.3	0.459838	0.234919	0.348747	0	0	0	5.57383e-29	-8.64958	down
MSTRG.1500.1	0.088932	0.093748	0.067127	0	0	0	0.000402268	-3.99318	down
MSTRG.19907.1	0.559828	0.761129	0.985148	1.26852	6.65838	4.68571	0.00395498	2.444	up
MSTRG.19905.12	0.330968	0.136958	0.284709	0.536327	0.673094	0.625527	0.00315385	1.54627	up
MSTRG.12439.54	0.19237	0.098125	0.159384	0.336868	0.507199	0.422364	9.43207e-05	1.75591	up
MSTRG.2882.1	1.02731	0.643266	1.01216	3.15323	3.16819	2.64851	4.40055e-13	2.03377	up
MSTRG.5122.1	0.100484	0.077691	0.099014	0.366342	0.194454	0.226525	0.00952845	1.67419	up
MSTRG.18200.3	2.28477	1.86504	3.40802	1.04145	0.965638	0.693002	0.00749505	-1.10901	down
MSTRG.17804.1	1.10579	0.836269	0.978015	0.398514	0.31787	0.253312	0.0014389	-1.24398	down
MSTRG.24846.5	0.288321	0.163189	0.402907	0.03048	0.024658	0.071614	0.00236867	-2.16019	down
MSTRG.8962.1	0	0.045212	0.022052	0.317817	0.159312	0.259205	0.00150915	2.94635	up
MSTRG.20819.1	0.277891	0.227066	0.299426	0.43055	0.580995	0.457351	0.00393004	1.15517	up
MSTRG.20819.2	0	0	0	0.503537	0.202294	0.42319	4.36221e-06	4.74027	up
MSTRG.20819.4	0	0	0	0.154796	0.069278	0.068906	6.1446e-07	5.02064	up
MSTRG.13399.4	0	0	0	0.127229	0.249791	0.089851	1.88736e-07	5.20204	up
MSTRG.20585.1	1.27139	1.47978	1.53892	2.12407	2.42098	2.49316	0.000196242	1.01078	up
MSTRG.22364.1	0.576928	0.475296	0.705681	0.182754	0.191774	0.292083	0.00590106	-1.04944	down
MSTRG.5278.13	0	0	0	1.04747	0.733575	0.890334	4.97084e-12	6.09717	up
MSTRG.16797.4	0	0	0	0.071774	0.041166	0.061383	0.0098742	3.29509	up
MSTRG.23772.7	0.235564	0.640449	0.342362	0.050347	0.040255	0.029265	0.000193814	-2.72372	down
MSTRG.12693.30	0.314257	0.389787	0.443294	0.058492	0	0.041302	0.00341143	-2.59776	down
MSTRG.22414.1	0.185019	0.12825	0.219735	0.041601	0.054127	0.043658	0.000239253	-1.50819	down
