# Supplementary material for: Comparative Transcriptome Analysis Reveals Regulatory Mechanism of Long Non-Coding RNAs during Abdominal Preadipocyte Adipogenic Differentiation in Chickens
Source: Animals (Basel). 2022 Apr 24;12(9):1099. doi: 10.3390/ani12091099 (PMC9101879; doi:10.3390/ani12091099)
Supplement: Supplementary file 1 [file animals-12-01099-s001.zip › Supplementary Tables/Table S3 Prediction of cis-target genes and trans-target genes of differentially expressed lncRNAs.xlsx]

## Sheet: cis A0_vs_A12
Cis-target genes of differentially expressed lncRNAs in A0_vs_A12 comparison group.
lncRNA_ID	Gene_ID
MSTRG.14482.4	ENSGALG00000009843
MSTRG.14482.4	ENSGALG00000009848
MSTRG.14482.4	ENSGALG00000009854
MSTRG.14482.4	ENSGALG00000009858
MSTRG.14482.4	ENSGALG00000009861
MSTRG.14482.4	ENSGALG00000009864
MSTRG.8531.11	ENSGALG00000005401
MSTRG.8531.11	Gallus_gallus_newGene_8342
MSTRG.21321.1	ENSGALG00000008842
MSTRG.21321.1	ENSGALG00000008862
MSTRG.21321.1	ENSGALG00000008885
MSTRG.14513.6	ENSGALG00000042511
MSTRG.2880.1	ENSGALG00000016866
MSTRG.24203.1	ENSGALG00000036775
MSTRG.7239.2	ENSGALG00000008886
MSTRG.5645.20	ENSGALG00000001662
MSTRG.5645.20	ENSGALG00000001506
MSTRG.5645.20	ENSGALG00000034414
MSTRG.5645.20	ENSGALG00000027232
MSTRG.5645.20	ENSGALG00000040152
MSTRG.5645.20	ENSGALG00000001445
MSTRG.15554.1	ENSGALG00000015901
MSTRG.15554.1	ENSGALG00000039001
MSTRG.15554.1	ENSGALG00000015904
MSTRG.15554.1	ENSGALG00000015906
MSTRG.11804.1	ENSGALG00000039187
MSTRG.11804.1	ENSGALG00000000120
MSTRG.11804.1	ENSGALG00000035194
MSTRG.11804.1	ENSGALG00000030406
MSTRG.11804.1	ENSGALG00000029292
MSTRG.11804.1	ENSGALG00000036876
MSTRG.11804.1	ENSGALG00000000195
MSTRG.11804.1	ENSGALG00000030432
MSTRG.11804.1	ENSGALG00000000209
MSTRG.11804.1	ENSGALG00000041347
MSTRG.4509.1	ENSGALG00000002407
MSTRG.4509.1	ENSGALG00000002458
MSTRG.4509.1	ENSGALG00000002467
MSTRG.4509.1	ENSGALG00000028466
MSTRG.4509.1	ENSGALG00000002531
MSTRG.4509.1	ENSGALG00000002603
MSTRG.4509.1	Gallus_gallus_newGene_7045
MSTRG.4509.1	ENSGALG00000047215
MSTRG.4509.1	ENSGALG00000002651
MSTRG.4509.1	ENSGALG00000002690
MSTRG.842.1	ENSGALG00000011738
MSTRG.842.1	ENSGALG00000011739
MSTRG.842.1	ENSGALG00000011740
MSTRG.842.1	ENSGALG00000028560
MSTRG.842.1	ENSGALG00000011742
MSTRG.842.1	ENSGALG00000011743
MSTRG.842.1	ENSGALG00000011745
MSTRG.842.1	ENSGALG00000049268
MSTRG.842.1	ENSGALG00000011747
MSTRG.842.1	ENSGALG00000050350
MSTRG.842.1	ENSGALG00000048231
MSTRG.842.1	ENSGALG00000053680
MSTRG.842.1	ENSGALG00000031571
MSTRG.842.1	ENSGALG00000049408
MSTRG.842.1	ENSGALG00000038969
MSTRG.842.1	ENSGALG00000037322
MSTRG.842.1	ENSGALG00000036908
MSTRG.842.1	ENSGALG00000053262
MSTRG.842.1	ENSGALG00000049859
MSTRG.842.1	ENSGALG00000049751
MSTRG.842.1	ENSGALG00000031159
MSTRG.842.1	ENSGALG00000047126
MSTRG.842.1	ENSGALG00000035244
MSTRG.842.1	ENSGALG00000051325
MSTRG.842.1	ENSGALG00000048097
MSTRG.842.1	ENSGALG00000037167
MSTRG.842.1	ENSGALG00000042491
MSTRG.842.1	ENSGALG00000055014
MSTRG.842.1	ENSGALG00000048212
MSTRG.842.1	ENSGALG00000050250
MSTRG.842.1	ENSGALG00000031874
MSTRG.842.1	ENSGALG00000054083
MSTRG.842.1	ENSGALG00000027571
MSTRG.842.1	ENSGALG00000052030
MSTRG.842.1	ENSGALG00000050309
MSTRG.842.1	ENSGALG00000032645
MSTRG.842.1	ENSGALG00000052649
MSTRG.842.1	ENSGALG00000027064
MSTRG.842.1	ENSGALG00000046904
MSTRG.842.1	ENSGALG00000051251
MSTRG.842.1	ENSGALG00000052284
MSTRG.842.1	ENSGALG00000011783
MSTRG.842.1	ENSGALG00000053511
MSTRG.19009.2	ENSGALG00000023904
MSTRG.19009.2	ENSGALG00000013297
MSTRG.19009.2	ENSGALG00000012194
MSTRG.9490.1	ENSGALG00000040266
MSTRG.16245.5	ENSGALG00000051469
MSTRG.16245.5	ENSGALG00000048115
MSTRG.16245.5	ENSGALG00000042890
MSTRG.16245.5	ENSGALG00000035138
MSTRG.16245.5	ENSGALG00000038666
MSTRG.16245.5	ENSGALG00000037253
MSTRG.16245.5	ENSGALG00000040811
MSTRG.16245.5	ENSGALG00000030457
MSTRG.16245.5	ENSGALG00000032815
MSTRG.16245.5	ENSGALG00000042661
MSTRG.16245.5	ENSGALG00000035406
MSTRG.16245.5	ENSGALG00000034076
MSTRG.16245.5	ENSGALG00000042767
MSTRG.16245.5	ENSGALG00000047242
MSTRG.16245.5	ENSGALG00000052002
MSTRG.16245.5	ENSGALG00000031824
MSTRG.16245.5	ENSGALG00000047805
MSTRG.16245.5	Gallus_gallus_newGene_2272
MSTRG.16245.5	ENSGALG00000046867
MSTRG.16245.5	ENSGALG00000050799
MSTRG.16245.5	Gallus_gallus_newGene_2273
MSTRG.16245.5	ENSGALG00000051159
MSTRG.16245.5	ENSGALG00000048723
MSTRG.16245.5	ENSGALG00000048020
MSTRG.16245.5	Gallus_gallus_newGene_2275
MSTRG.6639.1	ENSGALG00000002205
MSTRG.6639.1	ENSGALG00000054877
MSTRG.19559.42	ENSGALG00000033259
MSTRG.19559.42	ENSGALG00000039228
MSTRG.19559.42	ENSGALG00000009491
MSTRG.20490.1	ENSGALG00000004980
MSTRG.9229.1	ENSGALG00000011298
MSTRG.9229.1	ENSGALG00000011300
MSTRG.9229.1	Gallus_gallus_newGene_8658
MSTRG.9229.1	ENSGALG00000011304
MSTRG.9229.1	ENSGALG00000011312
MSTRG.9229.2	ENSGALG00000011298
MSTRG.9229.2	ENSGALG00000011300
MSTRG.9229.2	Gallus_gallus_newGene_8658
MSTRG.9229.2	ENSGALG00000011304
MSTRG.9229.2	ENSGALG00000011312
MSTRG.5334.1	ENSGALG00000007177
MSTRG.199.1	ENSGALG00000052368
MSTRG.199.1	ENSGALG00000041978
MSTRG.199.1	ENSGALG00000042471
MSTRG.199.1	ENSGALG00000006332
MSTRG.199.1	ENSGALG00000040369
MSTRG.15340.2	ENSGALG00000015033
MSTRG.15340.2	ENSGALG00000049668
MSTRG.15340.2	ENSGALG00000015040
MSTRG.128.1	ENSGALG00000040060
MSTRG.128.1	ENSGALG00000031975
MSTRG.128.1	ENSGALG00000008003
MSTRG.128.1	ENSGALG00000008013
MSTRG.128.1	ENSGALG00000036140
MSTRG.128.1	ENSGALG00000008036
MSTRG.128.1	ENSGALG00000008048
MSTRG.128.1	ENSGALG00000027296
MSTRG.128.1	ENSGALG00000008087
MSTRG.128.1	ENSGALG00000008103
MSTRG.128.1	ENSGALG00000008111
MSTRG.128.1	ENSGALG00000008144
MSTRG.21327.3	ENSGALG00000008908
MSTRG.21327.3	ENSGALG00000048686
MSTRG.21327.3	ENSGALG00000008910
MSTRG.21327.3	ENSGALG00000041577
MSTRG.21327.2	ENSGALG00000008908
MSTRG.21327.2	ENSGALG00000048686
MSTRG.21327.2	ENSGALG00000008910
MSTRG.21327.2	ENSGALG00000041577
MSTRG.18508.6	ENSGALG00000047196
MSTRG.14435.22	ENSGALG00000009612
MSTRG.18319.1	ENSGALG00000013715
MSTRG.25272.1	Gallus_gallus_newGene_6166
MSTRG.25272.1	ENSGALG00000015799
MSTRG.1419.46	ENSGALG00000014551
MSTRG.1419.46	ENSGALG00000013911
MSTRG.1419.46	ENSGALG00000012921
MSTRG.678.13	ENSGALG00000010325
MSTRG.678.13	ENSGALG00000026490
MSTRG.678.13	ENSGALG00000010342
MSTRG.20297.1	ENSGALG00000002395
MSTRG.20297.1	ENSGALG00000002414
MSTRG.20297.1	ENSGALG00000002421
MSTRG.20297.1	ENSGALG00000002426
MSTRG.20297.1	ENSGALG00000002432
MSTRG.20297.1	ENSGALG00000002479
MSTRG.20297.1	ENSGALG00000050806
MSTRG.20297.1	ENSGALG00000002496
MSTRG.20297.1	ENSGALG00000002503
MSTRG.20297.1	ENSGALG00000002507
MSTRG.9176.35	ENSGALG00000011226
MSTRG.9176.35	ENSGALG00000011235
MSTRG.9176.35	ENSGALG00000011237
MSTRG.9176.35	ENSGALG00000011239
MSTRG.9176.35	ENSGALG00000011241
MSTRG.14107.1	ENSGALG00000037200
MSTRG.14107.1	ENSGALG00000008725
MSTRG.9936.1	ENSGALG00000013124
MSTRG.9936.1	ENSGALG00000013129
MSTRG.14593.9	ENSGALG00000010039
MSTRG.14593.9	ENSGALG00000010043
MSTRG.14593.9	ENSGALG00000048200
MSTRG.14593.9	ENSGALG00000042797
MSTRG.14593.9	ENSGALG00000010047
MSTRG.14593.9	ENSGALG00000010048
MSTRG.6870.1	ENSGALG00000006695
MSTRG.6870.1	ENSGALG00000006710
MSTRG.6870.1	ENSGALG00000006712
MSTRG.6870.1	ENSGALG00000006719
MSTRG.6870.1	ENSGALG00000006728
MSTRG.6870.1	ENSGALG00000006743
MSTRG.14823.6	ENSGALG00000052326
MSTRG.14823.6	ENSGALG00000011000
MSTRG.14823.6	ENSGALG00000030590
MSTRG.14823.6	ENSGALG00000011003
MSTRG.24633.1	ENSGALG00000010180
MSTRG.24633.1	ENSGALG00000052198
MSTRG.9717.1	ENSGALG00000012790
MSTRG.9717.1	ENSGALG00000012795
MSTRG.9717.1	ENSGALG00000012798
MSTRG.9717.1	ENSGALG00000012799
MSTRG.13020.4	ENSGALG00000000511
MSTRG.13020.4	ENSGALG00000000523
MSTRG.13020.4	ENSGALG00000000533
MSTRG.13020.4	ENSGALG00000028318
MSTRG.13020.4	ENSGALG00000000544
MSTRG.13020.4	ENSGALG00000000551
MSTRG.13020.4	ENSGALG00000000560
MSTRG.13020.4	ENSGALG00000000186
MSTRG.13020.4	ENSGALG00000000137
MSTRG.13020.4	ENSGALG00000000583
MSTRG.13020.4	ENSGALG00000000557
MSTRG.13020.4	ENSGALG00000000545
MSTRG.13020.4	ENSGALG00000050224
MSTRG.13020.4	ENSGALG00000038399
MSTRG.18276.10	ENSGALG00000012304
MSTRG.18276.10	ENSGALG00000012308
MSTRG.18276.10	ENSGALG00000012311
MSTRG.18276.10	ENSGALG00000027860
MSTRG.18276.10	ENSGALG00000012319
MSTRG.18276.10	ENSGALG00000012338
MSTRG.18276.10	ENSGALG00000013208
MSTRG.18276.10	ENSGALG00000013281
MSTRG.18276.10	ENSGALG00000013287
MSTRG.18276.10	ENSGALG00000050815
MSTRG.16074.1	ENSGALG00000044279
MSTRG.16074.1	ENSGALG00000016713
MSTRG.16074.1	ENSGALG00000040238
MSTRG.16074.1	ENSGALG00000053468
MSTRG.16074.1	ENSGALG00000010334
MSTRG.16074.1	ENSGALG00000033033
MSTRG.16074.1	ENSGALG00000039320
MSTRG.16074.1	ENSGALG00000016719
MSTRG.16074.1	ENSGALG00000016720
MSTRG.12684.12	ENSGALG00000048441
MSTRG.12684.12	ENSGALG00000013348
MSTRG.12684.12	ENSGALG00000035923
MSTRG.12684.12	ENSGALG00000013352
MSTRG.12684.12	ENSGALG00000050830
MSTRG.12684.12	ENSGALG00000054703
MSTRG.12684.12	ENSGALG00000053181
MSTRG.12684.12	ENSGALG00000052250
MSTRG.12684.12	ENSGALG00000048409
MSTRG.12684.12	ENSGALG00000052329
MSTRG.12684.12	ENSGALG00000048069
MSTRG.8005.1	ENSGALG00000033320
MSTRG.8005.1	ENSGALG00000052672
MSTRG.8005.1	ENSGALG00000039863
MSTRG.8005.1	ENSGALG00000037051
MSTRG.8005.1	ENSGALG00000047563
MSTRG.8005.1	ENSGALG00000048776
MSTRG.8005.1	ENSGALG00000054415
MSTRG.8005.1	ENSGALG00000054915
MSTRG.8005.1	ENSGALG00000033792
MSTRG.8005.1	ENSGALG00000053871
MSTRG.8005.1	ENSGALG00000041833
MSTRG.8005.1	ENSGALG00000033314
MSTRG.8005.1	ENSGALG00000053999
MSTRG.8005.1	ENSGALG00000047167
MSTRG.8005.1	ENSGALG00000037510
MSTRG.8005.1	ENSGALG00000041722
MSTRG.834.1	ENSGALG00000025735
MSTRG.834.1	ENSGALG00000011738
MSTRG.834.1	ENSGALG00000011739
MSTRG.834.1	ENSGALG00000011740
MSTRG.834.1	ENSGALG00000028560
MSTRG.834.1	ENSGALG00000011742
MSTRG.834.1	ENSGALG00000011743
MSTRG.834.1	ENSGALG00000011745
MSTRG.834.1	ENSGALG00000049268
MSTRG.834.1	ENSGALG00000011747
MSTRG.834.1	ENSGALG00000050350
MSTRG.834.1	ENSGALG00000048231
MSTRG.834.1	ENSGALG00000053680
MSTRG.834.1	ENSGALG00000031571
MSTRG.834.1	ENSGALG00000049408
MSTRG.834.1	ENSGALG00000038969
MSTRG.834.1	ENSGALG00000037322
MSTRG.834.1	ENSGALG00000036908
MSTRG.834.1	ENSGALG00000053262
MSTRG.834.1	ENSGALG00000049859
MSTRG.834.1	ENSGALG00000049751
MSTRG.834.1	ENSGALG00000031159
MSTRG.834.1	ENSGALG00000047126
MSTRG.834.1	ENSGALG00000035244
MSTRG.834.1	ENSGALG00000051325
MSTRG.834.1	ENSGALG00000048097
MSTRG.834.1	ENSGALG00000037167
MSTRG.834.1	ENSGALG00000042491
MSTRG.834.1	ENSGALG00000055014
MSTRG.834.1	ENSGALG00000048212
MSTRG.834.1	ENSGALG00000050250
MSTRG.834.1	ENSGALG00000031874
MSTRG.834.1	ENSGALG00000054083
MSTRG.834.1	ENSGALG00000027571
MSTRG.834.1	ENSGALG00000052030
MSTRG.834.1	ENSGALG00000050309
MSTRG.834.1	ENSGALG00000032645
MSTRG.834.1	ENSGALG00000052649
MSTRG.834.1	ENSGALG00000027064
MSTRG.834.1	ENSGALG00000046904
MSTRG.19559.22	ENSGALG00000042458
MSTRG.19559.22	ENSGALG00000033259
MSTRG.19559.22	ENSGALG00000039228
MSTRG.19559.22	ENSGALG00000009491
MSTRG.10861.6	ENSGALG00000033631
MSTRG.18391.8	ENSGALG00000023032
MSTRG.18391.8	ENSGALG00000014236
MSTRG.18391.2	ENSGALG00000023032
MSTRG.18391.2	ENSGALG00000014236
MSTRG.16162.20	ENSGALG00000047517
MSTRG.16162.20	ENSGALG00000043823
MSTRG.16162.20	ENSGALG00000041266
MSTRG.16162.20	ENSGALG00000032489
MSTRG.16162.20	ENSGALG00000032854
MSTRG.16162.20	ENSGALG00000041630
MSTRG.16162.20	ENSGALG00000033532
MSTRG.16162.20	ENSGALG00000040368
MSTRG.16162.20	ENSGALG00000040258
MSTRG.16162.20	ENSGALG00000034917
MSTRG.16162.20	ENSGALG00000029354
MSTRG.16162.20	ENSGALG00000038506
MSTRG.16162.20	ENSGALG00000040553
MSTRG.16162.20	ENSGALG00000030533
MSTRG.16162.20	ENSGALG00000030038
MSTRG.16162.20	ENSGALG00000034725
MSTRG.16162.20	ENSGALG00000050204
MSTRG.16162.20	ENSGALG00000054646
MSTRG.16162.20	ENSGALG00000051144
MSTRG.19639.3	ENSGALG00000053993
MSTRG.19639.3	ENSGALG00000009847
MSTRG.9385.6	ENSGALG00000032647
MSTRG.9385.6	ENSGALG00000033500
MSTRG.7473.1	ENSGALG00000002515
MSTRG.7473.1	ENSGALG00000002489
MSTRG.7473.1	ENSGALG00000040773
MSTRG.7473.1	ENSGALG00000026303
MSTRG.7473.1	ENSGALG00000002437
MSTRG.7473.1	ENSGALG00000023517
MSTRG.7473.1	ENSGALG00000043499
MSTRG.7473.1	ENSGALG00000002375
MSTRG.15609.19	ENSGALG00000016276
MSTRG.8933.2	ENSGALG00000009062
MSTRG.8933.2	ENSGALG00000009064
MSTRG.17709.1	ENSGALG00000009758
MSTRG.22719.36	ENSGALG00000027262
MSTRG.22719.36	ENSGALG00000028415
MSTRG.22719.36	ENSGALG00000048261
MSTRG.22719.36	ENSGALG00000005521
MSTRG.22719.36	ENSGALG00000030350
MSTRG.22719.36	ENSGALG00000005505
MSTRG.20623.40	ENSGALG00000006502
MSTRG.20623.40	ENSGALG00000038043
MSTRG.20623.40	ENSGALG00000006670
MSTRG.20623.40	ENSGALG00000014614
MSTRG.20623.40	Gallus_gallus_newGene_3971
MSTRG.20623.40	Gallus_gallus_newGene_3972
MSTRG.20623.40	ENSGALG00000038799
MSTRG.20623.40	Gallus_gallus_newGene_3975
MSTRG.20623.40	ENSGALG00000052903
MSTRG.6041.3	ENSGALG00000003391
MSTRG.6041.3	ENSGALG00000051639
MSTRG.6041.3	ENSGALG00000003400
MSTRG.6041.3	ENSGALG00000003430
MSTRG.6041.3	Gallus_gallus_newGene_7621
MSTRG.6041.3	ENSGALG00000047414
MSTRG.6041.3	ENSGALG00000003458
MSTRG.6041.3	ENSGALG00000003462
MSTRG.6041.3	ENSGALG00000021286
MSTRG.6041.3	ENSGALG00000053246
MSTRG.6041.3	Gallus_gallus_newGene_7622
MSTRG.6041.3	ENSGALG00000031306
MSTRG.6041.3	ENSGALG00000041914
MSTRG.6041.3	ENSGALG00000003507
MSTRG.6041.3	ENSGALG00000003548
MSTRG.14665.13	ENSGALG00000010315
MSTRG.14665.13	ENSGALG00000010317
MSTRG.14665.13	ENSGALG00000010341
MSTRG.14665.13	ENSGALG00000010349
MSTRG.14665.13	ENSGALG00000041037
MSTRG.14665.13	ENSGALG00000043831
MSTRG.14665.13	ENSGALG00000010385
MSTRG.14665.13	ENSGALG00000010386
MSTRG.14665.13	ENSGALG00000047352
MSTRG.14665.13	ENSGALG00000034040
MSTRG.14665.13	ENSGALG00000010428
MSTRG.14665.13	ENSGALG00000010435
MSTRG.15284.1	ENSGALG00000014878
MSTRG.15284.1	ENSGALG00000014881
MSTRG.15325.1	ENSGALG00000052819
MSTRG.17325.28	ENSGALG00000006822
MSTRG.17325.27	ENSGALG00000006822
MSTRG.23043.4	ENSGALG00000030383
MSTRG.23043.4	ENSGALG00000009157
MSTRG.23043.4	ENSGALG00000009170
MSTRG.23043.4	ENSGALG00000009179
MSTRG.23043.4	ENSGALG00000027947
MSTRG.23043.4	ENSGALG00000009222
MSTRG.3539.1	ENSGALG00000017204
MSTRG.3539.1	ENSGALG00000017205
MSTRG.3539.1	ENSGALG00000017207
MSTRG.3539.1	ENSGALG00000017208
MSTRG.3539.1	ENSGALG00000022718
MSTRG.3539.1	ENSGALG00000054258
MSTRG.3539.1	ENSGALG00000017210
MSTRG.3539.1	ENSGALG00000017211
MSTRG.10401.2	ENSGALG00000038395
MSTRG.10401.2	ENSGALG00000030660
MSTRG.10401.2	ENSGALG00000041327
MSTRG.10401.2	ENSGALG00000037148
MSTRG.6600.34	ENSGALG00000030051
MSTRG.6600.34	ENSGALG00000039121
MSTRG.6600.34	ENSGALG00000001501
K04371|3.7e-205|aam:106486864|K04371 mitogen-activated protein kinase 1/3 [EC:2.7.11.24] | (RefSeq) MAPK1; mitogen-activated protein kinase 1	alization (GO:0060341);; Biological Process: response to ammonium ion (GO:0060359);; Biological Process: lung morphogenesis (GO:0060425);; Biological Process: epithelium development (GO:0060429);; Biological Process: trachea development (GO:0060438);; Biological Process: trachea morphogenesis (GO:0060439);; Biological Process: trachea formation (GO:0060440);; Biological Process: mesenchyme develo…
MSTRG.6600.34	ENSGALG00000052223
MSTRG.6600.34	ENSGALG00000042052
MSTRG.8540.2	ENSGALG00000005412
MSTRG.8540.2	ENSGALG00000005417
MSTRG.8540.2	ENSGALG00000005430
MSTRG.8582.1	ENSGALG00000005826
MSTRG.8582.1	ENSGALG00000005860
MSTRG.8582.1	ENSGALG00000005884
MSTRG.8582.1	ENSGALG00000005947
MSTRG.8582.1	ENSGALG00000005979
MSTRG.21042.5	ENSGALG00000034011
MSTRG.21042.5	ENSGALG00000036257
MSTRG.21042.5	ENSGALG00000037727
MSTRG.21042.5	ENSGALG00000041666
MSTRG.21042.5	ENSGALG00000051454
MSTRG.21042.5	ENSGALG00000043618
MSTRG.21042.5	ENSGALG00000042197
MSTRG.21042.5	ENSGALG00000031112
MSTRG.15192.10	ENSGALG00000002911
MSTRG.15192.10	Gallus_gallus_newGene_1850
MSTRG.15192.10	ENSGALG00000037402
MSTRG.15192.10	Gallus_gallus_newGene_1857
MSTRG.15192.10	ENSGALG00000054059
MSTRG.2527.4	ENSGALG00000016592
MSTRG.2527.4	ENSGALG00000016590
MSTRG.2527.4	ENSGALG00000026383
MSTRG.20124.5	ENSGALG00000012098
MSTRG.20124.5	ENSGALG00000012101
MSTRG.20124.5	ENSGALG00000012105
MSTRG.184.2	ENSGALG00000006489
MSTRG.17810.1	ENSGALG00000010103
MSTRG.17810.1	Gallus_gallus_newGene_2842
MSTRG.17810.1	ENSGALG00000054412
MSTRG.22342.1	Gallus_gallus_newGene_4679
MSTRG.22342.1	ENSGALG00000010343
MSTRG.22342.1	ENSGALG00000010351
MSTRG.22342.1	ENSGALG00000049851
MSTRG.22342.1	ENSGALG00000010356
MSTRG.22342.1	ENSGALG00000010359
MSTRG.22342.1	ENSGALG00000017380
MSTRG.22342.1	ENSGALG00000010360
MSTRG.22342.1	ENSGALG00000039159
MSTRG.22342.1	ENSGALG00000010417
MSTRG.22342.1	ENSGALG00000010433
MSTRG.22342.1	ENSGALG00000010436
MSTRG.14801.1	ENSGALG00000032799
MSTRG.14801.1	ENSGALG00000014371
MSTRG.14801.1	ENSGALG00000031763
MSTRG.14801.1	ENSGALG00000040000
MSTRG.14801.1	ENSGALG00000010843
MSTRG.14801.1	ENSGALG00000042079
MSTRG.1065.1	ENSGALG00000039595
MSTRG.1065.1	ENSGALG00000012638
MSTRG.1065.1	ENSGALG00000012639
MSTRG.1065.1	ENSGALG00000012640
MSTRG.1065.1	ENSGALG00000029484
MSTRG.1065.1	ENSGALG00000012647
MSTRG.21666.35	ENSGALG00000045127
MSTRG.21666.35	ENSGALG00000012049
MSTRG.21666.35	ENSGALG00000012052
MSTRG.21666.35	ENSGALG00000012055
MSTRG.21666.35	ENSGALG00000012059
MSTRG.21666.35	ENSGALG00000012061
MSTRG.21666.35	ENSGALG00000012067
MSTRG.21666.35	ENSGALG00000026422
MSTRG.14756.19	ENSGALG00000010713
MSTRG.14756.19	ENSGALG00000010733
MSTRG.2511.1	ENSGALG00000016568
MSTRG.2511.1	ENSGALG00000016569
MSTRG.2511.1	ENSGALG00000016571
MSTRG.11550.1	ENSGALG00000032413
MSTRG.11550.1	ENSGALG00000021676
MSTRG.11550.1	ENSGALG00000001374
MSTRG.11550.1	ENSGALG00000001382
MSTRG.11550.1	ENSGALG00000001392
MSTRG.11550.1	ENSGALG00000001473
MSTRG.11550.1	ENSGALG00000001483
MSTRG.11550.1	ENSGALG00000037713
MSTRG.11550.1	ENSGALG00000001489
MSTRG.11550.1	ENSGALG00000035387
MSTRG.11550.1	ENSGALG00000035869
MSTRG.14216.8	ENSGALG00000008765
MSTRG.14216.8	ENSGALG00000008760
MSTRG.14216.8	ENSGALG00000009093
MSTRG.14216.8	ENSGALG00000023648
MSTRG.14216.8	ENSGALG00000008757
MSTRG.14216.8	ENSGALG00000008756
MSTRG.14216.8	ENSGALG00000008753
MSTRG.14216.8	ENSGALG00000008745
MSTRG.14216.8	ENSGALG00000008741
MSTRG.14943.1	ENSGALG00000011555
MSTRG.3394.1	ENSGALG00000025748
MSTRG.165.2	ENSGALG00000008477
MSTRG.5142.1	ENSGALG00000005123
MSTRG.5142.1	ENSGALG00000005128
MSTRG.5142.1	ENSGALG00000035557
MSTRG.23115.11	Gallus_gallus_newGene_4942
MSTRG.23115.11	ENSGALG00000020626
MSTRG.23115.11	ENSGALG00000051604
MSTRG.23115.11	ENSGALG00000028284
MSTRG.23115.11	ENSGALG00000009682
MSTRG.23115.11	ENSGALG00000009699
MSTRG.23115.11	ENSGALG00000010218
MSTRG.23115.11	ENSGALG00000052586
MSTRG.23115.11	ENSGALG00000010256
MSTRG.15336.4	ENSGALG00000015022
MSTRG.15336.4	ENSGALG00000015026
MSTRG.15336.4	ENSGALG00000015033
MSTRG.18392.1	ENSGALG00000023032
MSTRG.18392.1	ENSGALG00000014236
MSTRG.18392.1	ENSGALG00000045153
MSTRG.24830.1	ENSGALG00000015170
MSTRG.24830.1	ENSGALG00000015176
MSTRG.24830.1	ENSGALG00000047424
MSTRG.18964.1	ENSGALG00000004362
MSTRG.18964.1	ENSGALG00000004328
MSTRG.18964.1	ENSGALG00000004306
MSTRG.18964.1	ENSGALG00000004300
MSTRG.18964.1	ENSGALG00000004267
MSTRG.18964.1	Gallus_gallus_newGene_3311
MSTRG.18964.1	ENSGALG00000026970
MSTRG.18964.1	ENSGALG00000004243
MSTRG.18964.1	ENSGALG00000045199
MSTRG.18964.1	ENSGALG00000004239
MSTRG.18964.1	ENSGALG00000004234
MSTRG.18964.1	ENSGALG00000045362
MSTRG.18964.1	ENSGALG00000043684
MSTRG.18964.1	ENSGALG00000032496
MSTRG.18964.1	ENSGALG00000004191
MSTRG.2090.13	ENSGALG00000040926
MSTRG.2090.13	ENSGALG00000028720
MSTRG.2090.13	ENSGALG00000015681
MSTRG.8182.1	ENSGALG00000002661
MSTRG.8182.1	ENSGALG00000002709
MSTRG.8182.1	ENSGALG00000002739
MSTRG.8182.1	ENSGALG00000023806
MSTRG.8182.1	ENSGALG00000002783
MSTRG.8182.1	Gallus_gallus_newGene_8231
MSTRG.8182.1	Gallus_gallus_newGene_8233
MSTRG.8182.1	ENSGALG00000002843
MSTRG.8182.1	ENSGALG00000002943
MSTRG.8182.1	ENSGALG00000021592
MSTRG.8182.1	ENSGALG00000023787
MSTRG.8182.1	ENSGALG00000026822
MSTRG.19541.7	ENSGALG00000009400
MSTRG.19541.7	ENSGALG00000009415
MSTRG.19087.1	ENSGALG00000005415
MSTRG.19087.1	ENSGALG00000005438
MSTRG.19087.1	ENSGALG00000005540
MSTRG.10884.7	ENSGALG00000039264
MSTRG.10884.7	ENSGALG00000049122
MSTRG.10884.7	ENSGALG00000030115
MSTRG.10884.7	ENSGALG00000054783
MSTRG.88.3	ENSGALG00000054297
MSTRG.88.3	ENSGALG00000043476
MSTRG.88.3	ENSGALG00000033149
MSTRG.88.3	ENSGALG00000043771
MSTRG.88.3	Gallus_gallus_newGene_8479
MSTRG.88.3	ENSGALG00000029341
MSTRG.88.3	ENSGALG00000043178
MSTRG.88.3	Gallus_gallus_newGene_173
MSTRG.11287.10	ENSGALG00000006106
MSTRG.11287.10	ENSGALG00000006123
MSTRG.11287.10	ENSGALG00000006130
MSTRG.11287.10	ENSGALG00000039685
MSTRG.11287.10	ENSGALG00000006138
MSTRG.11287.10	ENSGALG00000036219
MSTRG.11287.10	Gallus_gallus_newGene_549
MSTRG.11287.10	ENSGALG00000006152
MSTRG.11287.10	ENSGALG00000029485
MSTRG.11287.10	ENSGALG00000025778
MSTRG.11287.10	ENSGALG00000006182
MSTRG.11287.10	ENSGALG00000027151
MSTRG.11287.10	ENSGALG00000028347
MSTRG.11287.10	ENSGALG00000037274
MSTRG.11287.10	ENSGALG00000006186
MSTRG.10543.1	ENSGALG00000033091
MSTRG.23732.3	ENSGALG00000054402
MSTRG.23732.3	ENSGALG00000032219
MSTRG.6857.1	ENSGALG00000006430
MSTRG.6857.1	ENSGALG00000006455
MSTRG.6857.1	ENSGALG00000040504
MSTRG.6857.1	ENSGALG00000006565
MSTRG.6857.1	ENSGALG00000006588
MSTRG.6857.1	ENSGALG00000006596
MSTRG.6857.1	ENSGALG00000006607
MSTRG.6857.1	ENSGALG00000006627
MSTRG.6857.1	ENSGALG00000006642
MSTRG.6857.1	ENSGALG00000006648
MSTRG.1452.1	Gallus_gallus_newGene_1509
MSTRG.1452.1	ENSGALG00000022980
MSTRG.1452.1	Gallus_gallus_newGene_1519
MSTRG.1448.2	ENSGALG00000026896
MSTRG.1448.2	Gallus_gallus_newGene_1509
MSTRG.1448.2	ENSGALG00000022980
MSTRG.1448.2	Gallus_gallus_newGene_1519
MSTRG.8867.4	Gallus_gallus_newGene_8508
MSTRG.8867.4	ENSGALG00000008686
MSTRG.8867.4	ENSGALG00000008704
MSTRG.8867.4	ENSGALG00000040891
MSTRG.8867.5	ENSGALG00000008686
MSTRG.8867.5	ENSGALG00000008704
MSTRG.8867.5	ENSGALG00000040891
MSTRG.9153.1	ENSGALG00000030455
MSTRG.9153.1	ENSGALG00000038265
MSTRG.20623.31	ENSGALG00000006502
MSTRG.20623.31	ENSGALG00000038043
MSTRG.20623.31	ENSGALG00000006670
MSTRG.20623.31	ENSGALG00000014614
MSTRG.20623.31	Gallus_gallus_newGene_3971
MSTRG.20623.31	Gallus_gallus_newGene_3972
MSTRG.20623.31	ENSGALG00000038799
MSTRG.20623.31	Gallus_gallus_newGene_3975
MSTRG.20623.31	ENSGALG00000052903
MSTRG.669.10	ENSGALG00000010253
MSTRG.669.10	ENSGALG00000029921
MSTRG.669.10	ENSGALG00000031340
MSTRG.10654.1	ENSGALG00000031282
MSTRG.10654.1	ENSGALG00000035199
MSTRG.10654.1	ENSGALG00000037913
MSTRG.10654.1	ENSGALG00000029295
MSTRG.10654.1	ENSGALG00000034099
MSTRG.10654.1	ENSGALG00000051919
MSTRG.9873.14	ENSGALG00000050676
MSTRG.9873.14	ENSGALG00000050420
MSTRG.9873.14	ENSGALG00000052328
MSTRG.3990.4	ENSGALG00000003427
MSTRG.3990.4	ENSGALG00000003456
MSTRG.3990.4	ENSGALG00000003487
MSTRG.3990.4	ENSGALG00000052612
MSTRG.3990.4	ENSGALG00000003505
MSTRG.3990.4	ENSGALG00000003521
MSTRG.15324.1	ENSGALG00000052819
MSTRG.24540.2	ENSGALG00000014813
MSTRG.24540.2	ENSGALG00000014819
MSTRG.24540.2	ENSGALG00000004518
MSTRG.24540.2	ENSGALG00000004491
MSTRG.24540.2	ENSGALG00000004438
MSTRG.3760.1	ENSGALG00000017326
MSTRG.3760.1	ENSGALG00000017329
MSTRG.3760.1	ENSGALG00000017330
MSTRG.3760.1	ENSGALG00000011214
MSTRG.3760.1	Gallus_gallus_newGene_6799
MSTRG.3760.1	ENSGALG00000034967
MSTRG.21176.1	ENSGALG00000006133
MSTRG.21176.1	ENSGALG00000004363
MSTRG.21176.1	ENSGALG00000047621
MSTRG.21176.1	ENSGALG00000006141
MSTRG.21176.1	ENSGALG00000046256
MSTRG.21176.1	ENSGALG00000006198
MSTRG.21176.1	ENSGALG00000006217
MSTRG.21176.1	ENSGALG00000046150
MSTRG.21176.1	ENSGALG00000050048
MSTRG.15154.1	ENSGALG00000013935
MSTRG.15154.1	ENSGALG00000019967
MSTRG.15154.1	ENSGALG00000013941
MSTRG.17604.1	Gallus_gallus_newGene_2757
MSTRG.17604.1	ENSGALG00000009257
MSTRG.17604.1	ENSGALG00000009262
MSTRG.8612.3	ENSGALG00000006173
MSTRG.8612.3	ENSGALG00000023454
MSTRG.8612.3	ENSGALG00000006181
MSTRG.8612.3	ENSGALG00000019690
MSTRG.8612.3	ENSGALG00000006189
MSTRG.8612.3	ENSGALG00000039880
MSTRG.8612.3	ENSGALG00000006219
MSTRG.13454.1	ENSGALG00000033683
MSTRG.13454.1	ENSGALG00000044071
MSTRG.13454.1	ENSGALG00000031205
MSTRG.13454.1	ENSGALG00000041204
MSTRG.13454.1	ENSGALG00000001299
MSTRG.13454.1	ENSGALG00000001309
MSTRG.13454.1	ENSGALG00000001315
MSTRG.13454.1	ENSGALG00000001330
MSTRG.13454.1	ENSGALG00000001525
MSTRG.13454.1	ENSGALG00000033154
MSTRG.13454.1	ENSGALG00000001276
MSTRG.13454.1	ENSGALG00000040320
MSTRG.13454.1	ENSGALG00000032740
MSTRG.13454.1	ENSGALG00000037619
MSTRG.13454.1	ENSGALG00000034907
MSTRG.699.3	ENSGALG00000045093
MSTRG.699.3	ENSGALG00000011168
MSTRG.699.3	ENSGALG00000049176
MSTRG.699.3	Gallus_gallus_newGene_7936
MSTRG.699.3	ENSGALG00000051263
MSTRG.699.3	ENSGALG00000011177
MSTRG.699.3	ENSGALG00000033106
MSTRG.6412.1	ENSGALG00000026188
MSTRG.6412.1	ENSGALG00000007473
MSTRG.6412.1	ENSGALG00000029402
MSTRG.6412.1	ENSGALG00000040070
MSTRG.6412.1	ENSGALG00000049395
MSTRG.6412.1	ENSGALG00000040648
MSTRG.6412.1	ENSGALG00000031303
MSTRG.6412.1	ENSGALG00000037983
MSTRG.6412.1	ENSGALG00000030826
MSTRG.6412.1	ENSGALG00000031563
MSTRG.6412.1	ENSGALG00000046313
MSTRG.6412.1	ENSGALG00000041066
MSTRG.24737.2	ENSGALG00000015103
MSTRG.24737.2	ENSGALG00000053886
MSTRG.14437.1	ENSGALG00000009612
MSTRG.14668.25	ENSGALG00000010386
MSTRG.14668.25	ENSGALG00000047352
MSTRG.14668.25	ENSGALG00000034040
MSTRG.14668.25	ENSGALG00000010428
MSTRG.14668.25	ENSGALG00000010435
MSTRG.14668.25	ENSGALG00000010448
MSTRG.12464.1	ENSGALG00000006751
MSTRG.12464.1	ENSGALG00000006755
MSTRG.12464.1	ENSGALG00000006758
MSTRG.12464.1	ENSGALG00000044805
MSTRG.12464.1	ENSGALG00000030027
MSTRG.12464.1	ENSGALG00000029077
MSTRG.12464.1	ENSGALG00000044002
MSTRG.12464.1	ENSGALG00000006779
MSTRG.12464.1	ENSGALG00000044053
MSTRG.12464.1	ENSGALG00000052833
MSTRG.12464.1	ENSGALG00000006795
MSTRG.12464.1	ENSGALG00000006806
MSTRG.12464.1	ENSGALG00000028496
MSTRG.12464.1	ENSGALG00000006809
MSTRG.12464.1	ENSGALG00000006812
MSTRG.12464.1	ENSGALG00000006818
MSTRG.17708.1	ENSGALG00000009758
MSTRG.8408.1	ENSGALG00000034573
MSTRG.8408.1	ENSGALG00000042241
MSTRG.8408.1	ENSGALG00000043576
MSTRG.8408.1	Gallus_gallus_newGene_8291
MSTRG.8408.1	ENSGALG00000033058
MSTRG.8408.1	ENSGALG00000034284
MSTRG.8408.1	ENSGALG00000051479
MSTRG.8408.1	ENSGALG00000051417
MSTRG.8408.1	ENSGALG00000041524
MSTRG.8408.1	ENSGALG00000031243
MSTRG.8408.1	ENSGALG00000038330
MSTRG.8408.1	ENSGALG00000050508
MSTRG.8408.1	ENSGALG00000042836
MSTRG.20181.2	ENSGALG00000052448
MSTRG.20181.2	ENSGALG00000012414
MSTRG.20181.2	ENSGALG00000012425
MSTRG.20181.2	ENSGALG00000012426
MSTRG.24586.1	ENSGALG00000014923
MSTRG.24586.1	ENSGALG00000013510
MSTRG.24586.1	ENSGALG00000013511
MSTRG.24586.1	ENSGALG00000013512
MSTRG.24586.1	Gallus_gallus_newGene_5831
MSTRG.18603.1	ENSGALG00000015687
MSTRG.18603.1	ENSGALG00000037214
MSTRG.18603.1	ENSGALG00000015688
MSTRG.18603.1	ENSGALG00000054256
MSTRG.18603.1	ENSGALG00000015692
MSTRG.9661.22	ENSGALG00000012705
MSTRG.9661.22	ENSGALG00000012709
MSTRG.23479.4	Gallus_gallus_newGene_5209
MSTRG.23479.4	Gallus_gallus_newGene_5210
MSTRG.23479.4	Gallus_gallus_newGene_5214
MSTRG.23479.4	ENSGALG00000054322
MSTRG.23479.4	ENSGALG00000053365
MSTRG.16074.2	ENSGALG00000016713
MSTRG.16074.2	ENSGALG00000040238
MSTRG.16074.2	ENSGALG00000053468
MSTRG.16074.2	ENSGALG00000010334
MSTRG.16074.2	ENSGALG00000033033
MSTRG.16074.2	ENSGALG00000039320
MSTRG.16074.2	ENSGALG00000016719
MSTRG.16074.2	ENSGALG00000016720
MSTRG.16074.2	ENSGALG00000016723
MSTRG.10734.6	ENSGALG00000029983
MSTRG.10734.8	ENSGALG00000029983
MSTRG.2691.1	ENSGALG00000036791
MSTRG.2691.1	ENSGALG00000036076
MSTRG.2691.1	ENSGALG00000030780
MSTRG.2691.1	ENSGALG00000016755
MSTRG.2691.1	ENSGALG00000016757
MSTRG.10795.2	ENSGALG00000032746
MSTRG.10795.2	ENSGALG00000043193
MSTRG.10795.2	ENSGALG00000043799
MSTRG.10795.2	ENSGALG00000043787
MSTRG.21436.21	ENSGALG00000040833
MSTRG.21436.21	ENSGALG00000035237
MSTRG.9137.2	ENSGALG00000028095
MSTRG.9137.2	ENSGALG00000040521
MSTRG.9137.2	ENSGALG00000027925
MSTRG.9137.2	ENSGALG00000022622
MSTRG.9137.2	ENSGALG00000025929
MSTRG.9137.2	ENSGALG00000028908
MSTRG.9137.2	ENSGALG00000026989
MSTRG.9137.2	ENSGALG00000028983
MSTRG.9137.2	ENSGALG00000026631
MSTRG.9137.2	ENSGALG00000040021
MSTRG.9137.2	ENSGALG00000027234
MSTRG.9137.2	ENSGALG00000037310
MSTRG.9137.1	ENSGALG00000028095
MSTRG.9137.1	ENSGALG00000040521
MSTRG.9137.1	ENSGALG00000027925
MSTRG.9137.1	ENSGALG00000022622
MSTRG.9137.1	ENSGALG00000025929
MSTRG.9137.1	ENSGALG00000028908
MSTRG.9137.1	ENSGALG00000026989
MSTRG.9137.1	ENSGALG00000028983
MSTRG.9137.1	ENSGALG00000026631
MSTRG.9137.1	ENSGALG00000040021
MSTRG.9137.1	ENSGALG00000027234
MSTRG.9137.1	ENSGALG00000037310
MSTRG.1646.4	ENSGALG00000014736
MSTRG.1646.4	ENSGALG00000014746
MSTRG.1646.4	ENSGALG00000051473
MSTRG.1646.4	ENSGALG00000014749
MSTRG.1863.20	ENSGALG00000015172
MSTRG.1863.20	ENSGALG00000015182
MSTRG.1863.20	ENSGALG00000015185
MSTRG.1863.20	ENSGALG00000015190
MSTRG.1863.20	ENSGALG00000015191
MSTRG.1863.20	ENSGALG00000019231
MSTRG.1863.20	ENSGALG00000015193
MSTRG.8003.1	ENSGALG00000033320
MSTRG.8003.1	ENSGALG00000052672
MSTRG.8003.1	ENSGALG00000039863
MSTRG.8003.1	ENSGALG00000037051
MSTRG.8003.1	ENSGALG00000047563
MSTRG.8003.1	ENSGALG00000048776
MSTRG.8003.1	ENSGALG00000054415
MSTRG.8003.1	ENSGALG00000054915
MSTRG.8003.1	ENSGALG00000033792
MSTRG.8003.1	ENSGALG00000053871
MSTRG.8003.1	ENSGALG00000041833
MSTRG.8003.1	ENSGALG00000033314
MSTRG.8003.1	ENSGALG00000053999
MSTRG.8003.1	ENSGALG00000047167
MSTRG.8003.1	ENSGALG00000037510
MSTRG.8003.1	ENSGALG00000041722
MSTRG.21123.1	ENSGALG00000033385
MSTRG.21123.1	ENSGALG00000021031
MSTRG.21123.1	ENSGALG00000003980
MSTRG.8001.24	ENSGALG00000033320
MSTRG.8001.24	ENSGALG00000039863
MSTRG.8001.24	ENSGALG00000037051
MSTRG.8001.24	ENSGALG00000047563
MSTRG.8001.24	ENSGALG00000048776
MSTRG.8001.24	ENSGALG00000054415
MSTRG.8001.24	ENSGALG00000054915
MSTRG.8001.24	ENSGALG00000033792
MSTRG.8001.24	ENSGALG00000053871
MSTRG.8001.24	ENSGALG00000041833
MSTRG.8001.24	ENSGALG00000033314
MSTRG.8001.24	ENSGALG00000053999
MSTRG.8001.24	ENSGALG00000047167
MSTRG.8001.24	ENSGALG00000037510
MSTRG.8001.24	ENSGALG00000041722
MSTRG.3.57	ENSGALG00000051297
MSTRG.3.57	ENSGALG00000046962
MSTRG.3.57	ENSGALG00000042611
MSTRG.3.57	ENSGALG00000048560
MSTRG.3.57	ENSGALG00000050315
MSTRG.3.57	ENSGALG00000048857
MSTRG.3.57	ENSGALG00000053510
MSTRG.3.57	ENSGALG00000050833
MSTRG.3.57	ENSGALG00000051677
MSTRG.3.57	ENSGALG00000031626
MSTRG.3.57	ENSGALG00000041494
MSTRG.245.2	ENSGALG00000006682
MSTRG.245.2	ENSGALG00000043593
MSTRG.245.2	ENSGALG00000034992
MSTRG.245.2	ENSGALG00000050213
MSTRG.2350.1	ENSGALG00000016215
MSTRG.2350.1	ENSGALG00000016217
MSTRG.14648.7	ENSGALG00000030587
MSTRG.14648.7	ENSGALG00000010186
MSTRG.14648.7	ENSGALG00000010282
MSTRG.14648.7	ENSGALG00000010285
MSTRG.18662.5	ENSGALG00000033083
MSTRG.18662.5	ENSGALG00000033260
MSTRG.18662.5	ENSGALG00000050269
MSTRG.18662.5	ENSGALG00000038160
MSTRG.18662.5	ENSGALG00000015773
MSTRG.18662.5	ENSGALG00000015783
MSTRG.18662.5	ENSGALG00000022950
MSTRG.18662.5	ENSGALG00000050058
MSTRG.9250.1	ENSGALG00000011439
MSTRG.2353.8	ENSGALG00000016217
MSTRG.2353.8	ENSGALG00000028187
MSTRG.2353.8	ENSGALG00000016221
MSTRG.2353.7	ENSGALG00000016217
MSTRG.2353.7	ENSGALG00000028187
MSTRG.2353.7	ENSGALG00000016221
MSTRG.9156.1	ENSGALG00000038265
MSTRG.9156.1	ENSGALG00000011145
MSTRG.25133.2	ENSGALG00000014681
MSTRG.25133.2	ENSGALG00000014678
MSTRG.14763.1	ENSGALG00000010733
MSTRG.14763.1	ENSGALG00000010737
MSTRG.8036.1	ENSGALG00000029211
MSTRG.8036.1	ENSGALG00000021696
MSTRG.8036.1	ENSGALG00000000891
MSTRG.8036.1	ENSGALG00000029674
MSTRG.8036.1	ENSGALG00000040908
MSTRG.8036.1	ENSGALG00000032717
MSTRG.8036.1	ENSGALG00000053868
MSTRG.8036.1	ENSGALG00000038146
MSTRG.8036.1	ENSGALG00000034478
MSTRG.8036.1	ENSGALG00000043603
MSTRG.8036.1	ENSGALG00000039554
MSTRG.8036.1	ENSGALG00000044527
MSTRG.8036.1	ENSGALG00000043254
MSTRG.8036.1	ENSGALG00000042533
MSTRG.4782.1	ENSGALG00000005483
MSTRG.3847.4	ENSGALG00000045947
MSTRG.3847.4	ENSGALG00000049608
MSTRG.3847.4	ENSGALG00000049862
MSTRG.3847.4	ENSGALG00000046049
MSTRG.3847.4	ENSGALG00000040159
MSTRG.3847.4	ENSGALG00000051222
MSTRG.3847.4	ENSGALG00000055004
MSTRG.3847.4	ENSGALG00000050452
MSTRG.3847.4	ENSGALG00000032196
MSTRG.3847.4	ENSGALG00000042358
MSTRG.3847.4	ENSGALG00000053160
MSTRG.3847.4	ENSGALG00000032971
MSTRG.3847.4	ENSGALG00000044048
MSTRG.3847.4	ENSGALG00000045828
MSTRG.3847.4	ENSGALG00000048513
MSTRG.3847.4	ENSGALG00000041229
MSTRG.3847.4	ENSGALG00000039166
MSTRG.3847.4	ENSGALG00000035749
MSTRG.21456.1	ENSGALG00000013235
MSTRG.21456.1	ENSGALG00000034007
MSTRG.21456.1	ENSGALG00000039436
MSTRG.21456.1	ENSGALG00000018439
MSTRG.21456.1	ENSGALG00000030254
MSTRG.21456.1	ENSGALG00000009545
MSTRG.21456.1	ENSGALG00000009525
MSTRG.7314.1	ENSGALG00000053670
MSTRG.7314.1	ENSGALG00000006958
MSTRG.516.1	ENSGALG00000009530
MSTRG.15192.4	ENSGALG00000002911
MSTRG.15192.4	Gallus_gallus_newGene_1850
MSTRG.15192.4	ENSGALG00000037402
MSTRG.15192.4	Gallus_gallus_newGene_1857
MSTRG.15192.4	ENSGALG00000054059
MSTRG.5885.14	ENSGALG00000006323
MSTRG.5885.14	ENSGALG00000006327
MSTRG.5885.14	ENSGALG00000006329
MSTRG.5885.14	ENSGALG00000051859
MSTRG.5885.14	ENSGALG00000006341
MSTRG.5885.14	ENSGALG00000006346
MSTRG.5885.14	ENSGALG00000029692
MSTRG.5885.14	ENSGALG00000040141
MSTRG.7362.3	ENSGALG00000026221
MSTRG.7362.3	ENSGALG00000004622
MSTRG.7362.3	ENSGALG00000004604
MSTRG.7362.3	ENSGALG00000004573
MSTRG.7362.3	ENSGALG00000043394
MSTRG.7362.3	ENSGALG00000026007
MSTRG.7362.3	ENSGALG00000039541
MSTRG.7362.3	ENSGALG00000032342
MSTRG.7362.3	ENSGALG00000039791
MSTRG.7362.3	ENSGALG00000037443
MSTRG.7362.3	ENSGALG00000036965
MSTRG.7362.3	ENSGALG00000053552
MSTRG.219.1	ENSGALG00000034590
MSTRG.6303.1	ENSGALG00000006456
MSTRG.6303.1	ENSGALG00000039815
MSTRG.6303.1	ENSGALG00000032590
MSTRG.6303.1	ENSGALG00000006520
MSTRG.6303.1	ENSGALG00000006532
MSTRG.6303.1	ENSGALG00000006646
MSTRG.6303.1	ENSGALG00000038152
MSTRG.4183.8	ENSGALG00000006388
MSTRG.4183.8	ENSGALG00000021183
MSTRG.4183.8	ENSGALG00000006399
MSTRG.4183.8	Gallus_gallus_newGene_6936
MSTRG.4183.8	ENSGALG00000006403
MSTRG.4183.8	ENSGALG00000006413
MSTRG.4183.8	ENSGALG00000021171
MSTRG.8316.1	ENSGALG00000005295
MSTRG.8316.1	ENSGALG00000035610
MSTRG.8316.1	ENSGALG00000005314
MSTRG.8316.1	ENSGALG00000005350
MSTRG.8683.7	ENSGALG00000006939
MSTRG.8683.7	ENSGALG00000007036
MSTRG.8683.7	Gallus_gallus_newGene_8402
MSTRG.8683.5	ENSGALG00000006939
MSTRG.8683.5	ENSGALG00000007036
MSTRG.8683.5	Gallus_gallus_newGene_8402
MSTRG.8683.3	ENSGALG00000006939
MSTRG.8683.3	ENSGALG00000007036
MSTRG.8683.3	Gallus_gallus_newGene_8402
MSTRG.6215.2	ENSGALG00000044187
MSTRG.6215.2	ENSGALG00000005291
MSTRG.6215.2	ENSGALG00000005293
MSTRG.6215.2	ENSGALG00000040157
MSTRG.21827.1	Gallus_gallus_newGene_4491
MSTRG.21827.1	ENSGALG00000012538
MSTRG.21827.1	ENSGALG00000012543
MSTRG.21827.3	Gallus_gallus_newGene_4491
MSTRG.21827.3	ENSGALG00000012538
MSTRG.21827.3	ENSGALG00000012543
MSTRG.24653.2	ENSGALG00000010187
MSTRG.18320.3	ENSGALG00000013715
MSTRG.18320.3	ENSGALG00000042726
MSTRG.22631.3	ENSGALG00000006724
MSTRG.22631.3	Gallus_gallus_newGene_4762
MSTRG.22631.3	ENSGALG00000045030
MSTRG.22631.3	ENSGALG00000046790
MSTRG.22631.3	ENSGALG00000029152
MSTRG.22631.3	ENSGALG00000006714
MSTRG.4265.1	ENSGALG00000007016
MSTRG.4265.1	ENSGALG00000007022
MSTRG.4265.1	ENSGALG00000040651
MSTRG.14710.1	ENSGALG00000010594
MSTRG.14710.1	ENSGALG00000032640
MSTRG.3735.1	ENSGALG00000017323
MSTRG.3735.1	ENSGALG00000044739
MSTRG.3735.1	ENSGALG00000049427
MSTRG.3735.1	ENSGALG00000017326
MSTRG.3735.1	ENSGALG00000017327
MSTRG.14432.1	ENSGALG00000026385
MSTRG.24743.1	ENSGALG00000015101
MSTRG.24743.1	ENSGALG00000028298
MSTRG.2919.1	ENSGALG00000016889
MSTRG.2919.1	ENSGALG00000016890
MSTRG.4171.63	ENSGALG00000006376
MSTRG.4171.63	ENSGALG00000021193
MSTRG.4171.63	ENSGALG00000006388
MSTRG.10804.7	ENSGALG00000029596
MSTRG.9123.2	ENSGALG00000011036
MSTRG.9123.2	ENSGALG00000011038
MSTRG.9123.2	ENSGALG00000011046
MSTRG.715.1	ENSGALG00000011207
MSTRG.715.1	ENSGALG00000035493
MSTRG.22785.22	ENSGALG00000004959
MSTRG.11825.1	ENSGALG00000000364
MSTRG.11825.1	ENSGALG00000000365
MSTRG.11825.1	ENSGALG00000000378
MSTRG.11825.1	ENSGALG00000000390
MSTRG.11825.1	ENSGALG00000000402
MSTRG.11825.1	ENSGALG00000036854
MSTRG.11825.1	ENSGALG00000049000
MSTRG.11825.1	ENSGALG00000000409
MSTRG.11825.1	ENSGALG00000000452
MSTRG.11825.1	ENSGALG00000034020
MSTRG.11825.1	ENSGALG00000048530
MSTRG.4489.1	ENSGALG00000002103
MSTRG.4489.1	ENSGALG00000044087
MSTRG.4489.1	ENSGALG00000048534
MSTRG.4489.1	ENSGALG00000023898
MSTRG.4489.1	ENSGALG00000007867
MSTRG.4489.1	ENSGALG00000002198
MSTRG.4489.1	ENSGALG00000028326
MSTRG.4489.1	ENSGALG00000002237
MSTRG.4489.1	ENSGALG00000002244
MSTRG.4489.1	ENSGALG00000026043
MSTRG.4489.1	ENSGALG00000002247
MSTRG.4489.1	ENSGALG00000002301
MSTRG.3746.3	ENSGALG00000017326
MSTRG.3746.3	ENSGALG00000017327
MSTRG.3746.3	ENSGALG00000017329
MSTRG.3746.3	ENSGALG00000017330
MSTRG.713.1	ENSGALG00000011207
MSTRG.713.1	ENSGALG00000035493
MSTRG.10215.23	ENSGALG00000014982
MSTRG.14283.1	Gallus_gallus_newGene_1436
MSTRG.14283.1	ENSGALG00000029301
MSTRG.15195.6	Gallus_gallus_newGene_1850
MSTRG.15195.6	ENSGALG00000037402
MSTRG.15195.6	Gallus_gallus_newGene_1857
MSTRG.15195.6	ENSGALG00000054059
MSTRG.15195.6	ENSGALG00000034397
MSTRG.11448.22	ENSGALG00000007994
MSTRG.11448.22	ENSGALG00000008005
MSTRG.11448.22	ENSGALG00000008010
MSTRG.2345.6	ENSGALG00000016215
MSTRG.2345.9	ENSGALG00000016215
MSTRG.45.22	ENSGALG00000051055
MSTRG.45.22	ENSGALG00000052929
MSTRG.45.22	ENSGALG00000054904
MSTRG.45.22	ENSGALG00000053146
MSTRG.45.22	Gallus_gallus_newGene_7020
K04437|9.9e-101|gga:395260|K04437 filamin | (RefSeq) FLNC; filamin-C	O:1902396);; Biological Process: protein localization to cell junction (GO:1902414);; Biological Process: regulation of intracellular signal transduction (GO:1902531);; Biological Process: positive regulation of intracellular signal transduction (GO:1902533);; Biological Process: negative regulation of RNA biosynthetic process (GO:1902679);; Biological Process: microtubule cytoskeleton organizati…
MSTRG.45.22	ENSGALG00000050267
MSTRG.45.22	ENSGALG00000048059
MSTRG.9176.57	ENSGALG00000011226
MSTRG.9176.57	ENSGALG00000011235
MSTRG.9176.57	ENSGALG00000011237
MSTRG.9176.57	ENSGALG00000011239
MSTRG.9176.57	ENSGALG00000011241
MSTRG.10834.1	ENSGALG00000037371
MSTRG.10834.1	ENSGALG00000032734
MSTRG.10834.1	ENSGALG00000041072
MSTRG.10834.1	ENSGALG00000042242
MSTRG.10834.1	ENSGALG00000041969
MSTRG.477.1	ENSGALG00000036883
MSTRG.477.1	ENSGALG00000048658
MSTRG.477.1	ENSGALG00000043287
MSTRG.477.1	ENSGALG00000033295
MSTRG.477.1	ENSGALG00000031934
MSTRG.4685.3	ENSGALG00000004839
MSTRG.4685.3	ENSGALG00000047514
MSTRG.4685.3	ENSGALG00000032365
MSTRG.4685.3	ENSGALG00000004899
MSTRG.23806.1	ENSGALG00000054648
MSTRG.23806.1	ENSGALG00000050544
MSTRG.23806.1	Gallus_gallus_newGene_5452
MSTRG.23806.1	ENSGALG00000051800
MSTRG.23806.1	ENSGALG00000048449
MSTRG.23806.1	ENSGALG00000046421
MSTRG.22408.23	ENSGALG00000049027
MSTRG.22408.23	ENSGALG00000040910
MSTRG.22408.23	ENSGALG00000010643
MSTRG.22408.23	ENSGALG00000010647
MSTRG.22408.23	ENSGALG00000010652
MSTRG.22408.23	ENSGALG00000021869
MSTRG.22408.23	ENSGALG00000010673
MSTRG.22408.23	ENSGALG00000010681
MSTRG.22408.23	ENSGALG00000026516
MSTRG.22408.23	ENSGALG00000010689
MSTRG.22408.23	ENSGALG00000010692
MSTRG.923.4	ENSGALG00000011931
MSTRG.923.4	ENSGALG00000011932
MSTRG.923.4	ENSGALG00000047248
MSTRG.923.4	ENSGALG00000038599
MSTRG.923.4	ENSGALG00000030101
MSTRG.923.4	ENSGALG00000011947
MSTRG.923.4	ENSGALG00000011950
MSTRG.923.4	ENSGALG00000011953
MSTRG.923.4	ENSGALG00000011957
MSTRG.923.4	Gallus_gallus_newGene_8659
MSTRG.923.4	ENSGALG00000011958
MSTRG.923.4	ENSGALG00000011965
MSTRG.923.4	ENSGALG00000011966
MSTRG.923.4	ENSGALG00000011970
MSTRG.17622.8	Gallus_gallus_newGene_2767
MSTRG.17622.8	ENSGALG00000009378
MSTRG.22811.3	ENSGALG00000002963
MSTRG.22811.3	ENSGALG00000002958
MSTRG.17923.13	ENSGALG00000010628
MSTRG.17923.13	ENSGALG00000020210
MSTRG.17923.13	ENSGALG00000010636
MSTRG.17923.13	ENSGALG00000010638
MSTRG.17923.13	ENSGALG00000010642
MSTRG.17923.13	ENSGALG00000010645
MSTRG.17923.13	ENSGALG00000010646
MSTRG.15071.1	ENSGALG00000013710
MSTRG.15071.1	ENSGALG00000013727
MSTRG.15071.1	ENSGALG00000052601
MSTRG.15071.1	ENSGALG00000013732
MSTRG.15071.1	ENSGALG00000013733
MSTRG.15071.1	ENSGALG00000037377
MSTRG.14446.2	ENSGALG00000009645
MSTRG.4847.1	ENSGALG00000047024
MSTRG.4847.1	ENSGALG00000049065
MSTRG.4847.1	ENSGALG00000026945
MSTRG.4847.1	ENSGALG00000006118
MSTRG.14134.1	ENSGALG00000009041
MSTRG.14134.1	Gallus_gallus_newGene_1367
MSTRG.17285.2	ENSGALG00000006087
MSTRG.17285.2	ENSGALG00000006094
MSTRG.17285.2	ENSGALG00000006098
MSTRG.17285.2	ENSGALG00000006108
MSTRG.17285.2	ENSGALG00000006127
MSTRG.17285.2	ENSGALG00000006132
MSTRG.20827.1	ENSGALG00000009048
MSTRG.20827.1	ENSGALG00000031404
MSTRG.3731.3	ENSGALG00000017320
MSTRG.3731.3	ENSGALG00000017321
MSTRG.3731.3	ENSGALG00000017323
MSTRG.3731.3	ENSGALG00000044739
MSTRG.3731.3	ENSGALG00000049427
MSTRG.3731.3	ENSGALG00000017326
MSTRG.21052.1	ENSGALG00000002594
MSTRG.21052.1	ENSGALG00000002632
MSTRG.11372.1	ENSGALG00000040880
MSTRG.11372.1	ENSGALG00000049068
MSTRG.11372.1	ENSGALG00000007439
MSTRG.11372.1	ENSGALG00000051266
MSTRG.11372.1	ENSGALG00000007447
MSTRG.11372.1	ENSGALG00000007462
MSTRG.11372.1	ENSGALG00000007477
MSTRG.11372.1	ENSGALG00000030859
MSTRG.5932.1	ENSGALG00000006677
MSTRG.5932.1	ENSGALG00000039872
MSTRG.5932.1	ENSGALG00000035026
MSTRG.5932.1	ENSGALG00000036920
MSTRG.5932.1	ENSGALG00000006785
MSTRG.5932.1	ENSGALG00000023822
MSTRG.5932.1	ENSGALG00000006794
MSTRG.5932.1	ENSGALG00000054614
MSTRG.5932.1	ENSGALG00000006801
MSTRG.5932.1	ENSGALG00000006827
MSTRG.5932.1	ENSGALG00000006860
MSTRG.12283.1	ENSGALG00000003408
MSTRG.12283.1	ENSGALG00000000466
MSTRG.12283.1	ENSGALG00000003301
MSTRG.12283.1	ENSGALG00000003313
MSTRG.12283.1	ENSGALG00000003337
MSTRG.12283.1	ENSGALG00000037052
MSTRG.12283.1	ENSGALG00000046649
MSTRG.12283.1	ENSGALG00000030701
MSTRG.12283.1	ENSGALG00000003241
MSTRG.12283.1	ENSGALG00000048775
MSTRG.12283.1	ENSGALG00000003383
MSTRG.12283.1	ENSGALG00000031444
MSTRG.12283.1	ENSGALG00000053648
MSTRG.12283.1	ENSGALG00000003405
MSTRG.12283.1	ENSGALG00000003420
MSTRG.12283.1	ENSGALG00000038896
MSTRG.12283.1	ENSGALG00000003517
MSTRG.12283.1	ENSGALG00000003522
MSTRG.12283.1	ENSGALG00000003529
MSTRG.12283.1	ENSGALG00000003539
MSTRG.12283.1	ENSGALG00000003563
MSTRG.12283.1	ENSGALG00000003567
MSTRG.12283.1	ENSGALG00000003573
MSTRG.12283.1	ENSGALG00000050943
MSTRG.12283.1	Gallus_gallus_newGene_840
MSTRG.12283.1	ENSGALG00000003597
MSTRG.12283.1	ENSGALG00000003614
MSTRG.12283.1	ENSGALG00000003625
MSTRG.12283.1	ENSGALG00000051302
MSTRG.20585.1	ENSGALG00000005923
MSTRG.20585.1	ENSGALG00000005956
MSTRG.20585.1	ENSGALG00000005969
MSTRG.20585.1	ENSGALG00000005975
MSTRG.20585.1	ENSGALG00000005978
MSTRG.20585.1	ENSGALG00000005981
MSTRG.20585.1	ENSGALG00000005985
MSTRG.2239.2	ENSGALG00000016024
MSTRG.2239.2	ENSGALG00000016027
MSTRG.2239.2	ENSGALG00000016036
MSTRG.2239.2	ENSGALG00000036556
MSTRG.2239.2	ENSGALG00000016042
MSTRG.2239.2	ENSGALG00000016043
MSTRG.2349.2	ENSGALG00000016215
MSTRG.2349.2	ENSGALG00000016217
MSTRG.21063.16	ENSGALG00000002689
MSTRG.21063.16	ENSGALG00000043268
MSTRG.21063.16	ENSGALG00000002750
MSTRG.2921.2	ENSGALG00000016889
MSTRG.2921.2	ENSGALG00000016890
MSTRG.2921.6	ENSGALG00000016889
MSTRG.2921.6	ENSGALG00000016890
MSTRG.2921.4	ENSGALG00000016889
MSTRG.2921.4	ENSGALG00000016890
MSTRG.3292.1	ENSGALG00000017046
MSTRG.3292.1	Gallus_gallus_newGene_6628
MSTRG.3292.1	ENSGALG00000054754
MSTRG.14177.1	ENSGALG00000008866
MSTRG.14177.1	ENSGALG00000008858
MSTRG.14177.1	ENSGALG00000008855
MSTRG.14177.1	ENSGALG00000008847
MSTRG.14177.1	ENSGALG00000008837
MSTRG.14177.1	Gallus_gallus_newGene_1385
MSTRG.20492.1	ENSGALG00000004980
MSTRG.4171.77	ENSGALG00000006376
MSTRG.4171.77	ENSGALG00000021193
MSTRG.4171.77	ENSGALG00000006388
MSTRG.9929.9	ENSGALG00000013124
MSTRG.19844.1	ENSGALG00000010663
MSTRG.19844.1	ENSGALG00000010665
MSTRG.21894.8	ENSGALG00000002192

## Sheet: cis A12_vs_A48
Cis-target genes of differentially expressed lncRNAs in A12_vs_A48 comparison group
lncRNA_ID	Gene_ID
MSTRG.950.1	ENSGALG00000045936
MSTRG.950.1	ENSGALG00000012056
MSTRG.6304.1	ENSGALG00000006456
MSTRG.6304.1	ENSGALG00000039815
MSTRG.6304.1	ENSGALG00000032590
MSTRG.6304.1	ENSGALG00000006520
MSTRG.6304.1	ENSGALG00000006532
MSTRG.6304.1	ENSGALG00000006646
MSTRG.6304.1	ENSGALG00000038152
MSTRG.6304.1	ENSGALG00000029360
MSTRG.4732.4	ENSGALG00000039985
MSTRG.14969.6	ENSGALG00000028886
MSTRG.14969.6	ENSGALG00000004293
MSTRG.14969.6	ENSGALG00000020002
MSTRG.14969.6	ENSGALG00000011615
MSTRG.14969.6	ENSGALG00000047176
MSTRG.14969.6	ENSGALG00000011579
MSTRG.14969.6	ENSGALG00000011621
MSTRG.14969.6	ENSGALG00000011622
MSTRG.10466.5	ENSGALG00000050265
MSTRG.10466.5	ENSGALG00000037164
MSTRG.842.1	ENSGALG00000011738
MSTRG.842.1	ENSGALG00000011739
MSTRG.842.1	ENSGALG00000011740
MSTRG.842.1	ENSGALG00000028560
MSTRG.842.1	ENSGALG00000011742
MSTRG.842.1	ENSGALG00000011743
MSTRG.842.1	ENSGALG00000011745
MSTRG.842.1	ENSGALG00000049268
MSTRG.842.1	ENSGALG00000011747
MSTRG.842.1	ENSGALG00000050350
MSTRG.842.1	ENSGALG00000048231
MSTRG.842.1	ENSGALG00000053680
MSTRG.842.1	ENSGALG00000031571
MSTRG.842.1	ENSGALG00000049408
MSTRG.842.1	ENSGALG00000038969
MSTRG.842.1	ENSGALG00000037322
MSTRG.842.1	ENSGALG00000036908
MSTRG.842.1	ENSGALG00000053262
MSTRG.842.1	ENSGALG00000049859
MSTRG.842.1	ENSGALG00000049751
MSTRG.842.1	ENSGALG00000031159
MSTRG.842.1	ENSGALG00000047126
MSTRG.842.1	ENSGALG00000035244
MSTRG.842.1	ENSGALG00000051325
MSTRG.842.1	ENSGALG00000048097
MSTRG.842.1	ENSGALG00000037167
MSTRG.842.1	ENSGALG00000042491
MSTRG.842.1	ENSGALG00000055014
MSTRG.842.1	ENSGALG00000048212
MSTRG.842.1	ENSGALG00000050250
MSTRG.842.1	ENSGALG00000031874
MSTRG.842.1	ENSGALG00000054083
MSTRG.842.1	ENSGALG00000027571
MSTRG.842.1	ENSGALG00000052030
MSTRG.842.1	ENSGALG00000050309
MSTRG.842.1	ENSGALG00000032645
MSTRG.842.1	ENSGALG00000052649
MSTRG.842.1	ENSGALG00000027064
MSTRG.842.1	ENSGALG00000046904
MSTRG.842.1	ENSGALG00000051251
MSTRG.842.1	ENSGALG00000052284
MSTRG.842.1	ENSGALG00000011783
MSTRG.842.1	ENSGALG00000053511
MSTRG.19009.2	ENSGALG00000023904
MSTRG.19009.2	ENSGALG00000013297
MSTRG.19009.2	ENSGALG00000012194
MSTRG.19009.1	ENSGALG00000023904
MSTRG.19009.1	ENSGALG00000013297
MSTRG.19009.1	ENSGALG00000012194
MSTRG.2292.1	ENSGALG00000019178
MSTRG.2292.1	ENSGALG00000016148
MSTRG.2292.1	ENSGALG00000016147
MSTRG.2292.1	ENSGALG00000052523
MSTRG.2292.1	ENSGALG00000016157
MSTRG.2292.1	ENSGALG00000048672
MSTRG.14816.17	ENSGALG00000029915
MSTRG.14816.17	ENSGALG00000048698
MSTRG.14816.17	ENSGALG00000035299
MSTRG.14816.17	ENSGALG00000052326
MSTRG.14816.17	ENSGALG00000011000
MSTRG.16245.6	ENSGALG00000051469
MSTRG.16245.6	ENSGALG00000048115
MSTRG.16245.6	ENSGALG00000042890
MSTRG.16245.6	ENSGALG00000035138
MSTRG.16245.6	ENSGALG00000038666
MSTRG.16245.6	ENSGALG00000037253
MSTRG.16245.6	ENSGALG00000040811
MSTRG.16245.6	ENSGALG00000030457
MSTRG.16245.6	ENSGALG00000032815
MSTRG.16245.6	ENSGALG00000042661
MSTRG.16245.6	ENSGALG00000035406
MSTRG.16245.6	ENSGALG00000034076
MSTRG.16245.6	ENSGALG00000042767
MSTRG.16245.6	ENSGALG00000047242
MSTRG.16245.6	ENSGALG00000052002
MSTRG.16245.6	ENSGALG00000031824
MSTRG.16245.6	ENSGALG00000047805
MSTRG.16245.6	Gallus_gallus_newGene_2272
MSTRG.16245.6	ENSGALG00000046867
MSTRG.16245.6	ENSGALG00000050799
MSTRG.16245.6	Gallus_gallus_newGene_2273
MSTRG.16245.6	ENSGALG00000051159
MSTRG.16245.6	ENSGALG00000048723
MSTRG.16245.6	ENSGALG00000048020
MSTRG.16245.6	Gallus_gallus_newGene_2275
MSTRG.23045.22	ENSGALG00000009222
MSTRG.23045.22	ENSGALG00000009252
MSTRG.23045.22	ENSGALG00000050897
MSTRG.24698.2	ENSGALG00000000438
MSTRG.24698.2	ENSGALG00000015045
MSTRG.24698.2	ENSGALG00000019756
MSTRG.24698.2	ENSGALG00000015050
MSTRG.24698.2	Gallus_gallus_newGene_5905
MSTRG.24698.2	ENSGALG00000015052
MSTRG.21234.3	ENSGALG00000008135
MSTRG.7007.5	ENSGALG00000008177
MSTRG.7007.5	ENSGALG00000008201
MSTRG.7007.5	ENSGALG00000008206
MSTRG.7007.5	ENSGALG00000008207
MSTRG.7007.5	ENSGALG00000008217
MSTRG.7007.5	ENSGALG00000031821
MSTRG.7007.4	ENSGALG00000008177
MSTRG.7007.4	ENSGALG00000008201
MSTRG.7007.4	ENSGALG00000008206
MSTRG.7007.4	ENSGALG00000008207
MSTRG.7007.4	ENSGALG00000008217
MSTRG.7007.4	ENSGALG00000031821
MSTRG.16272.1	ENSGALG00000051342
MSTRG.16272.1	ENSGALG00000052844
MSTRG.16272.1	ENSGALG00000049399
MSTRG.16272.1	ENSGALG00000049794
MSTRG.16272.1	ENSGALG00000041008
MSTRG.16272.1	ENSGALG00000048899
MSTRG.16272.1	ENSGALG00000034575
MSTRG.16272.1	ENSGALG00000051187
MSTRG.16272.1	Gallus_gallus_newGene_2287
MSTRG.16272.1	Gallus_gallus_newGene_2289
MSTRG.16272.1	ENSGALG00000054250
MSTRG.16272.1	ENSGALG00000047412
MSTRG.16272.1	ENSGALG00000049292
MSTRG.16098.2	ENSGALG00000047364
MSTRG.16098.2	ENSGALG00000054240
MSTRG.16098.2	ENSGALG00000047929
MSTRG.16098.2	ENSGALG00000030351
MSTRG.16098.2	ENSGALG00000050235
MSTRG.16098.2	ENSGALG00000040741
MSTRG.17919.11	ENSGALG00000045063
MSTRG.17919.11	ENSGALG00000010610
MSTRG.17919.11	ENSGALG00000010611
MSTRG.17919.11	ENSGALG00000010614
MSTRG.17919.11	Gallus_gallus_newGene_2880
MSTRG.17919.11	ENSGALG00000046793
MSTRG.17919.11	ENSGALG00000010628
MSTRG.8200.2	ENSGALG00000003031
MSTRG.8200.2	ENSGALG00000003072
MSTRG.8200.2	Gallus_gallus_newGene_8235
MSTRG.8200.2	ENSGALG00000003082
MSTRG.8200.2	ENSGALG00000042077
MSTRG.8200.2	ENSGALG00000003108
MSTRG.8200.2	ENSGALG00000003155
MSTRG.7990.15	ENSGALG00000049838
MSTRG.7990.15	ENSGALG00000051337
MSTRG.7990.15	ENSGALG00000049618
MSTRG.7990.15	ENSGALG00000052797
MSTRG.15627.1	ENSGALG00000016296
MSTRG.15627.1	ENSGALG00000016297
MSTRG.15627.1	ENSGALG00000016299
MSTRG.275.1	ENSGALG00000033974
MSTRG.275.1	ENSGALG00000050082
MSTRG.275.1	ENSGALG00000052917
MSTRG.18508.5	ENSGALG00000047196
MSTRG.12149.4	ENSGALG00000000943
MSTRG.12149.4	ENSGALG00000000955
MSTRG.12149.4	ENSGALG00000034964
MSTRG.12149.4	ENSGALG00000030706
MSTRG.12149.4	ENSGALG00000041752
MSTRG.12149.4	ENSGALG00000014012
MSTRG.12149.4	ENSGALG00000055006
MSTRG.14435.25	ENSGALG00000009612
MSTRG.14435.25	ENSGALG00000009615
MSTRG.18346.8	ENSGALG00000013931
MSTRG.18346.8	ENSGALG00000013940
MSTRG.19575.3	ENSGALG00000009510
MSTRG.19575.3	ENSGALG00000009519
MSTRG.19575.3	ENSGALG00000009526
MSTRG.19575.3	ENSGALG00000009538
MSTRG.19575.3	ENSGALG00000028762
MSTRG.19575.3	ENSGALG00000009552
MSTRG.19575.3	ENSGALG00000009562
MSTRG.19575.3	ENSGALG00000009565
MSTRG.19575.3	ENSGALG00000009570
MSTRG.19575.3	ENSGALG00000009581
MSTRG.19575.3	ENSGALG00000043908
MSTRG.19575.3	ENSGALG00000009587
MSTRG.8609.1	ENSGALG00000006173
MSTRG.8609.1	ENSGALG00000023454
MSTRG.8609.1	ENSGALG00000006181
MSTRG.8609.1	ENSGALG00000019690
MSTRG.8609.1	ENSGALG00000006189
MSTRG.8609.1	ENSGALG00000039880
MSTRG.8609.1	ENSGALG00000006219
MSTRG.15061.4	Gallus_gallus_newGene_1791
MSTRG.8531.25	ENSGALG00000005401
MSTRG.8531.25	Gallus_gallus_newGene_8342
MSTRG.8531.24	ENSGALG00000005401
MSTRG.8531.24	Gallus_gallus_newGene_8342
MSTRG.23992.2	Gallus_gallus_newGene_5585
MSTRG.23992.2	Gallus_gallus_newGene_5586
MSTRG.23992.2	ENSGALG00000044734
MSTRG.23992.2	ENSGALG00000046757
MSTRG.23992.2	ENSGALG00000041500
MSTRG.23992.2	Gallus_gallus_newGene_5592
MSTRG.23992.2	ENSGALG00000040263
MSTRG.23992.2	ENSGALG00000052997
MSTRG.23992.2	Gallus_gallus_newGene_5596
MSTRG.16943.4	ENSGALG00000048866
MSTRG.16943.4	ENSGALG00000051730
MSTRG.16943.4	ENSGALG00000047273
MSTRG.16943.4	ENSGALG00000039409
MSTRG.16943.4	ENSGALG00000050868
MSTRG.16943.4	Gallus_gallus_newGene_2527
MSTRG.16943.4	ENSGALG00000041232
MSTRG.16943.4	ENSGALG00000032057
MSTRG.16943.4	ENSGALG00000050150
MSTRG.16943.4	ENSGALG00000034671
MSTRG.16943.4	ENSGALG00000043370
MSTRG.16943.4	Gallus_gallus_newGene_2529
MSTRG.16943.4	ENSGALG00000030998
MSTRG.16943.4	ENSGALG00000037549
MSTRG.16943.4	ENSGALG00000047031
MSTRG.16943.4	ENSGALG00000030099
MSTRG.16943.4	ENSGALG00000041685
MSTRG.16943.4	Gallus_gallus_newGene_2532
MSTRG.16943.4	Gallus_gallus_newGene_2533
MSTRG.16943.4	Gallus_gallus_newGene_2534
MSTRG.16943.4	ENSGALG00000031594
MSTRG.16943.4	ENSGALG00000035506
MSTRG.16943.4	Gallus_gallus_newGene_2539
MSTRG.4252.18	ENSGALG00000007000
MSTRG.8064.1	ENSGALG00000001130
MSTRG.8064.1	ENSGALG00000001153
MSTRG.21048.2	ENSGALG00000054944
MSTRG.17459.1	ENSGALG00000007993
MSTRG.17459.1	ENSGALG00000008006
MSTRG.17459.1	ENSGALG00000008058
MSTRG.21523.9	ENSGALG00000011141
MSTRG.21523.9	ENSGALG00000011149
MSTRG.21523.9	ENSGALG00000011153
MSTRG.21523.9	ENSGALG00000011172
MSTRG.6870.1	ENSGALG00000006695
MSTRG.6870.1	ENSGALG00000006710
MSTRG.6870.1	ENSGALG00000006712
MSTRG.6870.1	ENSGALG00000006719
MSTRG.6870.1	ENSGALG00000006728
MSTRG.6870.1	ENSGALG00000006743
MSTRG.6667.1	ENSGALG00000002742
MSTRG.6667.1	ENSGALG00000002899
MSTRG.6667.1	ENSGALG00000002913
MSTRG.6667.1	ENSGALG00000002964
MSTRG.6667.1	ENSGALG00000041277
MSTRG.6667.1	ENSGALG00000046226
MSTRG.2878.18	ENSGALG00000016866
MSTRG.14577.10	ENSGALG00000010016
MSTRG.14577.10	ENSGALG00000010017
MSTRG.14577.10	ENSGALG00000010020
MSTRG.834.1	ENSGALG00000025735
MSTRG.834.1	ENSGALG00000011738
MSTRG.834.1	ENSGALG00000011739
MSTRG.834.1	ENSGALG00000011740
MSTRG.834.1	ENSGALG00000028560
MSTRG.834.1	ENSGALG00000011742
MSTRG.834.1	ENSGALG00000011743
MSTRG.834.1	ENSGALG00000011745
MSTRG.834.1	ENSGALG00000049268
MSTRG.834.1	ENSGALG00000011747
MSTRG.834.1	ENSGALG00000050350
MSTRG.834.1	ENSGALG00000048231
MSTRG.834.1	ENSGALG00000053680
MSTRG.834.1	ENSGALG00000031571
MSTRG.834.1	ENSGALG00000049408
MSTRG.834.1	ENSGALG00000038969
MSTRG.834.1	ENSGALG00000037322
MSTRG.834.1	ENSGALG00000036908
MSTRG.834.1	ENSGALG00000053262
MSTRG.834.1	ENSGALG00000049859
MSTRG.834.1	ENSGALG00000049751
MSTRG.834.1	ENSGALG00000031159
MSTRG.834.1	ENSGALG00000047126
MSTRG.834.1	ENSGALG00000035244
MSTRG.834.1	ENSGALG00000051325
MSTRG.834.1	ENSGALG00000048097
MSTRG.834.1	ENSGALG00000037167
MSTRG.834.1	ENSGALG00000042491
MSTRG.834.1	ENSGALG00000055014
MSTRG.834.1	ENSGALG00000048212
MSTRG.834.1	ENSGALG00000050250
MSTRG.834.1	ENSGALG00000031874
MSTRG.834.1	ENSGALG00000054083
MSTRG.834.1	ENSGALG00000027571
MSTRG.834.1	ENSGALG00000052030
MSTRG.834.1	ENSGALG00000050309
MSTRG.834.1	ENSGALG00000032645
MSTRG.834.1	ENSGALG00000052649
MSTRG.834.1	ENSGALG00000027064
MSTRG.834.1	ENSGALG00000046904
MSTRG.10861.6	ENSGALG00000033631
MSTRG.18391.8	ENSGALG00000023032
MSTRG.18391.8	ENSGALG00000014236
MSTRG.6304.3	ENSGALG00000006456
MSTRG.6304.3	ENSGALG00000039815
MSTRG.6304.3	ENSGALG00000032590
MSTRG.6304.3	ENSGALG00000006520
MSTRG.6304.3	ENSGALG00000006532
MSTRG.6304.3	ENSGALG00000006646
MSTRG.6304.3	ENSGALG00000038152
MSTRG.6304.3	ENSGALG00000029360
MSTRG.18499.1	ENSGALG00000014496
MSTRG.18499.1	ENSGALG00000014501
MSTRG.18499.1	Gallus_gallus_newGene_3134
MSTRG.18499.1	ENSGALG00000014508
MSTRG.18499.1	ENSGALG00000014509
MSTRG.18499.1	ENSGALG00000014510
MSTRG.18499.1	ENSGALG00000014514
MSTRG.19639.3	ENSGALG00000053993
MSTRG.19639.3	ENSGALG00000009847
MSTRG.19146.1	ENSGALG00000005998
MSTRG.19146.1	ENSGALG00000006015
MSTRG.19146.1	ENSGALG00000006022
MSTRG.19146.1	ENSGALG00000006035
MSTRG.19146.1	ENSGALG00000006054
MSTRG.19146.1	ENSGALG00000006050
MSTRG.22079.2	ENSGALG00000020922
MSTRG.22079.2	ENSGALG00000004806
MSTRG.22079.2	ENSGALG00000004812
MSTRG.22079.2	ENSGALG00000037219
MSTRG.15600.3	ENSGALG00000052441
MSTRG.15600.3	ENSGALG00000048962
MSTRG.15600.3	ENSGALG00000051759
MSTRG.3497.3	ENSGALG00000017195
MSTRG.3497.3	ENSGALG00000017196
MSTRG.4682.2	ENSGALG00000004756
MSTRG.4682.2	ENSGALG00000034534
MSTRG.4682.2	ENSGALG00000004814
MSTRG.4682.2	ENSGALG00000047293
MSTRG.4682.2	ENSGALG00000004839
MSTRG.4682.2	ENSGALG00000004853
MSTRG.4682.2	ENSGALG00000004729
MSTRG.15325.1	ENSGALG00000052819
MSTRG.17325.27	ENSGALG00000006822
MSTRG.2611.1	ENSGALG00000024488
MSTRG.2611.1	ENSGALG00000016681
MSTRG.17395.6	ENSGALG00000034567
MSTRG.17395.6	ENSGALG00000007466
MSTRG.17395.6	ENSGALG00000007470
MSTRG.17395.6	ENSGALG00000007476
MSTRG.17395.6	ENSGALG00000037816
MSTRG.17395.6	ENSGALG00000052786
MSTRG.8649.1	ENSGALG00000006477
MSTRG.8649.1	ENSGALG00000030054
MSTRG.25167.5	ENSGALG00000014645
MSTRG.8540.2	ENSGALG00000005412
MSTRG.8540.2	ENSGALG00000005417
MSTRG.8540.2	ENSGALG00000005430
MSTRG.15192.13	ENSGALG00000002911
MSTRG.15192.13	Gallus_gallus_newGene_1850
MSTRG.15192.13	ENSGALG00000037402
MSTRG.15192.13	Gallus_gallus_newGene_1857
MSTRG.15192.13	ENSGALG00000054059
MSTRG.3847.2	ENSGALG00000045947
MSTRG.3847.2	ENSGALG00000049608
MSTRG.3847.2	ENSGALG00000049862
MSTRG.3847.2	ENSGALG00000046049
MSTRG.3847.2	ENSGALG00000040159
MSTRG.3847.2	ENSGALG00000051222
MSTRG.3847.2	ENSGALG00000055004
MSTRG.3847.2	ENSGALG00000050452
MSTRG.3847.2	ENSGALG00000032196
MSTRG.3847.2	ENSGALG00000042358
MSTRG.3847.2	ENSGALG00000053160
MSTRG.3847.2	ENSGALG00000032971
MSTRG.3847.2	ENSGALG00000044048
MSTRG.3847.2	ENSGALG00000045828
MSTRG.3847.2	ENSGALG00000048513
MSTRG.3847.2	ENSGALG00000041229
MSTRG.3847.2	ENSGALG00000039166
MSTRG.3847.2	ENSGALG00000035749
MSTRG.10771.13	ENSGALG00000040522
MSTRG.19143.3	ENSGALG00000005998
MSTRG.19143.3	ENSGALG00000006015
MSTRG.19143.3	ENSGALG00000006022
MSTRG.19143.3	ENSGALG00000006035
MSTRG.18782.1	ENSGALG00000016105
MSTRG.18782.1	ENSGALG00000046984
MSTRG.10305.1	ENSGALG00000042469
MSTRG.10305.1	ENSGALG00000012915
MSTRG.10305.1	ENSGALG00000028133
MSTRG.10305.1	ENSGALG00000015234
MSTRG.21666.38	ENSGALG00000012049
MSTRG.21666.38	ENSGALG00000012052
MSTRG.21666.38	ENSGALG00000012055
MSTRG.21666.38	ENSGALG00000012059
MSTRG.21666.38	ENSGALG00000012061
MSTRG.21666.38	ENSGALG00000012067
MSTRG.21666.38	ENSGALG00000026422
MSTRG.21666.38	ENSGALG00000012072
MSTRG.21666.35	ENSGALG00000045127
MSTRG.21666.35	ENSGALG00000012049
MSTRG.21666.35	ENSGALG00000012052
MSTRG.21666.35	ENSGALG00000012055
MSTRG.21666.35	ENSGALG00000012059
MSTRG.21666.35	ENSGALG00000012061
MSTRG.21666.35	ENSGALG00000012067
MSTRG.21666.35	ENSGALG00000026422
MSTRG.14756.19	ENSGALG00000010713
MSTRG.14756.19	ENSGALG00000010733
MSTRG.7473.9	ENSGALG00000002515
MSTRG.7473.9	ENSGALG00000002489
MSTRG.7473.9	ENSGALG00000040773
MSTRG.7473.9	ENSGALG00000026303
MSTRG.7473.9	ENSGALG00000002437
MSTRG.7473.9	ENSGALG00000023517
MSTRG.7473.9	ENSGALG00000043499
MSTRG.7473.9	ENSGALG00000002375
MSTRG.10558.1	ENSGALG00000034876
MSTRG.10558.1	ENSGALG00000035094
MSTRG.10558.1	ENSGALG00000032506
MSTRG.10558.1	ENSGALG00000043597
MSTRG.10558.1	ENSGALG00000037933
MSTRG.10558.7	ENSGALG00000034876
MSTRG.10558.7	ENSGALG00000035094
MSTRG.10558.7	ENSGALG00000032506
MSTRG.10558.7	ENSGALG00000043597
MSTRG.10558.7	ENSGALG00000037933
MSTRG.3210.26	ENSGALG00000017009
MSTRG.3210.26	ENSGALG00000017010
MSTRG.3210.26	ENSGALG00000017011
MSTRG.3210.26	ENSGALG00000017012
MSTRG.3210.26	Gallus_gallus_newGene_6577
MSTRG.3210.26	Gallus_gallus_newGene_6580
MSTRG.14943.1	ENSGALG00000011555
MSTRG.3117.1	ENSGALG00000016955
MSTRG.3117.1	ENSGALG00000016959
MSTRG.6304.2	ENSGALG00000006456
MSTRG.6304.2	ENSGALG00000039815
MSTRG.6304.2	ENSGALG00000032590
MSTRG.6304.2	ENSGALG00000006520
MSTRG.6304.2	ENSGALG00000006532
MSTRG.6304.2	ENSGALG00000006646
MSTRG.6304.2	ENSGALG00000038152
MSTRG.18200.7	ENSGALG00000041635
MSTRG.18200.7	ENSGALG00000012044
MSTRG.6437.1	ENSGALG00000007762
MSTRG.6437.1	ENSGALG00000007779
MSTRG.6437.1	ENSGALG00000038884
MSTRG.6437.1	ENSGALG00000027823
MSTRG.6437.1	ENSGALG00000034737
MSTRG.6437.1	ENSGALG00000038325
MSTRG.6437.1	ENSGALG00000047356
MSTRG.6437.1	ENSGALG00000007821
MSTRG.6437.1	ENSGALG00000029820
MSTRG.6437.1	ENSGALG00000033278
MSTRG.16416.2	ENSGALG00000036191
MSTRG.16416.2	ENSGALG00000054496
MSTRG.16416.2	ENSGALG00000051049
MSTRG.16416.2	Gallus_gallus_newGene_2342
MSTRG.16416.2	ENSGALG00000052971
MSTRG.16416.2	ENSGALG00000054366
MSTRG.16424.1	ENSGALG00000052971
MSTRG.16424.1	ENSGALG00000054366
MSTRG.16424.1	ENSGALG00000052434
MSTRG.16424.1	ENSGALG00000051752
MSTRG.16424.1	ENSGALG00000048467
MSTRG.16424.1	ENSGALG00000048685
MSTRG.16424.1	ENSGALG00000051974
MSTRG.16424.1	ENSGALG00000047431
MSTRG.16424.1	ENSGALG00000050915
MSTRG.16424.1	ENSGALG00000050779
MSTRG.16424.1	Gallus_gallus_newGene_2347
MSTRG.2478.1	ENSGALG00000016537
MSTRG.2478.1	ENSGALG00000016538
MSTRG.2478.1	Gallus_gallus_newGene_5936
MSTRG.1635.1	ENSGALG00000014695
MSTRG.1635.1	ENSGALG00000014698
MSTRG.1635.1	ENSGALG00000014701
MSTRG.1635.1	ENSGALG00000014708
MSTRG.1635.1	Gallus_gallus_newGene_2324
MSTRG.1635.1	ENSGALG00000051033
MSTRG.1635.1	ENSGALG00000051102
MSTRG.1635.1	ENSGALG00000030506
MSTRG.24493.11	ENSGALG00000014747
MSTRG.24493.11	ENSGALG00000014751
MSTRG.15600.1	ENSGALG00000052441
MSTRG.15600.1	ENSGALG00000048962
MSTRG.15600.1	ENSGALG00000051759
MSTRG.10788.12	ENSGALG00000043167
MSTRG.10788.12	ENSGALG00000033144
MSTRG.10788.12	ENSGALG00000040768
MSTRG.10788.12	ENSGALG00000038364
MSTRG.11200.1	ENSGALG00000004508
MSTRG.11200.1	ENSGALG00000004542
MSTRG.11200.1	ENSGALG00000004570
MSTRG.11200.3	ENSGALG00000004508
MSTRG.11200.3	ENSGALG00000004542
MSTRG.11200.4	ENSGALG00000004508
MSTRG.11200.4	ENSGALG00000004542
MSTRG.11200.4	ENSGALG00000004570
MSTRG.15280.1	ENSGALG00000014873
MSTRG.15280.1	ENSGALG00000014876
MSTRG.18964.1	ENSGALG00000004362
MSTRG.18964.1	ENSGALG00000004328
MSTRG.18964.1	ENSGALG00000004306
MSTRG.18964.1	ENSGALG00000004300
MSTRG.18964.1	ENSGALG00000004267
MSTRG.18964.1	Gallus_gallus_newGene_3311
MSTRG.18964.1	ENSGALG00000026970
MSTRG.18964.1	ENSGALG00000004243
MSTRG.18964.1	ENSGALG00000045199
MSTRG.18964.1	ENSGALG00000004239
MSTRG.18964.1	ENSGALG00000004234
MSTRG.18964.1	ENSGALG00000045362
MSTRG.18964.1	ENSGALG00000043684
MSTRG.18964.1	ENSGALG00000032496
MSTRG.18964.1	ENSGALG00000004191
MSTRG.2090.13	ENSGALG00000040926
MSTRG.2090.13	ENSGALG00000028720
MSTRG.2090.13	ENSGALG00000015681
MSTRG.23466.29	Gallus_gallus_newGene_5209
MSTRG.23466.29	Gallus_gallus_newGene_5210
MSTRG.23466.29	Gallus_gallus_newGene_5214
MSTRG.21165.2	ENSGALG00000004394
MSTRG.21165.2	ENSGALG00000005974
MSTRG.21165.2	ENSGALG00000039216
MSTRG.21165.2	ENSGALG00000006131
MSTRG.21165.2	ENSGALG00000006133
MSTRG.21165.2	ENSGALG00000004363
MSTRG.21165.2	ENSGALG00000047621
MSTRG.21165.2	ENSGALG00000006141
MSTRG.21165.2	ENSGALG00000046256
MSTRG.21165.2	ENSGALG00000006198
MSTRG.21165.2	ENSGALG00000006217
MSTRG.23636.1	Gallus_gallus_newGene_5297
MSTRG.23636.1	Gallus_gallus_newGene_5298
MSTRG.23636.1	Gallus_gallus_newGene_5302
MSTRG.23636.1	Gallus_gallus_newGene_5306
MSTRG.23636.1	Gallus_gallus_newGene_5313
MSTRG.8176.6	ENSGALG00000021611
MSTRG.8176.6	ENSGALG00000033954
MSTRG.8176.6	ENSGALG00000002631
MSTRG.8176.6	ENSGALG00000002653
MSTRG.8176.6	ENSGALG00000002656
MSTRG.8176.6	ENSGALG00000002661
MSTRG.8176.6	ENSGALG00000002709
MSTRG.13630.5	ENSGALG00000047550
MSTRG.13630.5	ENSGALG00000037625
MSTRG.6498.9	ENSGALG00000009318
MSTRG.6498.9	ENSGALG00000029047
MSTRG.6498.9	ENSGALG00000009297
MSTRG.6498.9	ENSGALG00000009288
MSTRG.6498.9	ENSGALG00000045671
MSTRG.6498.9	ENSGALG00000041181
MSTRG.6498.9	ENSGALG00000009234
MSTRG.6498.9	ENSGALG00000009229
MSTRG.6498.9	ENSGALG00000009217
MSTRG.6394.15	ENSGALG00000013169
MSTRG.6394.15	ENSGALG00000036373
MSTRG.6394.15	ENSGALG00000043363
MSTRG.6394.15	ENSGALG00000007387
MSTRG.21329.1	ENSGALG00000048686
MSTRG.21329.1	ENSGALG00000008910
MSTRG.21329.1	ENSGALG00000041577
MSTRG.19596.27	ENSGALG00000009633
MSTRG.19596.27	ENSGALG00000009637
MSTRG.19596.27	ENSGALG00000027520
MSTRG.19596.27	ENSGALG00000009640
MSTRG.19596.27	ENSGALG00000009642
MSTRG.1448.5	ENSGALG00000026896
MSTRG.1448.5	Gallus_gallus_newGene_1509
MSTRG.1448.5	ENSGALG00000022980
MSTRG.1448.5	Gallus_gallus_newGene_1519
MSTRG.22417.25	ENSGALG00000010721
MSTRG.22417.25	ENSGALG00000031606
MSTRG.22417.25	ENSGALG00000010740
MSTRG.22417.25	ENSGALG00000010736
MSTRG.22417.25	ENSGALG00000038608
MSTRG.22417.25	ENSGALG00000010743
MSTRG.22417.25	ENSGALG00000020647
MSTRG.22417.25	ENSGALG00000010746
MSTRG.22417.25	ENSGALG00000010749
MSTRG.22417.25	ENSGALG00000010752
MSTRG.22417.25	ENSGALG00000010758
MSTRG.22417.25	ENSGALG00000010761
MSTRG.22417.25	ENSGALG00000010774
MSTRG.18727.1	ENSGALG00000016003
MSTRG.18727.1	ENSGALG00000053165
MSTRG.18727.1	ENSGALG00000035081
MSTRG.18727.1	ENSGALG00000016017
MSTRG.23029.1	ENSGALG00000031929
MSTRG.2103.33	Gallus_gallus_newGene_4150
MSTRG.2103.33	ENSGALG00000050117
MSTRG.5952.1	ENSGALG00000030147
MSTRG.5952.1	ENSGALG00000036666
MSTRG.5952.1	ENSGALG00000040882
MSTRG.5952.1	ENSGALG00000043085
MSTRG.5952.1	ENSGALG00000040594
MSTRG.5952.1	ENSGALG00000043744
MSTRG.5952.1	ENSGALG00000033012
MSTRG.5952.1	ENSGALG00000031255
MSTRG.14818.1	ENSGALG00000052326
MSTRG.14818.1	ENSGALG00000011000
MSTRG.10413.1	ENSGALG00000030890
MSTRG.10413.1	ENSGALG00000031860
MSTRG.10413.1	ENSGALG00000034224
MSTRG.10413.1	ENSGALG00000033304
MSTRG.10413.1	ENSGALG00000042883
MSTRG.10413.1	ENSGALG00000043570
MSTRG.8867.3	Gallus_gallus_newGene_8508
MSTRG.8867.3	ENSGALG00000008686
MSTRG.8867.3	ENSGALG00000008704
MSTRG.8867.3	ENSGALG00000040891
MSTRG.8867.4	Gallus_gallus_newGene_8508
MSTRG.8867.4	ENSGALG00000008686
MSTRG.8867.4	ENSGALG00000008704
MSTRG.8867.4	ENSGALG00000040891
MSTRG.15625.1	ENSGALG00000016289
MSTRG.15625.1	ENSGALG00000016292
MSTRG.15625.1	ENSGALG00000051085
MSTRG.22416.1	ENSGALG00000010692
MSTRG.22416.1	ENSGALG00000029023
MSTRG.22416.1	ENSGALG00000010721
MSTRG.24780.1	ENSGALG00000015115
MSTRG.24780.1	ENSGALG00000015118
MSTRG.24780.1	ENSGALG00000027374
MSTRG.24780.1	Gallus_gallus_newGene_5943
MSTRG.24780.1	ENSGALG00000015126
MSTRG.10046.1	ENSGALG00000013640
MSTRG.10046.1	ENSGALG00000013657
MSTRG.10046.1	ENSGALG00000013660
MSTRG.14022.7	ENSGALG00000008139
MSTRG.14022.7	ENSGALG00000029512
MSTRG.3592.2	ENSGALG00000017242
MSTRG.3592.2	ENSGALG00000017244
MSTRG.3592.2	ENSGALG00000017246
MSTRG.597.1	ENSGALG00000026661
MSTRG.597.1	ENSGALG00000009875
MSTRG.10851.3	ENSGALG00000043439
MSTRG.10851.3	ENSGALG00000036456
MSTRG.17547.1	ENSGALG00000009067
MSTRG.17547.1	ENSGALG00000009071
MSTRG.17547.1	ENSGALG00000009075
MSTRG.17547.1	ENSGALG00000009085
MSTRG.17547.1	ENSGALG00000009096
MSTRG.12389.2	ENSGALG00000052453
MSTRG.12389.2	ENSGALG00000029382
MSTRG.12389.2	ENSGALG00000001203
MSTRG.12389.2	ENSGALG00000024296
MSTRG.12389.2	ENSGALG00000001250
MSTRG.2782.1	ENSGALG00000016811
MSTRG.2782.1	ENSGALG00000026360
MSTRG.2782.1	ENSGALG00000016813
MSTRG.2782.1	ENSGALG00000050442
MSTRG.2782.1	ENSGALG00000016815
MSTRG.2782.1	ENSGALG00000016816
MSTRG.2782.1	ENSGALG00000016817
MSTRG.20470.15	ENSGALG00000048081
MSTRG.20470.15	ENSGALG00000047037
MSTRG.20470.15	ENSGALG00000026864
MSTRG.5774.1	ENSGALG00000003702
MSTRG.5774.1	ENSGALG00000038954
MSTRG.5774.1	ENSGALG00000003722
MSTRG.5774.1	Gallus_gallus_newGene_7514
MSTRG.5774.1	ENSGALG00000052374
MSTRG.5774.1	ENSGALG00000003744
MSTRG.5774.1	ENSGALG00000039687
MSTRG.5774.1	ENSGALG00000003818
MSTRG.5774.1	ENSGALG00000038576
MSTRG.5774.1	ENSGALG00000052571
MSTRG.5774.1	ENSGALG00000052624
MSTRG.22418.1	ENSGALG00000010721
MSTRG.7990.5	ENSGALG00000049838
MSTRG.7990.5	ENSGALG00000051337
MSTRG.7990.5	ENSGALG00000049618
MSTRG.7990.5	ENSGALG00000052797
MSTRG.18351.1	ENSGALG00000013940
MSTRG.18351.1	ENSGALG00000013943
MSTRG.18351.1	Gallus_gallus_newGene_3072
MSTRG.18351.1	Gallus_gallus_newGene_3071
MSTRG.18351.1	ENSGALG00000039168
MSTRG.18591.3	ENSGALG00000015665
MSTRG.18591.3	ENSGALG00000015666
MSTRG.18591.3	ENSGALG00000047142
MSTRG.18591.3	ENSGALG00000015667
MSTRG.18304.2	ENSGALG00000013590
MSTRG.18304.2	ENSGALG00000026364
MSTRG.18304.2	ENSGALG00000013600
MSTRG.18304.2	ENSGALG00000013602
MSTRG.18304.2	ENSGALG00000013606
MSTRG.18304.2	ENSGALG00000013615
MSTRG.10990.3	Gallus_gallus_newGene_439
MSTRG.10990.3	ENSGALG00000053276
MSTRG.10990.3	ENSGALG00000029279
MSTRG.10990.3	ENSGALG00000033118
MSTRG.10990.3	ENSGALG00000033626
MSTRG.10990.3	ENSGALG00000051798
MSTRG.10990.3	ENSGALG00000049593
MSTRG.10990.3	ENSGALG00000039901
MSTRG.10990.3	ENSGALG00000029760
MSTRG.14437.1	ENSGALG00000009612
MSTRG.10299.13	ENSGALG00000015215
MSTRG.10299.13	ENSGALG00000015219
MSTRG.10299.13	ENSGALG00000015226
MSTRG.8408.1	ENSGALG00000034573
MSTRG.8408.1	ENSGALG00000042241
MSTRG.8408.1	ENSGALG00000043576
MSTRG.8408.1	Gallus_gallus_newGene_8291
MSTRG.8408.1	ENSGALG00000033058
MSTRG.8408.1	ENSGALG00000034284
MSTRG.8408.1	ENSGALG00000051479
MSTRG.8408.1	ENSGALG00000051417
MSTRG.8408.1	ENSGALG00000041524
MSTRG.8408.1	ENSGALG00000031243
MSTRG.8408.1	ENSGALG00000038330
MSTRG.8408.1	ENSGALG00000050508
MSTRG.8408.1	ENSGALG00000042836
MSTRG.1897.7	Gallus_gallus_newGene_3306
MSTRG.1897.7	ENSGALG00000015258
MSTRG.1897.7	ENSGALG00000015263
MSTRG.1897.7	ENSGALG00000015267
MSTRG.1897.7	ENSGALG00000053198
MSTRG.15663.1	Gallus_gallus_newGene_2059
MSTRG.18603.1	ENSGALG00000015687
MSTRG.18603.1	ENSGALG00000037214
MSTRG.18603.1	ENSGALG00000015688
MSTRG.18603.1	ENSGALG00000054256
MSTRG.18603.1	ENSGALG00000015692
MSTRG.19209.85	ENSGALG00000029648
MSTRG.19209.85	ENSGALG00000006552
K04526|1.8e-57|gga:396145|K04526 insulin | (RefSeq) INS-IGF2; insulin preproinsulin precursor	Process: regulation of synapse organization (GO:0050807);; Biological Process: nervous system process (GO:0050877);; Biological Process: regulation of body fluid levels (GO:0050878);; Biological Process: regulation of blood vessel size (GO:0050880);; Biological Process: cognition (GO:0050890);; Biological Process: response to stimulus (GO:0050896);; Biological Process: regulation of lipid catabol…
MSTRG.19209.85	ENSGALG00000035282
MSTRG.19209.85	ENSGALG00000006561
MSTRG.19209.85	ENSGALG00000006572
MSTRG.19209.85	ENSGALG00000006583
MSTRG.10734.8	ENSGALG00000029983
MSTRG.22057.6	ENSGALG00000004587
MSTRG.22057.6	ENSGALG00000004591
MSTRG.22057.6	ENSGALG00000004597
MSTRG.22057.6	ENSGALG00000047143
MSTRG.22057.6	ENSGALG00000004614
MSTRG.22057.6	ENSGALG00000004620
MSTRG.10795.2	ENSGALG00000032746
MSTRG.10795.2	ENSGALG00000043193
MSTRG.10795.2	ENSGALG00000043799
MSTRG.10795.2	ENSGALG00000043787
MSTRG.21436.25	ENSGALG00000040833
MSTRG.21436.25	ENSGALG00000035237
MSTRG.21436.21	ENSGALG00000040833
MSTRG.21436.21	ENSGALG00000035237
MSTRG.21436.20	ENSGALG00000040833
MSTRG.21436.20	ENSGALG00000035237
MSTRG.6666.1	ENSGALG00000047834
MSTRG.6666.1	ENSGALG00000053173
MSTRG.6666.1	ENSGALG00000002742
MSTRG.23818.19	ENSGALG00000046896
MSTRG.23818.19	ENSGALG00000048565
MSTRG.17057.7	ENSGALG00000030712
MSTRG.17057.7	ENSGALG00000034069
MSTRG.17057.7	ENSGALG00000033090
MSTRG.17057.7	ENSGALG00000037688
MSTRG.17057.7	ENSGALG00000032843
MSTRG.17057.7	ENSGALG00000050811
MSTRG.17057.7	ENSGALG00000035487
MSTRG.17057.7	ENSGALG00000052541
MSTRG.17057.7	ENSGALG00000041030
MSTRG.17057.7	ENSGALG00000031572
MSTRG.17057.7	ENSGALG00000033791
MSTRG.17057.7	ENSGALG00000038939
MSTRG.17057.7	ENSGALG00000048019
MSTRG.17057.7	ENSGALG00000032606
MSTRG.17057.7	ENSGALG00000039134
MSTRG.17057.7	ENSGALG00000030086
MSTRG.2257.1	ENSGALG00000016055
MSTRG.2257.1	ENSGALG00000016058
MSTRG.20926.3	ENSGALG00000032289
MSTRG.20926.3	ENSGALG00000023415
MSTRG.20926.3	ENSGALG00000030875
MSTRG.20926.3	ENSGALG00000009681
MSTRG.15194.1	ENSGALG00000002911
MSTRG.15194.1	Gallus_gallus_newGene_1850
MSTRG.22634.1	ENSGALG00000006724
MSTRG.22634.1	Gallus_gallus_newGene_4762
MSTRG.22634.1	ENSGALG00000045030
MSTRG.22634.1	ENSGALG00000046790
MSTRG.22634.1	ENSGALG00000029152
MSTRG.22634.1	ENSGALG00000006714
MSTRG.22634.1	ENSGALG00000031071
MSTRG.22634.1	ENSGALG00000006704
MSTRG.22634.1	ENSGALG00000050049
MSTRG.23028.8	ENSGALG00000031929
MSTRG.7368.1	ENSGALG00000039541
MSTRG.7368.1	ENSGALG00000032342
MSTRG.7368.1	ENSGALG00000039791
MSTRG.7368.1	ENSGALG00000037443
MSTRG.7368.1	ENSGALG00000036965
MSTRG.7368.1	ENSGALG00000053552
MSTRG.7368.1	ENSGALG00000017611
MSTRG.7368.1	ENSGALG00000004378
MSTRG.7368.1	ENSGALG00000028236
MSTRG.7368.1	ENSGALG00000046708
MSTRG.7368.1	ENSGALG00000023709
MSTRG.7368.1	ENSGALG00000004180
MSTRG.7368.1	ENSGALG00000004165
MSTRG.7368.1	ENSGALG00000004152
MSTRG.7368.1	ENSGALG00000041104
MSTRG.7368.1	ENSGALG00000004088
MSTRG.25133.2	ENSGALG00000014681
MSTRG.25133.2	ENSGALG00000014678
MSTRG.3210.32	ENSGALG00000017009
MSTRG.3210.32	ENSGALG00000017010
MSTRG.3210.32	ENSGALG00000017011
MSTRG.3210.32	ENSGALG00000017012
MSTRG.3210.32	Gallus_gallus_newGene_6577
MSTRG.3210.32	Gallus_gallus_newGene_6580
MSTRG.48.101	ENSGALG00000054904
MSTRG.48.101	ENSGALG00000053146
MSTRG.48.101	Gallus_gallus_newGene_7020
K04437|9.9e-101|gga:395260|K04437 filamin | (RefSeq) FLNC; filamin-C	O:1902396);; Biological Process: protein localization to cell junction (GO:1902414);; Biological Process: regulation of intracellular signal transduction (GO:1902531);; Biological Process: positive regulation of intracellular signal transduction (GO:1902533);; Biological Process: negative regulation of RNA biosynthetic process (GO:1902679);; Biological Process: microtubule cytoskeleton organizati…
MSTRG.48.101	ENSGALG00000050267
MSTRG.48.101	ENSGALG00000048059
MSTRG.48.101	ENSGALG00000053846
MSTRG.48.101	ENSGALG00000047166
MSTRG.22615.3	Gallus_gallus_newGene_4755
MSTRG.22615.3	ENSGALG00000041501
MSTRG.22615.3	ENSGALG00000002277
MSTRG.22615.3	ENSGALG00000002263
MSTRG.22615.3	ENSGALG00000036356
MSTRG.10525.1	ENSGALG00000032031
MSTRG.10525.1	ENSGALG00000053033
MSTRG.3437.5	ENSGALG00000017156
MSTRG.3437.5	Gallus_gallus_newGene_6686
MSTRG.3437.5	Gallus_gallus_newGene_6687
MSTRG.3437.5	ENSGALG00000017158
MSTRG.3437.5	ENSGALG00000017159
MSTRG.3437.5	Gallus_gallus_newGene_6689
MSTRG.14353.2	ENSGALG00000009228
MSTRG.14353.2	ENSGALG00000009233
MSTRG.14353.2	ENSGALG00000009246
MSTRG.14353.2	ENSGALG00000020078
MSTRG.14353.2	ENSGALG00000009253
MSTRG.14353.2	ENSGALG00000009256
MSTRG.14353.2	ENSGALG00000009275
MSTRG.10189.2	ENSGALG00000014860
MSTRG.10189.2	ENSGALG00000014897
MSTRG.10189.2	ENSGALG00000047488
MSTRG.10189.2	ENSGALG00000014904
MSTRG.10189.2	ENSGALG00000014910
MSTRG.10189.2	ENSGALG00000014915
MSTRG.10189.2	ENSGALG00000014920
MSTRG.516.1	ENSGALG00000009530
MSTRG.15192.4	ENSGALG00000002911
MSTRG.15192.4	Gallus_gallus_newGene_1850
MSTRG.15192.4	ENSGALG00000037402
MSTRG.15192.4	Gallus_gallus_newGene_1857
MSTRG.15192.4	ENSGALG00000054059
MSTRG.15192.5	ENSGALG00000002911
MSTRG.15192.5	Gallus_gallus_newGene_1850
MSTRG.247.1	ENSGALG00000050213
MSTRG.19559.47	ENSGALG00000033259
MSTRG.19559.47	ENSGALG00000039228
MSTRG.19559.47	ENSGALG00000009491
MSTRG.22413.1	ENSGALG00000010673
MSTRG.22413.1	ENSGALG00000010681
MSTRG.22413.1	ENSGALG00000026516
MSTRG.22413.1	ENSGALG00000010689
MSTRG.22413.1	ENSGALG00000010692
MSTRG.14897.1	ENSGALG00000011200
MSTRG.23636.2	Gallus_gallus_newGene_5297
MSTRG.23636.2	Gallus_gallus_newGene_5298
MSTRG.23636.2	Gallus_gallus_newGene_5302
MSTRG.23636.2	Gallus_gallus_newGene_5306
MSTRG.23636.2	Gallus_gallus_newGene_5313
MSTRG.23636.2	ENSGALG00000049663
MSTRG.23636.2	ENSGALG00000049343
MSTRG.23636.2	Gallus_gallus_newGene_5329
MSTRG.23636.2	Gallus_gallus_newGene_5339
MSTRG.23636.2	ENSGALG00000050627
MSTRG.23636.2	Gallus_gallus_newGene_5344
MSTRG.1260.19	ENSGALG00000033471
MSTRG.1260.19	ENSGALG00000051034
MSTRG.1260.19	ENSGALG00000013072
MSTRG.1260.19	Gallus_gallus_newGene_943
MSTRG.4183.8	ENSGALG00000006388
MSTRG.4183.8	ENSGALG00000021183
MSTRG.4183.8	ENSGALG00000006399
MSTRG.4183.8	Gallus_gallus_newGene_6936
MSTRG.4183.8	ENSGALG00000006403
MSTRG.4183.8	ENSGALG00000006413
MSTRG.4183.8	ENSGALG00000021171
MSTRG.9078.1	ENSGALG00000010915
MSTRG.9078.1	ENSGALG00000029856
MSTRG.9078.1	ENSGALG00000010925
MSTRG.9078.1	ENSGALG00000010938
MSTRG.10220.1	ENSGALG00000014982
MSTRG.10220.1	ENSGALG00000014998
MSTRG.10220.1	ENSGALG00000035384
MSTRG.18120.1	ENSGALG00000011823
MSTRG.4278.1	ENSGALG00000038688
MSTRG.4278.1	ENSGALG00000014624
MSTRG.23428.1	Gallus_gallus_newGene_5148
MSTRG.4251.1	ENSGALG00000007000
MSTRG.23992.1	Gallus_gallus_newGene_5584
MSTRG.23992.1	Gallus_gallus_newGene_5585
MSTRG.23992.1	Gallus_gallus_newGene_5586
MSTRG.23992.1	ENSGALG00000044734
MSTRG.23992.1	ENSGALG00000046757
MSTRG.23992.1	ENSGALG00000041500
MSTRG.23992.1	Gallus_gallus_newGene_5592
MSTRG.23992.1	ENSGALG00000040263
MSTRG.23992.1	ENSGALG00000052997
MSTRG.23992.1	Gallus_gallus_newGene_5596
MSTRG.4165.1	ENSGALG00000006225
MSTRG.4165.1	ENSGALG00000032984
MSTRG.8683.7	ENSGALG00000006939
MSTRG.8683.7	ENSGALG00000007036
MSTRG.8683.7	Gallus_gallus_newGene_8402
MSTRG.8683.3	ENSGALG00000006939
MSTRG.8683.3	ENSGALG00000007036
MSTRG.8683.3	Gallus_gallus_newGene_8402
MSTRG.1444.2	ENSGALG00000037030
MSTRG.1444.2	ENSGALG00000045619
MSTRG.1444.2	ENSGALG00000026896
MSTRG.1444.2	Gallus_gallus_newGene_1509
MSTRG.1444.2	ENSGALG00000022980
MSTRG.1444.2	Gallus_gallus_newGene_1519
MSTRG.23115.8	Gallus_gallus_newGene_4942
MSTRG.23115.8	ENSGALG00000020626
MSTRG.23115.8	ENSGALG00000051604
MSTRG.23115.8	ENSGALG00000028284
MSTRG.23115.8	ENSGALG00000009682
MSTRG.23115.8	ENSGALG00000009699
MSTRG.23115.8	ENSGALG00000010218
MSTRG.23115.8	ENSGALG00000052586
MSTRG.23115.8	ENSGALG00000010256
MSTRG.22415.1	ENSGALG00000010673
MSTRG.22415.1	ENSGALG00000010681
MSTRG.22415.1	ENSGALG00000026516
MSTRG.22415.1	ENSGALG00000010689
MSTRG.22415.1	ENSGALG00000010692
MSTRG.14426.1	ENSGALG00000026385
MSTRG.17471.8	ENSGALG00000008076
MSTRG.17471.8	ENSGALG00000008088
MSTRG.17471.8	ENSGALG00000040890
MSTRG.17471.8	ENSGALG00000008092
MSTRG.17471.8	ENSGALG00000008107
MSTRG.17471.8	ENSGALG00000008141
MSTRG.17471.8	Gallus_gallus_newGene_2703
MSTRG.13883.5	ENSGALG00000047617
MSTRG.13883.5	ENSGALG00000034615
MSTRG.13883.5	ENSGALG00000037256
MSTRG.13883.5	ENSGALG00000045684
MSTRG.13883.5	ENSGALG00000037011
MSTRG.13883.5	ENSGALG00000041897
MSTRG.13883.5	ENSGALG00000039212
MSTRG.13883.5	ENSGALG00000042900
MSTRG.13883.5	ENSGALG00000002969
MSTRG.13883.5	ENSGALG00000042132
MSTRG.13883.5	ENSGALG00000029015
MSTRG.13883.5	ENSGALG00000026563
MSTRG.13883.5	ENSGALG00000036484
MSTRG.13883.5	ENSGALG00000027375
MSTRG.13883.5	ENSGALG00000037261
MSTRG.13883.5	ENSGALG00000014581
MSTRG.13883.5	Gallus_gallus_newGene_1268
MSTRG.13883.5	ENSGALG00000037558
MSTRG.19330.8	ENSGALG00000007555
MSTRG.19330.8	ENSGALG00000007556
MSTRG.19330.8	ENSGALG00000028376
MSTRG.19330.8	ENSGALG00000007562
MSTRG.8694.10	ENSGALG00000054021
MSTRG.8694.10	ENSGALG00000033178
MSTRG.9921.13	ENSGALG00000013102
MSTRG.23031.1	ENSGALG00000039182
MSTRG.13225.4	ENSGALG00000034456
MSTRG.13225.4	ENSGALG00000003554
MSTRG.13225.4	ENSGALG00000003601
MSTRG.19559.37	ENSGALG00000042458
MSTRG.19559.37	ENSGALG00000033259
MSTRG.19559.37	ENSGALG00000039228
MSTRG.19559.37	ENSGALG00000009491
MSTRG.19559.30	ENSGALG00000042458
MSTRG.19559.30	ENSGALG00000033259
MSTRG.19559.30	ENSGALG00000039228
MSTRG.19559.30	ENSGALG00000009491
MSTRG.18961.2	ENSGALG00000043923
MSTRG.18961.2	ENSGALG00000043910
MSTRG.18961.2	ENSGALG00000004393
MSTRG.18961.2	ENSGALG00000027778
MSTRG.18961.2	ENSGALG00000004362
MSTRG.18961.2	ENSGALG00000004328
MSTRG.18961.2	ENSGALG00000004306
MSTRG.18961.2	ENSGALG00000004300
MSTRG.18961.2	ENSGALG00000004267
MSTRG.18961.2	Gallus_gallus_newGene_3311
MSTRG.3050.1	ENSGALG00000016908
MSTRG.14302.2	ENSGALG00000008698
MSTRG.14302.2	ENSGALG00000008691
MSTRG.14302.2	ENSGALG00000008676
MSTRG.14302.2	ENSGALG00000008667
MSTRG.14302.2	ENSGALG00000028520
MSTRG.20801.1	ENSGALG00000008771
MSTRG.20801.1	ENSGALG00000023521
MSTRG.20091.1	ENSGALG00000011910
MSTRG.20091.1	ENSGALG00000017389
MSTRG.20091.1	ENSGALG00000029401
MSTRG.20091.1	ENSGALG00000020359
MSTRG.20091.1	ENSGALG00000036504
MSTRG.13155.19	Gallus_gallus_newGene_1076
MSTRG.13155.19	ENSGALG00000002511
MSTRG.13155.19	ENSGALG00000002550
MSTRG.13155.19	ENSGALG00000002554
MSTRG.13155.19	ENSGALG00000002556
MSTRG.13155.19	ENSGALG00000002561
MSTRG.13155.19	Gallus_gallus_newGene_1079
MSTRG.13155.19	ENSGALG00000002588
MSTRG.13155.19	ENSGALG00000002615
MSTRG.13155.19	ENSGALG00000002630
MSTRG.13155.19	ENSGALG00000002644
MSTRG.13155.19	ENSGALG00000002675
MSTRG.3404.1	ENSGALG00000017125
MSTRG.3404.1	ENSGALG00000017126
MSTRG.3404.1	ENSGALG00000039783
MSTRG.3404.1	ENSGALG00000017128
MSTRG.3404.1	ENSGALG00000017129
MSTRG.3404.1	ENSGALG00000053657
MSTRG.3404.1	ENSGALG00000017132
MSTRG.20762.1	ENSGALG00000008230
MSTRG.20762.1	ENSGALG00000008241
MSTRG.20762.1	ENSGALG00000034645
MSTRG.20762.1	ENSGALG00000008265
MSTRG.20762.1	ENSGALG00000008270
MSTRG.20762.1	ENSGALG00000008271
MSTRG.20762.1	ENSGALG00000008273
MSTRG.20762.1	ENSGALG00000008281
MSTRG.19644.1	ENSGALG00000009850
MSTRG.14593.26	ENSGALG00000010043
MSTRG.14593.26	ENSGALG00000048200
MSTRG.14593.26	ENSGALG00000042797
MSTRG.14593.26	ENSGALG00000010047
MSTRG.14593.26	ENSGALG00000010048
MSTRG.2535.38	ENSGALG00000026383
MSTRG.11448.22	ENSGALG00000007994
MSTRG.11448.22	ENSGALG00000008005
MSTRG.11448.22	ENSGALG00000008010
MSTRG.9072.1	ENSGALG00000034024
MSTRG.9072.1	ENSGALG00000010915
MSTRG.9072.1	ENSGALG00000029856
MSTRG.9072.1	ENSGALG00000010925
MSTRG.4572.18	ENSGALG00000003560
MSTRG.4572.18	ENSGALG00000003574
MSTRG.4572.18	ENSGALG00000003580
MSTRG.4572.18	ENSGALG00000048295
MSTRG.4572.18	ENSGALG00000003588
MSTRG.12693.4	ENSGALG00000054703
MSTRG.12693.4	ENSGALG00000053181
MSTRG.12693.4	ENSGALG00000052250
MSTRG.12693.4	ENSGALG00000048409
MSTRG.12693.4	ENSGALG00000052329
MSTRG.12693.4	ENSGALG00000048069
MSTRG.12693.4	ENSGALG00000036283
MSTRG.12693.4	ENSGALG00000049544
MSTRG.12693.4	Gallus_gallus_newGene_971
MSTRG.12693.4	ENSGALG00000049774
MSTRG.12693.4	ENSGALG00000039205
MSTRG.23818.37	ENSGALG00000046896
MSTRG.23818.37	ENSGALG00000048565
MSTRG.23818.39	ENSGALG00000046896
MSTRG.23818.39	ENSGALG00000048565
MSTRG.10861.63	ENSGALG00000033631
MSTRG.22006.1	ENSGALG00000049588
MSTRG.22006.1	ENSGALG00000003833
MSTRG.22006.1	ENSGALG00000023725
MSTRG.22006.1	ENSGALG00000003880
MSTRG.22006.1	ENSGALG00000003885
MSTRG.22006.1	ENSGALG00000003893
MSTRG.2068.4	Gallus_gallus_newGene_3987
MSTRG.2068.4	Gallus_gallus_newGene_3990
MSTRG.2068.4	ENSGALG00000042771
MSTRG.24911.4	ENSGALG00000015216
MSTRG.24911.4	ENSGALG00000015213
MSTRG.24911.4	ENSGALG00000021843
MSTRG.21738.63	ENSGALG00000012362
MSTRG.21738.63	ENSGALG00000033461
MSTRG.21738.63	ENSGALG00000047828
MSTRG.21738.63	ENSGALG00000012377
MSTRG.22412.9	ENSGALG00000010692
MSTRG.22412.9	ENSGALG00000029023
MSTRG.21199.2	Gallus_gallus_newGene_4212
MSTRG.21199.2	ENSGALG00000028174
MSTRG.21199.2	ENSGALG00000007759
MSTRG.2214.5	ENSGALG00000030793
MSTRG.2214.5	ENSGALG00000034083
MSTRG.2214.5	ENSGALG00000016011
MSTRG.2214.5	ENSGALG00000016014
MSTRG.4042.5	ENSGALG00000004150
MSTRG.4042.5	ENSGALG00000004161
MSTRG.4042.5	ENSGALG00000004171
MSTRG.4042.5	ENSGALG00000052242
MSTRG.4042.5	ENSGALG00000004192
MSTRG.4042.5	ENSGALG00000004204
MSTRG.4042.5	ENSGALG00000004212
MSTRG.4042.2	ENSGALG00000004150
MSTRG.4042.2	ENSGALG00000004161
MSTRG.4042.2	ENSGALG00000004171
MSTRG.4042.2	ENSGALG00000052242
MSTRG.4042.2	ENSGALG00000004192
MSTRG.4042.2	ENSGALG00000004204
MSTRG.4042.2	ENSGALG00000004212
MSTRG.2921.2	ENSGALG00000016889
MSTRG.2921.2	ENSGALG00000016890
MSTRG.10558.18	ENSGALG00000034876
MSTRG.10558.18	ENSGALG00000035094
MSTRG.10558.18	ENSGALG00000032506
MSTRG.10558.18	ENSGALG00000043597
MSTRG.10558.18	ENSGALG00000037933
MSTRG.10558.11	ENSGALG00000034876
MSTRG.10558.11	ENSGALG00000035094
MSTRG.10558.11	ENSGALG00000032506
MSTRG.10558.11	ENSGALG00000043597
MSTRG.10558.11	ENSGALG00000037933
MSTRG.21596.3	ENSGALG00000011475
MSTRG.21596.3	ENSGALG00000029675
MSTRG.21596.3	ENSGALG00000011492
MSTRG.14593.15	ENSGALG00000010039
MSTRG.14593.15	ENSGALG00000010043
MSTRG.14593.15	ENSGALG00000048200
MSTRG.14593.15	ENSGALG00000042797
MSTRG.14593.15	ENSGALG00000010047
MSTRG.14593.15	ENSGALG00000010048
MSTRG.18384.1	ENSGALG00000014202
MSTRG.18384.1	ENSGALG00000014206
MSTRG.18384.1	ENSGALG00000020143
MSTRG.8544.9	ENSGALG00000005412
MSTRG.8544.9	ENSGALG00000005417
MSTRG.8544.9	ENSGALG00000005430
MSTRG.22414.3	ENSGALG00000010673
MSTRG.22414.3	ENSGALG00000010681
MSTRG.22414.3	ENSGALG00000026516
MSTRG.22414.3	ENSGALG00000010689
MSTRG.22414.3	ENSGALG00000010692

## Sheet: cis A48_vs_A72
Cis-target genes of differentially expressed lncRNAs in A48_vs_A72 comparison group
lncRNA_ID	Gene_ID
MSTRG.18421.3	ENSGALG00000024490
MSTRG.18421.3	ENSGALG00000013583
MSTRG.18421.3	ENSGALG00000027093
MSTRG.18421.3	ENSGALG00000017485
MSTRG.18421.3	ENSGALG00000041717
MSTRG.14513.6	ENSGALG00000042511
MSTRG.14361.4	ENSGALG00000009256
MSTRG.14361.4	ENSGALG00000009275
MSTRG.14361.4	ENSGALG00000009291
MSTRG.14361.4	ENSGALG00000026009
MSTRG.14361.4	ENSGALG00000009303
MSTRG.6094.2	ENSGALG00000004104
MSTRG.6094.2	ENSGALG00000039611
MSTRG.6094.2	ENSGALG00000004189
MSTRG.6094.2	ENSGALG00000004199
MSTRG.6094.2	ENSGALG00000004203
MSTRG.6094.2	ENSGALG00000004209
MSTRG.6094.2	ENSGALG00000004224
MSTRG.20852.6	ENSGALG00000009289
MSTRG.20852.6	ENSGALG00000029095
MSTRG.20852.6	ENSGALG00000009302
MSTRG.4252.16	ENSGALG00000007000
MSTRG.4252.18	ENSGALG00000007000
MSTRG.17342.14	ENSGALG00000006851
MSTRG.4572.36	ENSGALG00000003588
MSTRG.4572.35	ENSGALG00000003588
MSTRG.4572.41	ENSGALG00000003588
MSTRG.9717.8	ENSGALG00000012790
MSTRG.9717.8	ENSGALG00000012795
MSTRG.9717.8	ENSGALG00000012798
MSTRG.9717.8	ENSGALG00000012799
MSTRG.13020.3	ENSGALG00000000511
MSTRG.13020.3	ENSGALG00000000523
MSTRG.13020.3	ENSGALG00000000533
MSTRG.13020.3	ENSGALG00000028318
MSTRG.13020.3	ENSGALG00000000544
MSTRG.13020.3	ENSGALG00000000551
MSTRG.13020.3	ENSGALG00000000560
MSTRG.13020.3	ENSGALG00000000186
MSTRG.13020.3	ENSGALG00000000137
MSTRG.13020.3	ENSGALG00000000583
MSTRG.13020.3	ENSGALG00000000557
MSTRG.13020.3	ENSGALG00000000545
MSTRG.13020.3	ENSGALG00000050224
MSTRG.13020.3	ENSGALG00000038399
MSTRG.14067.6	Gallus_gallus_newGene_1331
MSTRG.14067.6	ENSGALG00000049282
MSTRG.14067.6	ENSGALG00000008429
MSTRG.14067.6	ENSGALG00000008445
MSTRG.10734.13	ENSGALG00000029983
MSTRG.10734.10	ENSGALG00000029983
MSTRG.15586.6	ENSGALG00000015949
MSTRG.15586.6	ENSGALG00000015951
MSTRG.17295.2	ENSGALG00000006132
MSTRG.17295.2	ENSGALG00000006157
MSTRG.17295.2	ENSGALG00000027199
MSTRG.17295.2	ENSGALG00000006180
MSTRG.17295.2	ENSGALG00000006190
MSTRG.17295.2	ENSGALG00000041423
MSTRG.17295.2	ENSGALG00000006393
MSTRG.9.4	ENSGALG00000054818
MSTRG.9.4	ENSGALG00000053455
MSTRG.9.4	ENSGALG00000045540
MSTRG.9.4	ENSGALG00000051297
MSTRG.9.4	ENSGALG00000042023
MSTRG.9.4	ENSGALG00000029624
MSTRG.9.4	ENSGALG00000038527
MSTRG.9.4	ENSGALG00000046962
MSTRG.9.4	ENSGALG00000042611
MSTRG.24625.5	ENSGALG00000010179
MSTRG.24625.5	ENSGALG00000010180
MSTRG.4771.2	Gallus_gallus_newGene_7146
MSTRG.4771.2	Gallus_gallus_newGene_7147
MSTRG.4771.2	ENSGALG00000005408
MSTRG.4771.2	ENSGALG00000013437
MSTRG.4771.2	ENSGALG00000038494
MSTRG.23772.47	ENSGALG00000054648
MSTRG.23772.47	ENSGALG00000050544
MSTRG.23772.47	Gallus_gallus_newGene_5452
MSTRG.23772.47	ENSGALG00000051800
MSTRG.23772.47	ENSGALG00000048449
MSTRG.23772.47	ENSGALG00000046421
MSTRG.4171.50	ENSGALG00000006376
MSTRG.4171.50	ENSGALG00000021193
MSTRG.4171.50	ENSGALG00000006388
MSTRG.4171.51	ENSGALG00000006376
MSTRG.4171.51	ENSGALG00000021193
MSTRG.4171.51	ENSGALG00000006388
MSTRG.17862.2	ENSGALG00000010363
MSTRG.17862.2	ENSGALG00000010371
MSTRG.17862.2	ENSGALG00000025851
MSTRG.15192.13	ENSGALG00000002911
MSTRG.15192.13	Gallus_gallus_newGene_1850
MSTRG.15192.13	ENSGALG00000037402
MSTRG.15192.13	Gallus_gallus_newGene_1857
MSTRG.15192.13	ENSGALG00000054059
MSTRG.25329.2	Gallus_gallus_newGene_6193
MSTRG.25329.2	ENSGALG00000002341
MSTRG.25329.2	ENSGALG00000002345
MSTRG.25329.2	ENSGALG00000002358
MSTRG.25329.2	ENSGALG00000028484
MSTRG.25329.2	ENSGALG00000027140
MSTRG.25329.2	ENSGALG00000002399
MSTRG.25329.2	ENSGALG00000002430
MSTRG.25329.2	ENSGALG00000051598
MSTRG.25329.2	ENSGALG00000002439
MSTRG.25329.2	ENSGALG00000002529
MSTRG.7473.9	ENSGALG00000002515
MSTRG.7473.9	ENSGALG00000002489
MSTRG.7473.9	ENSGALG00000040773
MSTRG.7473.9	ENSGALG00000026303
MSTRG.7473.9	ENSGALG00000002437
MSTRG.7473.9	ENSGALG00000023517
MSTRG.7473.9	ENSGALG00000043499
MSTRG.7473.9	ENSGALG00000002375
MSTRG.10558.2	ENSGALG00000034876
MSTRG.10558.2	ENSGALG00000035094
MSTRG.10558.2	ENSGALG00000032506
MSTRG.10558.2	ENSGALG00000043597
MSTRG.10558.2	ENSGALG00000037933
MSTRG.10558.4	ENSGALG00000034876
MSTRG.10558.4	ENSGALG00000035094
MSTRG.10558.4	ENSGALG00000032506
MSTRG.10558.4	ENSGALG00000043597
MSTRG.10558.4	ENSGALG00000037933
MSTRG.16424.1	ENSGALG00000052971
MSTRG.16424.1	ENSGALG00000054366
MSTRG.16424.1	ENSGALG00000052434
MSTRG.16424.1	ENSGALG00000051752
MSTRG.16424.1	ENSGALG00000048467
MSTRG.16424.1	ENSGALG00000048685
MSTRG.16424.1	ENSGALG00000051974
MSTRG.16424.1	ENSGALG00000047431
MSTRG.16424.1	ENSGALG00000050915
MSTRG.16424.1	ENSGALG00000050779
MSTRG.16424.1	Gallus_gallus_newGene_2347
MSTRG.23688.1	ENSGALG00000055105
MSTRG.23688.1	ENSGALG00000052114
MSTRG.23688.1	ENSGALG00000052319
MSTRG.23688.1	ENSGALG00000049559
MSTRG.23688.1	ENSGALG00000047833
MSTRG.23688.1	ENSGALG00000049326
MSTRG.23688.1	ENSGALG00000051612
MSTRG.21165.2	ENSGALG00000004394
MSTRG.21165.2	ENSGALG00000005974
MSTRG.21165.2	ENSGALG00000039216
MSTRG.21165.2	ENSGALG00000006131
MSTRG.21165.2	ENSGALG00000006133
MSTRG.21165.2	ENSGALG00000004363
MSTRG.21165.2	ENSGALG00000047621
MSTRG.21165.2	ENSGALG00000006141
MSTRG.21165.2	ENSGALG00000046256
MSTRG.21165.2	ENSGALG00000006198
MSTRG.21165.2	ENSGALG00000006217
MSTRG.14185.10	ENSGALG00000027096
MSTRG.14185.10	ENSGALG00000008828
MSTRG.14185.10	ENSGALG00000047433
MSTRG.14185.10	ENSGALG00000026298
MSTRG.14185.10	ENSGALG00000008811
MSTRG.9416.1	ENSGALG00000035492
MSTRG.9416.1	ENSGALG00000035505
MSTRG.9416.1	ENSGALG00000043642
MSTRG.9416.1	ENSGALG00000036301
MSTRG.9416.1	ENSGALG00000039983
MSTRG.4671.2	Gallus_gallus_newGene_7103
MSTRG.4671.2	ENSGALG00000004648
MSTRG.4671.2	ENSGALG00000004671
MSTRG.4671.2	ENSGALG00000004675
MSTRG.4671.2	ENSGALG00000029498
MSTRG.4671.2	ENSGALG00000004704
MSTRG.4671.2	ENSGALG00000021158
MSTRG.4671.2	ENSGALG00000004756
MSTRG.4671.2	ENSGALG00000034534
MSTRG.4671.2	ENSGALG00000004814
MSTRG.4671.2	ENSGALG00000047293
MSTRG.4671.2	ENSGALG00000004839
MSTRG.4671.2	ENSGALG00000004853
MSTRG.22811.4	ENSGALG00000002963
MSTRG.22811.4	ENSGALG00000002958
MSTRG.19559.46	ENSGALG00000033259
MSTRG.19559.46	ENSGALG00000039228
MSTRG.19559.46	ENSGALG00000009491
MSTRG.13750.2	ENSGALG00000047638
MSTRG.13750.2	ENSGALG00000000812
MSTRG.13750.2	ENSGALG00000036346
MSTRG.13750.2	ENSGALG00000021679
MSTRG.13750.2	ENSGALG00000000835
MSTRG.13750.2	ENSGALG00000000843
MSTRG.13750.2	ENSGALG00000000996
MSTRG.13750.2	ENSGALG00000049811
MSTRG.13750.2	ENSGALG00000031729
MSTRG.13750.2	ENSGALG00000003845
MSTRG.13750.2	ENSGALG00000001019
MSTRG.13750.2	ENSGALG00000027540
MSTRG.13750.2	ENSGALG00000001030
MSTRG.24493.5	ENSGALG00000014747
MSTRG.24493.5	ENSGALG00000014751
MSTRG.14022.7	ENSGALG00000008139
MSTRG.14022.7	ENSGALG00000029512
MSTRG.17343.1	ENSGALG00000006851
MSTRG.1895.3	ENSGALG00000015253
MSTRG.1895.3	Gallus_gallus_newGene_3306
MSTRG.7651.8	ENSGALG00000001371
MSTRG.18591.3	ENSGALG00000015665
MSTRG.18591.3	ENSGALG00000015666
MSTRG.18591.3	ENSGALG00000047142
MSTRG.18591.3	ENSGALG00000015667
MSTRG.19810.16	ENSGALG00000010562
MSTRG.19810.16	ENSGALG00000010572
MSTRG.14668.25	ENSGALG00000010386
MSTRG.14668.25	ENSGALG00000047352
MSTRG.14668.25	ENSGALG00000034040
MSTRG.14668.25	ENSGALG00000010428
MSTRG.14668.25	ENSGALG00000010435
MSTRG.14668.25	ENSGALG00000010448
MSTRG.14929.2	ENSGALG00000011473
MSTRG.14929.2	ENSGALG00000011483
MSTRG.14929.2	ENSGALG00000020005
MSTRG.14929.2	ENSGALG00000011489
MSTRG.24671.9	ENSGALG00000014448
MSTRG.24671.9	ENSGALG00000014447
MSTRG.24671.9	ENSGALG00000015024
MSTRG.4465.1	ENSGALG00000040875
MSTRG.4465.1	ENSGALG00000050750
MSTRG.4465.1	ENSGALG00000001647
MSTRG.4465.1	ENSGALG00000035368
MSTRG.4465.1	ENSGALG00000001702
MSTRG.4465.1	ENSGALG00000001722
MSTRG.4465.1	ENSGALG00000030220
MSTRG.4465.1	ENSGALG00000040878
MSTRG.4465.1	ENSGALG00000001779
MSTRG.4465.1	ENSGALG00000028928
MSTRG.4465.1	ENSGALG00000021451
MSTRG.4465.1	ENSGALG00000049652
MSTRG.4465.1	ENSGALG00000052887
MSTRG.4465.1	ENSGALG00000053446
MSTRG.4465.1	ENSGALG00000049254
MSTRG.4465.1	ENSGALG00000054926
MSTRG.4465.1	Gallus_gallus_newGene_7031
MSTRG.4465.1	ENSGALG00000001791
MSTRG.4465.1	ENSGALG00000030055
MSTRG.4465.1	ENSGALG00000001817
MSTRG.4465.1	ENSGALG00000021442
MSTRG.14185.8	ENSGALG00000027096
MSTRG.14185.8	ENSGALG00000008828
MSTRG.14185.8	ENSGALG00000047433
MSTRG.14185.8	ENSGALG00000026298
MSTRG.14185.8	ENSGALG00000008811
MSTRG.8312.3	ENSGALG00000005285
MSTRG.8312.3	ENSGALG00000034297
MSTRG.8312.3	ENSGALG00000005295
MSTRG.17807.5	ENSGALG00000010103
MSTRG.17807.5	Gallus_gallus_newGene_2842
MSTRG.17807.5	ENSGALG00000054412
MSTRG.14435.8	ENSGALG00000009612
MSTRG.14435.8	ENSGALG00000009615
MSTRG.17057.7	ENSGALG00000030712
MSTRG.17057.7	ENSGALG00000034069
MSTRG.17057.7	ENSGALG00000033090
MSTRG.17057.7	ENSGALG00000037688
MSTRG.17057.7	ENSGALG00000032843
MSTRG.17057.7	ENSGALG00000050811
MSTRG.17057.7	ENSGALG00000035487
MSTRG.17057.7	ENSGALG00000052541
MSTRG.17057.7	ENSGALG00000041030
MSTRG.17057.7	ENSGALG00000031572
MSTRG.17057.7	ENSGALG00000033791
MSTRG.17057.7	ENSGALG00000038939
MSTRG.17057.7	ENSGALG00000048019
MSTRG.17057.7	ENSGALG00000032606
MSTRG.17057.7	ENSGALG00000039134
MSTRG.17057.7	ENSGALG00000030086
MSTRG.24932.2	ENSGALG00000027258
MSTRG.24932.2	ENSGALG00000006803
MSTRG.24932.2	ENSGALG00000037299
MSTRG.24932.2	ENSGALG00000048320
MSTRG.24932.2	Gallus_gallus_newGene_6003
MSTRG.7368.1	ENSGALG00000039541
MSTRG.7368.1	ENSGALG00000032342
MSTRG.7368.1	ENSGALG00000039791
MSTRG.7368.1	ENSGALG00000037443
MSTRG.7368.1	ENSGALG00000036965
MSTRG.7368.1	ENSGALG00000053552
MSTRG.7368.1	ENSGALG00000017611
MSTRG.7368.1	ENSGALG00000004378
MSTRG.7368.1	ENSGALG00000028236
MSTRG.7368.1	ENSGALG00000046708
MSTRG.7368.1	ENSGALG00000023709
MSTRG.7368.1	ENSGALG00000004180
MSTRG.7368.1	ENSGALG00000004165
MSTRG.7368.1	ENSGALG00000004152
MSTRG.7368.1	ENSGALG00000041104
MSTRG.7368.1	ENSGALG00000004088
MSTRG.15586.9	ENSGALG00000015949
MSTRG.15586.9	ENSGALG00000015951
MSTRG.14435.38	ENSGALG00000009612
MSTRG.14435.38	ENSGALG00000009615
MSTRG.14353.2	ENSGALG00000009228
MSTRG.14353.2	ENSGALG00000009233
MSTRG.14353.2	ENSGALG00000009246
MSTRG.14353.2	ENSGALG00000020078
MSTRG.14353.2	ENSGALG00000009253
MSTRG.14353.2	ENSGALG00000009256
MSTRG.14353.2	ENSGALG00000009275
MSTRG.14353.1	ENSGALG00000009228
MSTRG.14353.1	ENSGALG00000009233
MSTRG.14353.1	ENSGALG00000009246
MSTRG.14353.1	ENSGALG00000020078
MSTRG.14353.1	ENSGALG00000009253
MSTRG.14353.1	ENSGALG00000009256
MSTRG.14353.1	ENSGALG00000009275
MSTRG.7565.3	ENSGALG00000000993
MSTRG.7565.3	ENSGALG00000000977
MSTRG.7565.3	ENSGALG00000000972
MSTRG.10481.2	ENSGALG00000053281
MSTRG.10481.2	ENSGALG00000035932
MSTRG.10481.2	ENSGALG00000037413
MSTRG.1260.19	ENSGALG00000033471
MSTRG.1260.19	ENSGALG00000051034
MSTRG.1260.19	ENSGALG00000013072
MSTRG.1260.19	Gallus_gallus_newGene_943
MSTRG.10220.1	ENSGALG00000014982
MSTRG.10220.1	ENSGALG00000014998
MSTRG.10220.1	ENSGALG00000035384
MSTRG.4165.1	ENSGALG00000006225
MSTRG.4165.1	ENSGALG00000032984
MSTRG.20622.1	ENSGALG00000006502
MSTRG.20622.1	ENSGALG00000038043
MSTRG.20622.1	ENSGALG00000006670
MSTRG.2878.25	ENSGALG00000016866
MSTRG.100.4	ENSGALG00000029341
MSTRG.100.4	ENSGALG00000043178
MSTRG.100.4	Gallus_gallus_newGene_173
MSTRG.100.4	ENSGALG00000041965
MSTRG.100.4	ENSGALG00000041528
MSTRG.100.4	ENSGALG00000054793
MSTRG.100.4	ENSGALG00000046885
MSTRG.100.4	ENSGALG00000039982
MSTRG.100.4	ENSGALG00000039420
MSTRG.100.4	ENSGALG00000036114
MSTRG.11573.2	ENSGALG00000001561
MSTRG.11573.2	ENSGALG00000001600
MSTRG.11573.2	Gallus_gallus_newGene_623
MSTRG.11573.2	Gallus_gallus_newGene_624
MSTRG.11573.2	ENSGALG00000001691
MSTRG.11573.2	ENSGALG00000001701
MSTRG.11573.2	ENSGALG00000001714
MSTRG.11573.2	ENSGALG00000033293
MSTRG.11573.2	ENSGALG00000001835
MSTRG.24699.1	ENSGALG00000015050
MSTRG.24699.1	Gallus_gallus_newGene_5905
MSTRG.24699.1	ENSGALG00000015052
MSTRG.24699.1	ENSGALG00000015053
MSTRG.4035.37	ENSGALG00000003985
MSTRG.4035.37	ENSGALG00000026271
MSTRG.4035.37	ENSGALG00000004038
MSTRG.4035.37	ENSGALG00000004046
MSTRG.4035.37	ENSGALG00000004059
MSTRG.4035.37	ENSGALG00000004087
MSTRG.2345.3	ENSGALG00000016215
MSTRG.17342.9	ENSGALG00000006851
MSTRG.17342.4	ENSGALG00000006851
MSTRG.22811.1	ENSGALG00000002963
MSTRG.22811.1	ENSGALG00000002958
MSTRG.24643.4	ENSGALG00000010187
MSTRG.2186.1	ENSGALG00000015879
MSTRG.2186.1	ENSGALG00000015884
MSTRG.2186.1	ENSGALG00000015887
MSTRG.19907.1	ENSGALG00000030719
MSTRG.19907.1	ENSGALG00000011076
MSTRG.19907.1	ENSGALG00000011079
MSTRG.4572.32	ENSGALG00000003588
MSTRG.23089.11	ENSGALG00000052162
MSTRG.23089.11	ENSGALG00000054759
MSTRG.23089.11	ENSGALG00000043623
MSTRG.23089.11	ENSGALG00000009549
MSTRG.23089.11	ENSGALG00000023571
MSTRG.23089.11	ENSGALG00000009553
MSTRG.23089.11	ENSGALG00000009559
MSTRG.17966.1	ENSGALG00000020201
MSTRG.17966.1	ENSGALG00000010764
MSTRG.4572.40	ENSGALG00000003588
MSTRG.195.1	ENSGALG00000006356
MSTRG.195.1	Gallus_gallus_newGene_3397
MSTRG.195.1	ENSGALG00000052368
MSTRG.21894.7	ENSGALG00000002192

## Sheet: cis A72_vs_A120
Cis-target genes of differentially expressed lncRNAs in A72_vs_A120 comparison group
lncRNA_ID	Gene_ID
MSTRG.21591.1	ENSGALG00000011468
MSTRG.21591.1	ENSGALG00000011469
MSTRG.21591.1	ENSGALG00000011475
MSTRG.20352.1	ENSGALG00000002980
MSTRG.20352.1	ENSGALG00000031534
MSTRG.20352.1	ENSGALG00000003013
MSTRG.22676.1	ENSGALG00000006453
MSTRG.22676.1	ENSGALG00000006440
MSTRG.22676.1	ENSGALG00000006436
MSTRG.22676.1	ENSGALG00000006426
MSTRG.22676.1	ENSGALG00000006408
MSTRG.22676.1	ENSGALG00000006405
MSTRG.22676.1	ENSGALG00000006402
MSTRG.22676.1	ENSGALG00000053490
MSTRG.22676.1	ENSGALG00000006395
MSTRG.22676.1	ENSGALG00000006392
MSTRG.22676.1	ENSGALG00000006385
MSTRG.22676.1	ENSGALG00000006375
MSTRG.22676.1	ENSGALG00000006361
MSTRG.22676.1	ENSGALG00000006354
MSTRG.22676.1	ENSGALG00000039535
MSTRG.22676.1	ENSGALG00000006317
MSTRG.22676.1	ENSGALG00000006305
MSTRG.22676.1	ENSGALG00000006298
MSTRG.22676.1	ENSGALG00000006283
MSTRG.22676.1	ENSGALG00000051706
MSTRG.6304.1	ENSGALG00000006456
MSTRG.6304.1	ENSGALG00000039815
MSTRG.6304.1	ENSGALG00000032590
MSTRG.6304.1	ENSGALG00000006520
MSTRG.6304.1	ENSGALG00000006532
MSTRG.6304.1	ENSGALG00000006646
MSTRG.6304.1	ENSGALG00000038152
MSTRG.6304.1	ENSGALG00000029360
MSTRG.2880.1	ENSGALG00000016866
MSTRG.4732.2	ENSGALG00000039985
MSTRG.4732.7	ENSGALG00000039985
MSTRG.18005.4	ENSGALG00000010909
MSTRG.18005.4	ENSGALG00000010921
MSTRG.18005.4	ENSGALG00000010926
MSTRG.18005.4	ENSGALG00000010927
MSTRG.18005.4	ENSGALG00000010928
MSTRG.18005.4	ENSGALG00000048954
MSTRG.18005.4	ENSGALG00000010929
MSTRG.18005.4	ENSGALG00000010932
MSTRG.18005.4	ENSGALG00000010963
MSTRG.18005.4	ENSGALG00000010979
MSTRG.18005.4	ENSGALG00000011017
MSTRG.18005.4	ENSGALG00000043935
MSTRG.18005.4	ENSGALG00000011078
MSTRG.13073.3	ENSGALG00000013356
MSTRG.13073.3	ENSGALG00000038943
MSTRG.13073.3	ENSGALG00000000856
MSTRG.13073.3	ENSGALG00000000863
MSTRG.13073.3	ENSGALG00000000883
MSTRG.13073.3	ENSGALG00000000892
MSTRG.13073.3	ENSGALG00000000911
MSTRG.13073.3	ENSGALG00000000919
MSTRG.13073.3	ENSGALG00000049589
MSTRG.13073.3	ENSGALG00000001091
MSTRG.13073.3	ENSGALG00000037597
MSTRG.13073.3	ENSGALG00000001117
MSTRG.13073.3	ENSGALG00000023953
MSTRG.13073.3	ENSGALG00000049402
MSTRG.13073.3	Gallus_gallus_newGene_1061
MSTRG.13073.3	ENSGALG00000031149
MSTRG.13073.3	ENSGALG00000023950
MSTRG.13073.3	ENSGALG00000030007
MSTRG.13073.3	ENSGALG00000001175
MSTRG.3633.1	ENSGALG00000052684
MSTRG.3633.1	Gallus_gallus_newGene_6768
MSTRG.3633.1	ENSGALG00000048028
MSTRG.3633.1	ENSGALG00000035007
MSTRG.3633.1	ENSGALG00000017268
MSTRG.3633.1	ENSGALG00000019042
MSTRG.3633.1	ENSGALG00000029172
MSTRG.3633.1	ENSGALG00000052452
MSTRG.24698.4	ENSGALG00000000438
MSTRG.24698.4	ENSGALG00000015045
MSTRG.24698.4	ENSGALG00000019756
MSTRG.24698.4	ENSGALG00000015050
MSTRG.24698.4	Gallus_gallus_newGene_5905
MSTRG.24698.4	ENSGALG00000015052
MSTRG.14537.1	ENSGALG00000033129
MSTRG.14537.1	ENSGALG00000009932
MSTRG.19008.13	ENSGALG00000023904
MSTRG.19008.13	ENSGALG00000013297
MSTRG.19008.13	ENSGALG00000012194
MSTRG.19008.13	ENSGALG00000040834
MSTRG.8769.2	ENSGALG00000040993
MSTRG.8769.2	ENSGALG00000035281
MSTRG.1536.2	ENSGALG00000014329
MSTRG.1536.2	Gallus_gallus_newGene_1907
MSTRG.1536.2	ENSGALG00000014324
MSTRG.1536.2	ENSGALG00000053547
MSTRG.1536.2	ENSGALG00000027772
MSTRG.1536.2	ENSGALG00000014280
MSTRG.1536.2	ENSGALG00000047320
MSTRG.1536.2	ENSGALG00000040184
MSTRG.24577.2	ENSGALG00000051796
MSTRG.24577.2	ENSGALG00000014944
MSTRG.24577.2	ENSGALG00000014943
MSTRG.24577.2	ENSGALG00000014942
MSTRG.24577.2	ENSGALG00000014939
MSTRG.24577.2	ENSGALG00000014933
MSTRG.21911.8	ENSGALG00000002369
MSTRG.21911.8	ENSGALG00000002431
MSTRG.21911.8	ENSGALG00000041680
MSTRG.21911.8	ENSGALG00000054370
MSTRG.5783.1	ENSGALG00000003886
MSTRG.12539.1	ENSGALG00000007839
MSTRG.15340.1	ENSGALG00000015033
MSTRG.15340.1	ENSGALG00000049668
MSTRG.15340.1	ENSGALG00000015040
MSTRG.13155.10	Gallus_gallus_newGene_1076
MSTRG.13155.10	ENSGALG00000002511
MSTRG.13155.10	ENSGALG00000002550
MSTRG.13155.10	ENSGALG00000002554
MSTRG.13155.10	ENSGALG00000002556
MSTRG.13155.10	ENSGALG00000002561
MSTRG.13155.10	Gallus_gallus_newGene_1079
MSTRG.13155.10	ENSGALG00000002588
MSTRG.13155.10	ENSGALG00000002615
MSTRG.13155.10	ENSGALG00000002630
MSTRG.13155.10	ENSGALG00000002644
MSTRG.13155.10	ENSGALG00000002675
MSTRG.17502.1	ENSGALG00000008513
MSTRG.17502.1	ENSGALG00000008517
MSTRG.17502.1	ENSGALG00000008559
MSTRG.17502.1	ENSGALG00000008572
MSTRG.17502.1	ENSGALG00000008593
MSTRG.17502.1	ENSGALG00000008604
MSTRG.17502.1	ENSGALG00000008611
MSTRG.21327.5	ENSGALG00000008908
MSTRG.21327.5	ENSGALG00000048686
MSTRG.21327.5	ENSGALG00000008910
MSTRG.21327.5	ENSGALG00000041577
MSTRG.21327.5	ENSGALG00000020793
MSTRG.21327.4	ENSGALG00000008908
MSTRG.21327.4	ENSGALG00000048686
MSTRG.21327.4	ENSGALG00000008910
MSTRG.21327.4	ENSGALG00000041577
MSTRG.1157.14	ENSGALG00000012877
MSTRG.1157.14	ENSGALG00000012890
MSTRG.23030.1	ENSGALG00000039182
MSTRG.14821.1	ENSGALG00000052326
MSTRG.14821.1	ENSGALG00000011000
MSTRG.14821.1	ENSGALG00000030590
MSTRG.14821.1	ENSGALG00000011003
MSTRG.5349.2	ENSGALG00000041750
MSTRG.5349.2	ENSGALG00000007431
MSTRG.18319.1	ENSGALG00000013715
MSTRG.6214.1	ENSGALG00000054086
MSTRG.6214.1	ENSGALG00000044187
MSTRG.6214.1	ENSGALG00000005291
MSTRG.19355.3	ENSGALG00000034029
MSTRG.19355.3	ENSGALG00000029892
MSTRG.19355.3	ENSGALG00000013532
MSTRG.19355.3	ENSGALG00000014573
MSTRG.19355.3	ENSGALG00000052396
MSTRG.19355.3	ENSGALG00000047061
MSTRG.13378.29	ENSGALG00000000478
MSTRG.13378.29	ENSGALG00000024031
MSTRG.13378.29	ENSGALG00000000498
MSTRG.13378.29	ENSGALG00000000505
MSTRG.13378.29	ENSGALG00000000510
MSTRG.1458.1	ENSGALG00000036730
MSTRG.9668.2	ENSGALG00000012712
MSTRG.9668.2	ENSGALG00000012715
MSTRG.5605.1	ENSGALG00000053961
MSTRG.5605.1	ENSGALG00000040205
MSTRG.5605.1	ENSGALG00000033591
MSTRG.5605.1	ENSGALG00000002152
MSTRG.5605.1	ENSGALG00000002132
MSTRG.23100.16	ENSGALG00000044085
MSTRG.23100.16	ENSGALG00000009593
MSTRG.23100.16	ENSGALG00000009594
MSTRG.23100.16	ENSGALG00000009634
MSTRG.23100.16	ENSGALG00000009651
MSTRG.23100.16	ENSGALG00000009654
MSTRG.23100.16	ENSGALG00000009669
MSTRG.373.1	ENSGALG00000007905
MSTRG.373.1	ENSGALG00000007917
MSTRG.373.1	ENSGALG00000007183
MSTRG.373.1	ENSGALG00000007161
MSTRG.2438.3	ENSGALG00000016323
MSTRG.2438.3	ENSGALG00000016326
MSTRG.2438.3	ENSGALG00000016327
MSTRG.2438.3	ENSGALG00000016340
MSTRG.2438.3	ENSGALG00000054564
MSTRG.2438.3	ENSGALG00000016345
MSTRG.2438.3	ENSGALG00000016348
MSTRG.23344.2	Gallus_gallus_newGene_5100
K04437|7.4e-32|gga:395261|K04437 filamin | (RefSeq) FLNA; filamin-A	O:1902396);; Biological Process: protein localization to cell junction (GO:1902414);; Biological Process: regulation of intracellular signal transduction (GO:1902531);; Biological Process: positive regulation of intracellular signal transduction (GO:1902533);; Biological Process: negative regulation of RNA biosynthetic process (GO:1902679);; Biological Process: microtubule cytoskeleton organizati…
MSTRG.23344.2	ENSGALG00000052816
MSTRG.23344.2	ENSGALG00000050470
MSTRG.23344.2	Gallus_gallus_newGene_5110
MSTRG.23344.2	Gallus_gallus_newGene_5111
MSTRG.21439.1	ENSGALG00000040833
MSTRG.21439.1	ENSGALG00000035237
MSTRG.14558.4	ENSGALG00000032259
MSTRG.14558.4	ENSGALG00000023303
MSTRG.678.13	ENSGALG00000010325
MSTRG.678.13	ENSGALG00000026490
MSTRG.678.13	ENSGALG00000010342
MSTRG.678.18	ENSGALG00000010325
MSTRG.678.18	ENSGALG00000026490
MSTRG.678.18	ENSGALG00000010342
MSTRG.24462.10	ENSGALG00000014725
MSTRG.24462.10	ENSGALG00000014726
MSTRG.4177.1	ENSGALG00000006376
MSTRG.4177.1	ENSGALG00000021193
MSTRG.4177.1	ENSGALG00000006388
MSTRG.4177.1	ENSGALG00000021183
MSTRG.4177.1	ENSGALG00000006399
MSTRG.4177.1	Gallus_gallus_newGene_6936
MSTRG.4177.1	ENSGALG00000006403
MSTRG.4177.1	ENSGALG00000006413
MSTRG.17342.14	ENSGALG00000006851
MSTRG.8090.1	ENSGALG00000030450
MSTRG.8090.1	ENSGALG00000029449
MSTRG.8090.1	ENSGALG00000043302
MSTRG.8090.1	ENSGALG00000001313
MSTRG.8090.1	ENSGALG00000001363
MSTRG.8090.1	ENSGALG00000001387
MSTRG.21842.1	ENSGALG00000012555
MSTRG.21842.1	ENSGALG00000012561
MSTRG.21842.1	ENSGALG00000044641
MSTRG.21842.1	ENSGALG00000012570
MSTRG.21842.1	ENSGALG00000012574
MSTRG.8531.8	ENSGALG00000005401
MSTRG.8531.8	Gallus_gallus_newGene_8342
MSTRG.14652.1	ENSGALG00000010290
MSTRG.22808.1	ENSGALG00000002963
MSTRG.23117.20	ENSGALG00000028284
MSTRG.23117.20	ENSGALG00000009682
MSTRG.23117.20	ENSGALG00000009699
MSTRG.23117.20	ENSGALG00000010218
MSTRG.23117.20	ENSGALG00000052586
MSTRG.23117.20	ENSGALG00000010256
MSTRG.23117.20	ENSGALG00000028683
MSTRG.23117.20	ENSGALG00000010269
MSTRG.6870.1	ENSGALG00000006695
MSTRG.6870.1	ENSGALG00000006710
MSTRG.6870.1	ENSGALG00000006712
MSTRG.6870.1	ENSGALG00000006719
MSTRG.6870.1	ENSGALG00000006728
MSTRG.6870.1	ENSGALG00000006743
MSTRG.19132.1	Gallus_gallus_newGene_3369
MSTRG.7119.4	ENSGALG00000049208
MSTRG.7119.4	ENSGALG00000044569
MSTRG.7119.4	ENSGALG00000052376
MSTRG.7119.4	ENSGALG00000042684
MSTRG.7119.4	ENSGALG00000047380
MSTRG.7119.4	ENSGALG00000048063
MSTRG.7119.4	ENSGALG00000054397
MSTRG.7119.4	ENSGALG00000050091
MSTRG.7119.4	ENSGALG00000047794
MSTRG.7119.4	ENSGALG00000050329
MSTRG.7119.4	ENSGALG00000052686
MSTRG.7119.4	ENSGALG00000044598
MSTRG.7119.4	ENSGALG00000047623
MSTRG.7119.4	ENSGALG00000049444
MSTRG.7119.4	ENSGALG00000047627
MSTRG.7119.4	ENSGALG00000052732
MSTRG.7119.4	ENSGALG00000053019
MSTRG.7119.4	ENSGALG00000052089
MSTRG.7119.4	ENSGALG00000049360
MSTRG.6667.1	ENSGALG00000002742
MSTRG.6667.1	ENSGALG00000002899
MSTRG.6667.1	ENSGALG00000002913
MSTRG.6667.1	ENSGALG00000002964
MSTRG.6667.1	ENSGALG00000041277
MSTRG.6667.1	ENSGALG00000046226
MSTRG.24872.2	ENSGALG00000012608
MSTRG.24872.2	ENSGALG00000012610
MSTRG.24872.2	ENSGALG00000012612
MSTRG.24872.2	ENSGALG00000012613
MSTRG.24872.2	ENSGALG00000040796
MSTRG.13988.1	ENSGALG00000037504
MSTRG.13988.1	ENSGALG00000030810
MSTRG.13988.1	ENSGALG00000043545
MSTRG.13988.1	ENSGALG00000037901
MSTRG.13988.1	ENSGALG00000043080
MSTRG.12995.2	ENSGALG00000032750
MSTRG.12995.2	Gallus_gallus_newGene_1031
MSTRG.12995.2	ENSGALG00000034630
MSTRG.12995.2	Gallus_gallus_newGene_1032
MSTRG.12995.2	ENSGALG00000033572
MSTRG.12995.2	ENSGALG00000039624
MSTRG.12995.2	ENSGALG00000032619
MSTRG.12995.2	ENSGALG00000049976
MSTRG.12995.2	ENSGALG00000040168
MSTRG.12995.2	ENSGALG00000041700
MSTRG.12995.2	ENSGALG00000038084
MSTRG.12995.2	ENSGALG00000034009
MSTRG.12995.2	ENSGALG00000032922
MSTRG.12995.2	ENSGALG00000042008
MSTRG.12995.2	ENSGALG00000046687
MSTRG.12995.2	ENSGALG00000033854
MSTRG.12995.2	ENSGALG00000000329
MSTRG.12995.2	ENSGALG00000037995
MSTRG.12995.2	ENSGALG00000025867
MSTRG.12995.2	ENSGALG00000000394
MSTRG.12995.2	ENSGALG00000000400
MSTRG.18075.7	ENSGALG00000052932
MSTRG.18075.7	ENSGALG00000027872
MSTRG.18075.7	Gallus_gallus_newGene_2940
MSTRG.18075.7	ENSGALG00000011499
MSTRG.18075.7	ENSGALG00000011506
MSTRG.18075.7	ENSGALG00000011524
MSTRG.18075.7	ENSGALG00000011529
MSTRG.18075.7	ENSGALG00000011543
MSTRG.851.8	ENSGALG00000011740
MSTRG.851.8	ENSGALG00000028560
MSTRG.851.8	ENSGALG00000011742
MSTRG.851.8	ENSGALG00000011743
MSTRG.851.8	ENSGALG00000011745
MSTRG.851.8	ENSGALG00000049268
MSTRG.851.8	ENSGALG00000011747
MSTRG.851.8	ENSGALG00000050350
MSTRG.851.8	ENSGALG00000048231
MSTRG.851.8	ENSGALG00000053680
MSTRG.851.8	ENSGALG00000031571
MSTRG.851.8	ENSGALG00000049408
MSTRG.851.8	ENSGALG00000038969
MSTRG.851.8	ENSGALG00000037322
MSTRG.851.8	ENSGALG00000036908
MSTRG.851.8	ENSGALG00000053262
MSTRG.851.8	ENSGALG00000049859
MSTRG.851.8	ENSGALG00000049751
MSTRG.851.8	ENSGALG00000031159
MSTRG.851.8	ENSGALG00000047126
MSTRG.851.8	ENSGALG00000035244
MSTRG.851.8	ENSGALG00000051325
MSTRG.851.8	ENSGALG00000048097
MSTRG.851.8	ENSGALG00000037167
MSTRG.851.8	ENSGALG00000042491
MSTRG.851.8	ENSGALG00000055014
MSTRG.851.8	ENSGALG00000048212
MSTRG.851.8	ENSGALG00000050250
MSTRG.851.8	ENSGALG00000031874
MSTRG.851.8	ENSGALG00000054083
MSTRG.851.8	ENSGALG00000027571
MSTRG.851.8	ENSGALG00000052030
MSTRG.851.8	ENSGALG00000050309
MSTRG.851.8	ENSGALG00000032645
MSTRG.851.8	ENSGALG00000052649
MSTRG.851.8	ENSGALG00000027064
MSTRG.851.8	ENSGALG00000046904
MSTRG.851.8	ENSGALG00000051251
MSTRG.851.8	ENSGALG00000052284
MSTRG.851.8	ENSGALG00000011783
MSTRG.851.8	ENSGALG00000053511
MSTRG.851.8	ENSGALG00000011794
MSTRG.851.8	ENSGALG00000011796
MSTRG.18652.1	ENSGALG00000037525
MSTRG.18652.1	ENSGALG00000033083
MSTRG.18652.1	ENSGALG00000033260
MSTRG.14577.10	ENSGALG00000010016
MSTRG.14577.10	ENSGALG00000010017
MSTRG.14577.10	ENSGALG00000010020
MSTRG.17299.1	ENSGALG00000027199
MSTRG.17299.1	ENSGALG00000006180
MSTRG.17299.1	ENSGALG00000006190
MSTRG.17299.1	ENSGALG00000041423
MSTRG.17299.1	ENSGALG00000006393
MSTRG.17299.1	ENSGALG00000006406
MSTRG.17299.1	ENSGALG00000006410
MSTRG.17299.1	ENSGALG00000006412
MSTRG.17299.1	ENSGALG00000006415
MSTRG.17299.1	ENSGALG00000006439
MSTRG.15491.2	ENSGALG00000015830
MSTRG.15491.2	ENSGALG00000015831
MSTRG.15491.2	ENSGALG00000015833
MSTRG.15524.15	ENSGALG00000040702
MSTRG.4017.1	ENSGALG00000003802
MSTRG.4017.1	ENSGALG00000026590
MSTRG.22766.23	ENSGALG00000029819
MSTRG.22766.23	ENSGALG00000005171
MSTRG.22766.23	ENSGALG00000005158
MSTRG.22766.23	ENSGALG00000005135
MSTRG.25322.1	ENSGALG00000002294
MSTRG.25322.1	ENSGALG00000002308
MSTRG.5872.1	ENSGALG00000006297
MSTRG.5872.1	ENSGALG00000006309
MSTRG.24703.1	ENSGALG00000015052
MSTRG.24703.1	ENSGALG00000015053
MSTRG.24703.1	ENSGALG00000020557
MSTRG.24625.5	ENSGALG00000010179
MSTRG.24625.5	ENSGALG00000010180
MSTRG.24417.7	ENSGALG00000014911
MSTRG.24417.7	Gallus_gallus_newGene_5756
MSTRG.24417.7	ENSGALG00000047764
MSTRG.24417.7	ENSGALG00000014914
MSTRG.24417.7	ENSGALG00000020561
MSTRG.24417.7	ENSGALG00000027707
MSTRG.24417.7	ENSGALG00000013548
MSTRG.24417.7	ENSGALG00000013546
MSTRG.24417.7	ENSGALG00000046188
MSTRG.17709.1	ENSGALG00000009758
MSTRG.14192.3	ENSGALG00000008811
MSTRG.14192.3	ENSGALG00000008787
MSTRG.14192.3	ENSGALG00000031582
MSTRG.14192.3	ENSGALG00000008779
MSTRG.14192.3	ENSGALG00000008778
MSTRG.4171.111	ENSGALG00000006376
MSTRG.4171.111	ENSGALG00000021193
MSTRG.4171.111	ENSGALG00000006388
MSTRG.4171.111	ENSGALG00000021183
MSTRG.18160.1	ENSGALG00000037740
MSTRG.18160.1	ENSGALG00000011961
MSTRG.18160.1	ENSGALG00000011962
MSTRG.18160.1	ENSGALG00000011963
MSTRG.15325.1	ENSGALG00000052819
MSTRG.23772.47	ENSGALG00000054648
MSTRG.23772.47	ENSGALG00000050544
MSTRG.23772.47	Gallus_gallus_newGene_5452
MSTRG.23772.47	ENSGALG00000051800
MSTRG.23772.47	ENSGALG00000048449
MSTRG.23772.47	ENSGALG00000046421
MSTRG.17325.24	ENSGALG00000006822
MSTRG.17325.21	ENSGALG00000006822
MSTRG.22827.2	ENSGALG00000002663
MSTRG.22827.2	ENSGALG00000002647
MSTRG.22827.2	ENSGALG00000002639
MSTRG.22827.2	ENSGALG00000002623
MSTRG.22827.2	ENSGALG00000021180
MSTRG.22827.2	ENSGALG00000002612
MSTRG.22827.2	ENSGALG00000034507
MSTRG.4714.2	ENSGALG00000025864
MSTRG.4714.2	ENSGALG00000005006
MSTRG.4714.2	ENSGALG00000054629
MSTRG.4714.2	ENSGALG00000050831
MSTRG.4714.2	ENSGALG00000048343
MSTRG.4714.2	ENSGALG00000054822
MSTRG.4714.2	ENSGALG00000051582
MSTRG.4714.2	ENSGALG00000038923
MSTRG.4714.2	ENSGALG00000005132
MSTRG.4714.2	ENSGALG00000005140
MSTRG.4714.2	ENSGALG00000005146
MSTRG.12443.4	ENSGALG00000006598
MSTRG.193.67	ENSGALG00000052368
MSTRG.193.67	ENSGALG00000041978
MSTRG.193.67	ENSGALG00000042471
MSTRG.193.67	ENSGALG00000006332
MSTRG.193.67	ENSGALG00000040369
MSTRG.21436.17	ENSGALG00000040833
MSTRG.21436.17	ENSGALG00000035237
MSTRG.15195.17	Gallus_gallus_newGene_1850
MSTRG.15195.17	ENSGALG00000037402
MSTRG.15195.17	Gallus_gallus_newGene_1857
MSTRG.15195.17	ENSGALG00000054059
MSTRG.15195.17	ENSGALG00000034397
MSTRG.20627.1	ENSGALG00000038043
MSTRG.20627.1	ENSGALG00000006670
MSTRG.20627.1	ENSGALG00000014614
MSTRG.20627.1	Gallus_gallus_newGene_3971
MSTRG.20627.1	Gallus_gallus_newGene_3972
MSTRG.20627.1	ENSGALG00000038799
MSTRG.20627.1	Gallus_gallus_newGene_3975
MSTRG.20627.1	ENSGALG00000052903
MSTRG.20627.1	ENSGALG00000050756
MSTRG.24931.27	ENSGALG00000027258
MSTRG.24931.27	ENSGALG00000006803
MSTRG.24931.27	ENSGALG00000037299
MSTRG.24931.27	ENSGALG00000048320
MSTRG.24931.27	Gallus_gallus_newGene_6003
MSTRG.553.2	ENSGALG00000028849
MSTRG.553.2	ENSGALG00000009698
MSTRG.553.2	ENSGALG00000008497
MSTRG.24626.1	ENSGALG00000010179
MSTRG.24626.1	ENSGALG00000010180
MSTRG.21887.12	ENSGALG00000002175
MSTRG.21887.12	ENSGALG00000017376
MSTRG.21887.12	ENSGALG00000002182
MSTRG.18420.1	ENSGALG00000031388
MSTRG.18420.1	ENSGALG00000024490
MSTRG.18420.1	ENSGALG00000013583
MSTRG.18420.1	ENSGALG00000027093
MSTRG.18420.1	ENSGALG00000017485
MSTRG.18420.1	ENSGALG00000041717
MSTRG.2092.1	ENSGALG00000015675
MSTRG.2092.1	ENSGALG00000019201
MSTRG.2092.1	ENSGALG00000040926
MSTRG.2092.1	ENSGALG00000028720
MSTRG.17941.1	ENSGALG00000030065
MSTRG.6207.1	ENSGALG00000005083
MSTRG.6207.1	ENSGALG00000005087
MSTRG.6207.1	ENSGALG00000005094
MSTRG.6207.1	ENSGALG00000035919
MSTRG.6207.1	ENSGALG00000005096
MSTRG.6207.1	Gallus_gallus_newGene_7684
MSTRG.6207.1	ENSGALG00000005215
MSTRG.16103.7	ENSGALG00000047364
MSTRG.16103.7	ENSGALG00000054240
MSTRG.16103.7	ENSGALG00000047929
MSTRG.16103.7	ENSGALG00000030351
MSTRG.16103.7	ENSGALG00000050235
MSTRG.16103.7	ENSGALG00000040741
MSTRG.16103.7	ENSGALG00000041323
MSTRG.16103.7	Gallus_gallus_newGene_2239
MSTRG.23032.1	ENSGALG00000039182
MSTRG.18347.1	ENSGALG00000013931
MSTRG.18347.1	ENSGALG00000013940
MSTRG.14756.19	ENSGALG00000010713
MSTRG.14756.19	ENSGALG00000010733
MSTRG.14756.15	ENSGALG00000010713
MSTRG.14756.15	ENSGALG00000010733
MSTRG.19131.3	Gallus_gallus_newGene_3369
MSTRG.2078.1	ENSGALG00000015511
MSTRG.14943.1	ENSGALG00000011555
MSTRG.13416.1	ENSGALG00000042976
MSTRG.13416.1	ENSGALG00000030899
MSTRG.13416.1	ENSGALG00000054002
MSTRG.13416.1	ENSGALG00000054154
MSTRG.13416.1	ENSGALG00000048126
MSTRG.13416.1	ENSGALG00000047976
MSTRG.13416.1	ENSGALG00000039803
MSTRG.13416.1	ENSGALG00000043148
MSTRG.13416.1	ENSGALG00000046338
MSTRG.13416.1	ENSGALG00000039125
MSTRG.13416.1	ENSGALG00000052674
MSTRG.13416.1	Gallus_gallus_newGene_1151
MSTRG.13416.1	ENSGALG00000041555
MSTRG.13416.1	ENSGALG00000029917
MSTRG.13416.1	ENSGALG00000029276
MSTRG.13416.1	ENSGALG00000046427
MSTRG.13416.1	ENSGALG00000045846
MSTRG.13416.1	ENSGALG00000032702
MSTRG.13416.1	ENSGALG00000040529
MSTRG.13416.1	ENSGALG00000045023
MSTRG.15493.1	ENSGALG00000015830
MSTRG.15493.1	ENSGALG00000015831
MSTRG.15493.1	ENSGALG00000015833
MSTRG.25235.1	ENSGALG00000015656
MSTRG.25235.1	ENSGALG00000027345
MSTRG.25235.1	ENSGALG00000015660
MSTRG.17742.1	ENSGALG00000009868
MSTRG.17742.1	ENSGALG00000009870
MSTRG.17742.1	ENSGALG00000009880
MSTRG.12925.3	ENSGALG00000042148
MSTRG.12925.3	ENSGALG00000034934
MSTRG.12925.3	ENSGALG00000039170
MSTRG.12925.3	ENSGALG00000037546
MSTRG.12925.3	ENSGALG00000040498
MSTRG.12925.3	ENSGALG00000042833
MSTRG.12925.3	ENSGALG00000030966
MSTRG.12925.3	ENSGALG00000000776
MSTRG.12925.3	ENSGALG00000039130
MSTRG.12925.3	ENSGALG00000038902
MSTRG.12925.3	ENSGALG00000037744
MSTRG.12925.3	ENSGALG00000034347
MSTRG.16183.5	ENSGALG00000030038
MSTRG.16183.5	ENSGALG00000045115
MSTRG.16183.5	ENSGALG00000044226
MSTRG.16183.5	ENSGALG00000050375
MSTRG.16183.5	ENSGALG00000052552
MSTRG.16183.5	ENSGALG00000048508
MSTRG.16183.5	ENSGALG00000051212
MSTRG.16183.5	ENSGALG00000050586
MSTRG.16183.5	ENSGALG00000052865
MSTRG.16183.5	ENSGALG00000050416
MSTRG.16183.5	ENSGALG00000046729
MSTRG.16183.5	ENSGALG00000039408
MSTRG.16183.5	ENSGALG00000034328
MSTRG.16183.5	Gallus_gallus_newGene_2256
MSTRG.16183.5	ENSGALG00000029971
MSTRG.16183.5	ENSGALG00000039573
MSTRG.14817.1	ENSGALG00000034003
MSTRG.14817.1	ENSGALG00000029915
MSTRG.14817.1	ENSGALG00000048698
MSTRG.14817.1	ENSGALG00000035299
MSTRG.8544.11	ENSGALG00000005412
MSTRG.8544.11	ENSGALG00000005417
MSTRG.8544.11	ENSGALG00000005430
MSTRG.1635.2	ENSGALG00000014698
MSTRG.1635.2	ENSGALG00000014701
MSTRG.1635.2	ENSGALG00000014708
MSTRG.1635.2	Gallus_gallus_newGene_2324
MSTRG.1635.2	ENSGALG00000051033
MSTRG.1635.2	ENSGALG00000051102
MSTRG.1635.2	ENSGALG00000030506
MSTRG.4838.3	ENSGALG00000005872
MSTRG.4838.3	ENSGALG00000047024
MSTRG.4838.3	ENSGALG00000049065
MSTRG.6498.7	ENSGALG00000009318
MSTRG.6498.7	ENSGALG00000029047
MSTRG.6498.7	ENSGALG00000009297
MSTRG.6498.7	ENSGALG00000009288
MSTRG.6498.7	ENSGALG00000045671
MSTRG.6498.7	ENSGALG00000041181
MSTRG.6498.7	ENSGALG00000009234
MSTRG.6498.7	ENSGALG00000009229
MSTRG.6498.7	ENSGALG00000009217
MSTRG.15280.1	ENSGALG00000014873
MSTRG.15280.1	ENSGALG00000014876
MSTRG.1977.1	ENSGALG00000015403
MSTRG.2090.13	ENSGALG00000040926
MSTRG.2090.13	ENSGALG00000028720
MSTRG.2090.13	ENSGALG00000015681
MSTRG.14192.7	ENSGALG00000008811
MSTRG.14192.7	ENSGALG00000008787
MSTRG.14192.7	ENSGALG00000031582
MSTRG.14192.7	ENSGALG00000008779
MSTRG.14192.7	ENSGALG00000008778
MSTRG.22005.27	ENSGALG00000049588
MSTRG.22005.27	ENSGALG00000003833
MSTRG.22005.27	ENSGALG00000023725
MSTRG.22005.27	ENSGALG00000003880
MSTRG.22005.27	ENSGALG00000003885
MSTRG.22005.27	ENSGALG00000003893
MSTRG.6010.17	ENSGALG00000002981
MSTRG.6010.17	Gallus_gallus_newGene_7610
MSTRG.6010.17	ENSGALG00000050631
MSTRG.6010.17	ENSGALG00000003026
MSTRG.15982.1	Gallus_gallus_newGene_2205
MSTRG.15982.1	ENSGALG00000016633
MSTRG.15982.1	ENSGALG00000016639
MSTRG.21423.8	ENSGALG00000009293
MSTRG.21423.8	ENSGALG00000009301
MSTRG.21423.8	ENSGALG00000036441
MSTRG.21423.8	ENSGALG00000014209
MSTRG.21423.8	ENSGALG00000031751
MSTRG.21423.8	ENSGALG00000014276
MSTRG.10884.7	ENSGALG00000039264
MSTRG.10884.7	ENSGALG00000049122
MSTRG.10884.7	ENSGALG00000030115
MSTRG.10884.7	ENSGALG00000054783
MSTRG.16742.1	Gallus_gallus_newGene_2435
MSTRG.11287.10	ENSGALG00000006106
MSTRG.11287.10	ENSGALG00000006123
MSTRG.11287.10	ENSGALG00000006130
MSTRG.11287.10	ENSGALG00000039685
MSTRG.11287.10	ENSGALG00000006138
MSTRG.11287.10	ENSGALG00000036219
MSTRG.11287.10	Gallus_gallus_newGene_549
MSTRG.11287.10	ENSGALG00000006152
MSTRG.11287.10	ENSGALG00000029485
MSTRG.11287.10	ENSGALG00000025778
MSTRG.11287.10	ENSGALG00000006182
MSTRG.11287.10	ENSGALG00000027151
MSTRG.11287.10	ENSGALG00000028347
MSTRG.11287.10	ENSGALG00000037274
MSTRG.11287.10	ENSGALG00000006186
MSTRG.18033.2	ENSGALG00000043669
MSTRG.18033.2	ENSGALG00000011266
MSTRG.21329.1	ENSGALG00000048686
MSTRG.21329.1	ENSGALG00000008910
MSTRG.21329.1	ENSGALG00000041577
MSTRG.4387.12	ENSGALG00000008352
MSTRG.4387.12	ENSGALG00000008385
MSTRG.4387.12	ENSGALG00000008425
MSTRG.4387.12	ENSGALG00000052203
MSTRG.4387.12	ENSGALG00000042201
MSTRG.4387.12	ENSGALG00000008549
MSTRG.4387.12	ENSGALG00000030162
MSTRG.2537.7	ENSGALG00000016584
MSTRG.2537.4	ENSGALG00000016584
MSTRG.17588.1	ENSGALG00000053520
MSTRG.17588.1	ENSGALG00000009207
MSTRG.15774.1	ENSGALG00000016457
MSTRG.25323.3	ENSGALG00000002294
MSTRG.25323.3	ENSGALG00000002308
MSTRG.5349.20	ENSGALG00000041750
MSTRG.5349.20	ENSGALG00000007431
MSTRG.21612.22	ENSGALG00000011592
MSTRG.21612.22	ENSGALG00000011593
MSTRG.21612.22	ENSGALG00000011596
MSTRG.22417.25	ENSGALG00000010721
MSTRG.22417.25	ENSGALG00000031606
MSTRG.22417.25	ENSGALG00000010740
MSTRG.22417.25	ENSGALG00000010736
MSTRG.22417.25	ENSGALG00000038608
MSTRG.22417.25	ENSGALG00000010743
MSTRG.22417.25	ENSGALG00000020647
MSTRG.22417.25	ENSGALG00000010746
MSTRG.22417.25	ENSGALG00000010749
MSTRG.22417.25	ENSGALG00000010752
MSTRG.22417.25	ENSGALG00000010758
MSTRG.22417.25	ENSGALG00000010761
MSTRG.22417.25	ENSGALG00000010774
MSTRG.7020.1	ENSGALG00000036043
MSTRG.7020.1	ENSGALG00000008253
MSTRG.18727.1	ENSGALG00000016003
MSTRG.18727.1	ENSGALG00000053165
MSTRG.18727.1	ENSGALG00000035081
MSTRG.18727.1	ENSGALG00000016017
MSTRG.23029.1	ENSGALG00000031929
MSTRG.19135.1	ENSGALG00000035679
MSTRG.2103.32	Gallus_gallus_newGene_4150
MSTRG.2103.32	ENSGALG00000050117
MSTRG.1392.1	ENSGALG00000014213
MSTRG.1392.1	ENSGALG00000019261
MSTRG.16943.1	ENSGALG00000048866
MSTRG.16943.1	ENSGALG00000051730
MSTRG.16943.1	ENSGALG00000047273
MSTRG.16943.1	ENSGALG00000039409
MSTRG.16943.1	ENSGALG00000050868
MSTRG.16943.1	Gallus_gallus_newGene_2527
MSTRG.16943.1	ENSGALG00000041232
MSTRG.16943.1	ENSGALG00000032057
MSTRG.16943.1	ENSGALG00000050150
MSTRG.16943.1	ENSGALG00000034671
MSTRG.16943.1	ENSGALG00000043370
MSTRG.16943.1	Gallus_gallus_newGene_2529
MSTRG.16943.1	ENSGALG00000030998
MSTRG.16943.1	ENSGALG00000037549
MSTRG.16943.1	ENSGALG00000047031
MSTRG.16943.1	ENSGALG00000030099
MSTRG.16943.1	ENSGALG00000041685
MSTRG.16943.1	Gallus_gallus_newGene_2532
MSTRG.16943.1	Gallus_gallus_newGene_2533
MSTRG.16943.1	Gallus_gallus_newGene_2534
MSTRG.16943.1	ENSGALG00000031594
MSTRG.16943.1	ENSGALG00000035506
MSTRG.16943.1	Gallus_gallus_newGene_2539
MSTRG.7773.4	ENSGALG00000003227
MSTRG.7773.4	Gallus_gallus_newGene_8133
MSTRG.7773.4	ENSGALG00000003260
MSTRG.7773.4	Gallus_gallus_newGene_8135
MSTRG.7773.4	ENSGALG00000003284
MSTRG.7773.4	ENSGALG00000003294
MSTRG.9815.1	ENSGALG00000012916
MSTRG.9815.1	ENSGALG00000012917
MSTRG.20488.1	ENSGALG00000043018
MSTRG.20488.1	ENSGALG00000004980
MSTRG.8867.4	Gallus_gallus_newGene_8508
MSTRG.8867.4	ENSGALG00000008686
MSTRG.8867.4	ENSGALG00000008704
MSTRG.8867.4	ENSGALG00000040891
MSTRG.8867.5	ENSGALG00000008686
MSTRG.8867.5	ENSGALG00000008704
MSTRG.8867.5	ENSGALG00000040891
MSTRG.19553.1	ENSGALG00000009452
MSTRG.19553.1	ENSGALG00000009456
MSTRG.19553.1	ENSGALG00000009463
MSTRG.19553.1	ENSGALG00000042458
MSTRG.15321.1	ENSGALG00000052819
MSTRG.20623.36	ENSGALG00000006502
MSTRG.20623.36	ENSGALG00000038043
MSTRG.20623.36	ENSGALG00000006670
MSTRG.20623.36	ENSGALG00000014614
MSTRG.20623.36	Gallus_gallus_newGene_3971
MSTRG.20623.36	Gallus_gallus_newGene_3972
MSTRG.20623.36	ENSGALG00000038799
MSTRG.20623.36	Gallus_gallus_newGene_3975
MSTRG.20623.36	ENSGALG00000052903
MSTRG.19559.46	ENSGALG00000033259
MSTRG.19559.46	ENSGALG00000039228
MSTRG.19559.46	ENSGALG00000009491
MSTRG.9817.5	ENSGALG00000012917
MSTRG.9817.5	ENSGALG00000049777
MSTRG.21107.1	ENSGALG00000003553
MSTRG.21107.1	ENSGALG00000003570
MSTRG.21107.1	ENSGALG00000003578
MSTRG.17582.9	ENSGALG00000053520
MSTRG.3997.1	ENSGALG00000052612
MSTRG.3997.1	ENSGALG00000003505
MSTRG.3997.1	ENSGALG00000003521
MSTRG.3997.1	ENSGALG00000003628
MSTRG.22764.6	ENSGALG00000005206
MSTRG.22764.6	ENSGALG00000031350
MSTRG.22764.6	ENSGALG00000029819
MSTRG.22764.6	ENSGALG00000005171
MSTRG.22764.6	ENSGALG00000005158
MSTRG.22764.6	ENSGALG00000005135
MSTRG.3430.1	ENSGALG00000017155
MSTRG.3430.1	ENSGALG00000017156
MSTRG.2095.1	ENSGALG00000040926
MSTRG.2095.1	ENSGALG00000028720
MSTRG.2044.23	ENSGALG00000015497
MSTRG.2807.2	Gallus_gallus_newGene_6373
MSTRG.2807.2	ENSGALG00000016836
MSTRG.24493.5	ENSGALG00000014747
MSTRG.24493.5	ENSGALG00000014751
MSTRG.22416.1	ENSGALG00000010692
MSTRG.22416.1	ENSGALG00000029023
MSTRG.22416.1	ENSGALG00000010721
MSTRG.3990.4	ENSGALG00000003427
MSTRG.3990.4	ENSGALG00000003456
MSTRG.3990.4	ENSGALG00000003487
MSTRG.3990.4	ENSGALG00000052612
MSTRG.3990.4	ENSGALG00000003505
MSTRG.3990.4	ENSGALG00000003521
MSTRG.8487.1	ENSGALG00000051027
MSTRG.8487.1	ENSGALG00000051536
MSTRG.8487.1	ENSGALG00000054264
MSTRG.8487.1	ENSGALG00000050182
MSTRG.8487.1	ENSGALG00000005188
MSTRG.8487.1	ENSGALG00000005209
MSTRG.8487.1	ENSGALG00000005212
MSTRG.17882.5	ENSGALG00000039411
MSTRG.17882.5	ENSGALG00000034741
MSTRG.17882.5	ENSGALG00000010526
MSTRG.17882.5	ENSGALG00000032002
MSTRG.17882.5	ENSGALG00000031960
MSTRG.17882.5	ENSGALG00000016124
MSTRG.17882.5	ENSGALG00000027908
MSTRG.24540.4	ENSGALG00000014813
MSTRG.24540.4	ENSGALG00000014819
MSTRG.24540.4	ENSGALG00000004518
MSTRG.24540.4	ENSGALG00000004491
MSTRG.24540.4	ENSGALG00000004438
MSTRG.22521.35	ENSGALG00000011284
MSTRG.22521.35	ENSGALG00000011301
MSTRG.22521.35	ENSGALG00000011305
MSTRG.22521.35	ENSGALG00000047190
MSTRG.22521.35	ENSGALG00000031210
MSTRG.22521.35	ENSGALG00000011331
MSTRG.9023.14	ENSGALG00000010792
MSTRG.9023.14	ENSGALG00000010794
MSTRG.8166.2	ENSGALG00000048940
MSTRG.8166.2	ENSGALG00000002379
MSTRG.8166.2	ENSGALG00000002388
MSTRG.8166.2	ENSGALG00000002397
MSTRG.8166.2	ENSGALG00000002448
MSTRG.8166.2	ENSGALG00000002463
MSTRG.8166.2	ENSGALG00000002485
MSTRG.8166.2	ENSGALG00000002495
MSTRG.8166.2	ENSGALG00000002501
MSTRG.8166.2	ENSGALG00000002542
MSTRG.8166.2	ENSGALG00000002576
MSTRG.8166.2	ENSGALG00000002558
MSTRG.8166.2	ENSGALG00000002587
MSTRG.8166.2	ENSGALG00000002598
MSTRG.8166.2	ENSGALG00000002618
MSTRG.8166.2	ENSGALG00000021611
MSTRG.20065.1	ENSGALG00000040026
MSTRG.20065.1	ENSGALG00000011718
MSTRG.20065.1	ENSGALG00000028942
MSTRG.20065.1	ENSGALG00000011721
MSTRG.20065.1	ENSGALG00000011797
MSTRG.20065.1	ENSGALG00000011801
MSTRG.20065.1	ENSGALG00000011811
MSTRG.22772.1	ENSGALG00000005171
MSTRG.22772.1	ENSGALG00000005158
MSTRG.22772.1	ENSGALG00000005135
MSTRG.22772.1	ENSGALG00000005118
MSTRG.22772.1	ENSGALG00000005108
MSTRG.25116.1	ENSGALG00000014691
MSTRG.25116.1	Gallus_gallus_newGene_6099
MSTRG.25116.1	ENSGALG00000014692
MSTRG.25116.1	ENSGALG00000028673
MSTRG.21047.1	ENSGALG00000035584
MSTRG.21047.1	ENSGALG00000054944
MSTRG.5316.2	ENSGALG00000006956
MSTRG.5316.2	ENSGALG00000028227
MSTRG.5316.2	ENSGALG00000007023
MSTRG.5316.2	ENSGALG00000048543
MSTRG.5316.2	ENSGALG00000048013
MSTRG.5316.2	ENSGALG00000007052
MSTRG.5316.2	ENSGALG00000029576
MSTRG.5316.2	ENSGALG00000007111
MSTRG.5316.2	ENSGALG00000007132
MSTRG.5316.2	ENSGALG00000007139
MSTRG.5316.2	ENSGALG00000007152
MSTRG.5316.2	ENSGALG00000007168
MSTRG.553.14	ENSGALG00000028849
MSTRG.553.14	ENSGALG00000009698
MSTRG.553.14	ENSGALG00000008497
MSTRG.21763.17	Gallus_gallus_newGene_4466
MSTRG.21763.17	ENSGALG00000012444
MSTRG.21763.17	ENSGALG00000012448
MSTRG.11482.17	ENSGALG00000041401
MSTRG.11482.17	ENSGALG00000050621
MSTRG.11482.17	Gallus_gallus_newGene_604
MSTRG.11482.17	ENSGALG00000000535
MSTRG.11482.17	ENSGALG00000036214
MSTRG.11482.17	ENSGALG00000052935
MSTRG.11482.17	ENSGALG00000000556
MSTRG.11482.17	ENSGALG00000000573
MSTRG.11482.17	ENSGALG00000000579
MSTRG.11482.17	ENSGALG00000039525
MSTRG.11482.17	ENSGALG00000047857
MSTRG.20330.1	ENSGALG00000002845
MSTRG.20330.1	ENSGALG00000002864
MSTRG.6175.1	ENSGALG00000004842
MSTRG.6175.1	ENSGALG00000031214
MSTRG.6175.1	ENSGALG00000004860
MSTRG.6175.1	ENSGALG00000004875
MSTRG.6175.1	Gallus_gallus_newGene_7673
MSTRG.6175.1	ENSGALG00000027188
MSTRG.6175.1	ENSGALG00000004902
MSTRG.6175.1	ENSGALG00000004916
MSTRG.202.6	ENSGALG00000052368
MSTRG.202.6	ENSGALG00000041978
MSTRG.202.6	ENSGALG00000042471
MSTRG.202.6	ENSGALG00000006332
MSTRG.202.6	ENSGALG00000040369
MSTRG.18603.1	ENSGALG00000015687
MSTRG.18603.1	ENSGALG00000037214
MSTRG.18603.1	ENSGALG00000015688
MSTRG.18603.1	ENSGALG00000054256
MSTRG.18603.1	ENSGALG00000015692
MSTRG.15775.1	ENSGALG00000016457
MSTRG.14759.1	ENSGALG00000034081
MSTRG.14759.1	ENSGALG00000010713
MSTRG.14759.1	ENSGALG00000010733
MSTRG.10734.8	ENSGALG00000029983
MSTRG.13814.1	ENSGALG00000001328
MSTRG.13814.1	ENSGALG00000001342
MSTRG.13814.1	ENSGALG00000001377
MSTRG.13814.1	ENSGALG00000041822
MSTRG.13814.1	ENSGALG00000042948
MSTRG.13814.1	ENSGALG00000042356
MSTRG.13814.1	ENSGALG00000035762
MSTRG.13814.1	ENSGALG00000026055
MSTRG.13814.1	ENSGALG00000044985
MSTRG.13814.1	ENSGALG00000047265
MSTRG.13814.1	ENSGALG00000001962
MSTRG.13814.1	ENSGALG00000038529
MSTRG.13814.1	ENSGALG00000040832
MSTRG.13814.1	ENSGALG00000001978
MSTRG.13814.1	ENSGALG00000001998
MSTRG.13814.1	ENSGALG00000026231
MSTRG.13814.1	ENSGALG00000021637
MSTRG.13814.1	ENSGALG00000026241
MSTRG.13814.1	ENSGALG00000002029
MSTRG.1078.10	ENSGALG00000012658
MSTRG.1078.10	ENSGALG00000012659
MSTRG.1078.10	ENSGALG00000012662
MSTRG.1078.10	Gallus_gallus_newGene_338
MSTRG.1078.10	Gallus_gallus_newGene_344
MSTRG.11207.1	ENSGALG00000004663
MSTRG.11207.1	ENSGALG00000004707
MSTRG.11207.1	ENSGALG00000004736
MSTRG.11207.1	ENSGALG00000040269
MSTRG.11207.1	ENSGALG00000004758
MSTRG.20800.2	ENSGALG00000008771
MSTRG.20800.2	ENSGALG00000023521
MSTRG.14185.9	ENSGALG00000027096
MSTRG.14185.9	ENSGALG00000008828
MSTRG.14185.9	ENSGALG00000047433
MSTRG.14185.9	ENSGALG00000026298
MSTRG.14185.9	ENSGALG00000008811
MSTRG.21436.20	ENSGALG00000040833
MSTRG.21436.20	ENSGALG00000035237
MSTRG.21436.23	ENSGALG00000040833
MSTRG.21436.23	ENSGALG00000035237
MSTRG.17342.12	ENSGALG00000006851
MSTRG.23438.1	ENSGALG00000054912
MSTRG.23406.2	Gallus_gallus_newGene_5148
MSTRG.4218.5	ENSGALG00000044204
MSTRG.4218.5	ENSGALG00000006750
MSTRG.4218.5	ENSGALG00000006777
MSTRG.4218.5	ENSGALG00000006782
MSTRG.4218.5	ENSGALG00000040241
MSTRG.15829.1	ENSGALG00000016480
MSTRG.15829.1	ENSGALG00000016481
MSTRG.15829.1	ENSGALG00000016483
MSTRG.5210.10	ENSGALG00000026089
MSTRG.5210.10	ENSGALG00000005789
MSTRG.5210.10	Gallus_gallus_newGene_7318
MSTRG.5210.10	Gallus_gallus_newGene_7319
MSTRG.5210.10	ENSGALG00000005869
MSTRG.5210.10	ENSGALG00000005897
MSTRG.5210.10	ENSGALG00000026449
MSTRG.5210.10	ENSGALG00000037991
MSTRG.5210.10	ENSGALG00000005902
MSTRG.5210.10	ENSGALG00000005907
MSTRG.5210.10	ENSGALG00000005909
MSTRG.20839.3	ENSGALG00000009152
MSTRG.20839.3	ENSGALG00000009173
MSTRG.24340.2	ENSGALG00000003295
MSTRG.24340.2	ENSGALG00000017411
MSTRG.24340.2	ENSGALG00000003310
MSTRG.24340.2	ENSGALG00000003326
MSTRG.24340.2	ENSGALG00000027887
MSTRG.24340.2	ENSGALG00000003353
MSTRG.9816.1	ENSGALG00000012917
MSTRG.2094.1	ENSGALG00000040926
MSTRG.2094.1	ENSGALG00000028720
MSTRG.23028.8	ENSGALG00000031929
MSTRG.288.1	Gallus_gallus_newGene_6401
MSTRG.288.1	ENSGALG00000040444
MSTRG.288.1	ENSGALG00000008439
MSTRG.24463.1	ENSGALG00000014725
MSTRG.24463.1	ENSGALG00000014726
MSTRG.23765.11	ENSGALG00000052014
MSTRG.23765.11	ENSGALG00000048682
MSTRG.12374.2	ENSGALG00000042730
MSTRG.12374.2	ENSGALG00000038097
MSTRG.12374.2	ENSGALG00000046347
MSTRG.12374.2	ENSGALG00000030759
MSTRG.12374.2	ENSGALG00000037407
MSTRG.12374.2	ENSGALG00000040224
MSTRG.12374.2	ENSGALG00000031143
MSTRG.12374.2	ENSGALG00000029747
MSTRG.12374.2	ENSGALG00000029197
MSTRG.23028.18	ENSGALG00000031929
MSTRG.23028.18	ENSGALG00000039182
MSTRG.21660.1	ENSGALG00000011744
MSTRG.21660.1	ENSGALG00000011770
MSTRG.21660.1	ENSGALG00000029766
MSTRG.21660.1	ENSGALG00000011806
MSTRG.21660.1	ENSGALG00000011813
MSTRG.21456.1	ENSGALG00000013235
MSTRG.21456.1	ENSGALG00000034007
MSTRG.21456.1	ENSGALG00000039436
MSTRG.21456.1	ENSGALG00000018439
MSTRG.21456.1	ENSGALG00000030254
MSTRG.21456.1	ENSGALG00000009545
MSTRG.21456.1	ENSGALG00000009525
MSTRG.516.2	ENSGALG00000009530
MSTRG.516.1	ENSGALG00000009530
MSTRG.14276.1	ENSGALG00000008875
MSTRG.14276.1	ENSGALG00000028587
MSTRG.21543.1	ENSGALG00000011250
MSTRG.21543.1	ENSGALG00000011252
MSTRG.21543.1	ENSGALG00000002417
MSTRG.21543.1	ENSGALG00000043198
MSTRG.21543.1	ENSGALG00000011318
MSTRG.21543.1	ENSGALG00000011306
MSTRG.21543.1	ENSGALG00000033811
MSTRG.21543.1	ENSGALG00000027506
MSTRG.21543.1	ENSGALG00000011324
MSTRG.21543.1	ENSGALG00000000433
MSTRG.21543.1	Gallus_gallus_newGene_4376
MSTRG.21543.1	ENSGALG00000011328
MSTRG.21543.1	ENSGALG00000011332
MSTRG.21543.1	ENSGALG00000011649
MSTRG.21543.1	ENSGALG00000029672
MSTRG.21543.1	ENSGALG00000029226
MSTRG.21543.1	ENSGALG00000033452
MSTRG.21543.1	ENSGALG00000011343
MSTRG.21543.1	ENSGALG00000052271
MSTRG.21543.1	ENSGALG00000011335
MSTRG.21543.1	ENSGALG00000011347
MSTRG.20045.7	ENSGALG00000011690
MSTRG.20045.7	Gallus_gallus_newGene_3742
MSTRG.20045.7	ENSGALG00000011692
MSTRG.20045.7	ENSGALG00000027407
MSTRG.2732.1	ENSGALG00000016781
MSTRG.2732.1	ENSGALG00000046326
MSTRG.2732.1	ENSGALG00000043044
MSTRG.2732.1	ENSGALG00000030526
MSTRG.2732.1	ENSGALG00000016785
MSTRG.219.1	ENSGALG00000034590
MSTRG.244.10	ENSGALG00000034992
MSTRG.244.10	ENSGALG00000050213
MSTRG.9078.1	ENSGALG00000010915
MSTRG.9078.1	ENSGALG00000029856
MSTRG.9078.1	ENSGALG00000010925
MSTRG.9078.1	ENSGALG00000010938
MSTRG.4175.5	ENSGALG00000006376
MSTRG.4175.5	ENSGALG00000021193
MSTRG.4175.5	ENSGALG00000006388
MSTRG.4175.5	ENSGALG00000021183
MSTRG.4175.5	ENSGALG00000006399
MSTRG.4175.5	Gallus_gallus_newGene_6936
MSTRG.4175.5	ENSGALG00000006403
MSTRG.4175.5	ENSGALG00000006413
MSTRG.7651.3	ENSGALG00000001371
MSTRG.7651.3	ENSGALG00000028354
MSTRG.7651.3	ENSGALG00000001433
MSTRG.2535.69	ENSGALG00000016584
MSTRG.3634.1	ENSGALG00000052684
MSTRG.3634.1	Gallus_gallus_newGene_6768
MSTRG.3634.1	ENSGALG00000048028
MSTRG.3634.1	ENSGALG00000035007
MSTRG.3634.1	ENSGALG00000017268
MSTRG.3634.1	ENSGALG00000019042
MSTRG.3634.1	ENSGALG00000029172
MSTRG.3634.1	ENSGALG00000052452
MSTRG.2834.1	ENSGALG00000052140
MSTRG.2834.1	ENSGALG00000051579
MSTRG.2834.1	ENSGALG00000050613
MSTRG.2834.1	ENSGALG00000048470
MSTRG.2834.1	ENSGALG00000049591
MSTRG.2834.1	ENSGALG00000050358
MSTRG.2834.1	ENSGALG00000039979
MSTRG.2834.1	ENSGALG00000054160
MSTRG.2834.1	ENSGALG00000048183
MSTRG.2834.1	ENSGALG00000050195
MSTRG.2834.1	ENSGALG00000035351
MSTRG.2834.1	ENSGALG00000053439
MSTRG.2834.1	ENSGALG00000049342
MSTRG.9571.3	ENSGALG00000039589
MSTRG.9571.3	ENSGALG00000035050
MSTRG.9571.3	ENSGALG00000047009
MSTRG.9571.3	ENSGALG00000045953
MSTRG.9571.3	ENSGALG00000043724
MSTRG.9571.3	ENSGALG00000042396
MSTRG.5682.1	ENSGALG00000002816
MSTRG.5682.1	ENSGALG00000002831
MSTRG.5682.1	ENSGALG00000002846
MSTRG.5682.1	ENSGALG00000040360
MSTRG.20493.6	Gallus_gallus_newGene_3916
MSTRG.20493.6	ENSGALG00000051505
MSTRG.10376.1	ENSGALG00000043172
MSTRG.10376.1	ENSGALG00000030112
MSTRG.10376.1	ENSGALG00000047461
MSTRG.10376.1	ENSGALG00000034899
MSTRG.9572.1	ENSGALG00000039589
MSTRG.9572.1	ENSGALG00000035050
MSTRG.9572.1	ENSGALG00000047009
MSTRG.9572.1	ENSGALG00000045953
MSTRG.9572.1	ENSGALG00000043724
MSTRG.9572.1	ENSGALG00000042396
MSTRG.22707.2	ENSGALG00000005667
MSTRG.22707.2	Gallus_gallus_newGene_4782
MSTRG.22707.2	ENSGALG00000005631
MSTRG.22707.2	ENSGALG00000041744
MSTRG.22707.2	ENSGALG00000052051
MSTRG.22707.2	ENSGALG00000005554
MSTRG.22707.2	ENSGALG00000005550
MSTRG.22707.2	ENSGALG00000020986
MSTRG.22707.2	ENSGALG00000047316
MSTRG.22707.2	ENSGALG00000037223
MSTRG.22707.2	ENSGALG00000005544
MSTRG.22707.2	ENSGALG00000005543
MSTRG.22707.2	ENSGALG00000036111
MSTRG.16170.16	ENSGALG00000029354
MSTRG.16170.16	ENSGALG00000038506
MSTRG.16170.16	ENSGALG00000040553
MSTRG.16170.16	ENSGALG00000030533
MSTRG.16170.16	ENSGALG00000030038
MSTRG.16170.16	ENSGALG00000034725
MSTRG.16170.16	ENSGALG00000050204
MSTRG.16170.16	ENSGALG00000054646
MSTRG.16170.16	ENSGALG00000051144
MSTRG.16170.16	ENSGALG00000045115
MSTRG.16170.16	ENSGALG00000044226
MSTRG.16170.16	ENSGALG00000050375
MSTRG.16170.16	ENSGALG00000052552
MSTRG.16170.16	ENSGALG00000048508
MSTRG.16170.16	ENSGALG00000051212
MSTRG.21887.13	ENSGALG00000017376
MSTRG.21887.13	ENSGALG00000002182
MSTRG.21887.14	ENSGALG00000017376
MSTRG.21887.14	ENSGALG00000002182
MSTRG.21887.15	ENSGALG00000002182
MSTRG.19661.4	ENSGALG00000040464
MSTRG.19661.4	ENSGALG00000009936
MSTRG.19661.4	ENSGALG00000009946
MSTRG.19661.4	ENSGALG00000052280
MSTRG.19661.4	ENSGALG00000009978
MSTRG.19661.4	ENSGALG00000009983
MSTRG.22631.3	ENSGALG00000006724
MSTRG.22631.3	Gallus_gallus_newGene_4762
MSTRG.22631.3	ENSGALG00000045030
MSTRG.22631.3	ENSGALG00000046790
MSTRG.22631.3	ENSGALG00000029152
MSTRG.22631.3	ENSGALG00000006714
MSTRG.15197.2	Gallus_gallus_newGene_1850
MSTRG.15197.2	ENSGALG00000037402
MSTRG.15197.2	Gallus_gallus_newGene_1857
MSTRG.15197.2	ENSGALG00000054059
MSTRG.15197.2	ENSGALG00000034397
MSTRG.2878.27	ENSGALG00000016866
MSTRG.7651.4	ENSGALG00000001371
MSTRG.7651.4	ENSGALG00000028354
MSTRG.7651.4	ENSGALG00000001433
MSTRG.10530.1	ENSGALG00000043535
MSTRG.10530.1	ENSGALG00000034806
MSTRG.10530.1	ENSGALG00000042840
MSTRG.10530.1	ENSGALG00000037686
MSTRG.100.4	ENSGALG00000029341
MSTRG.100.4	ENSGALG00000043178
MSTRG.100.4	Gallus_gallus_newGene_173
MSTRG.100.4	ENSGALG00000041965
MSTRG.100.4	ENSGALG00000041528
MSTRG.100.4	ENSGALG00000054793
MSTRG.100.4	ENSGALG00000046885
MSTRG.100.4	ENSGALG00000039982
MSTRG.100.4	ENSGALG00000039420
MSTRG.100.4	ENSGALG00000036114
MSTRG.1204.1	ENSGALG00000012987
MSTRG.1204.1	ENSGALG00000012988
MSTRG.1204.1	ENSGALG00000012989
MSTRG.1204.1	ENSGALG00000012992
MSTRG.6268.1	ENSGALG00000037943
MSTRG.6268.1	ENSGALG00000038087
MSTRG.6268.1	ENSGALG00000006043
MSTRG.6268.1	ENSGALG00000006068
MSTRG.3050.1	ENSGALG00000016908
MSTRG.11448.21	ENSGALG00000007994
MSTRG.11448.21	ENSGALG00000008005
MSTRG.11448.21	ENSGALG00000008010
MSTRG.8803.1	ENSGALG00000007667
MSTRG.8803.1	ENSGALG00000007677
MSTRG.8803.1	ENSGALG00000007680
MSTRG.8803.1	ENSGALG00000007694
MSTRG.8803.1	ENSGALG00000007721
MSTRG.11825.1	ENSGALG00000000364
MSTRG.11825.1	ENSGALG00000000365
MSTRG.11825.1	ENSGALG00000000378
MSTRG.11825.1	ENSGALG00000000390
MSTRG.11825.1	ENSGALG00000000402
MSTRG.11825.1	ENSGALG00000036854
MSTRG.11825.1	ENSGALG00000049000
MSTRG.11825.1	ENSGALG00000000409
MSTRG.11825.1	ENSGALG00000000452
MSTRG.11825.1	ENSGALG00000034020
MSTRG.11825.1	ENSGALG00000048530
MSTRG.14555.1	ENSGALG00000032259
MSTRG.14555.1	ENSGALG00000023303
MSTRG.4828.3	ENSGALG00000034166
MSTRG.4828.3	ENSGALG00000029424
MSTRG.4828.3	ENSGALG00000037315
MSTRG.4828.3	ENSGALG00000005845
MSTRG.4828.3	ENSGALG00000005855
MSTRG.4167.2	ENSGALG00000032984
MSTRG.5979.2	ENSGALG00000007565
MSTRG.5979.2	ENSGALG00000029195
MSTRG.5979.2	ENSGALG00000007582
MSTRG.5979.2	ENSGALG00000007593
MSTRG.5979.2	ENSGALG00000007610
MSTRG.5979.2	ENSGALG00000007620
MSTRG.5979.2	Gallus_gallus_newGene_7586
MSTRG.5979.2	ENSGALG00000007642
MSTRG.5271.1	ENSGALG00000006425
MSTRG.5271.1	ENSGALG00000037545
MSTRG.22827.5	ENSGALG00000002663
MSTRG.22827.5	ENSGALG00000002647
MSTRG.22827.5	ENSGALG00000002639
MSTRG.22827.5	ENSGALG00000002623
MSTRG.22827.5	ENSGALG00000021180
MSTRG.22827.5	ENSGALG00000002612
MSTRG.22827.5	ENSGALG00000034507
MSTRG.4572.18	ENSGALG00000003560
MSTRG.4572.18	ENSGALG00000003574
MSTRG.4572.18	ENSGALG00000003580
MSTRG.4572.18	ENSGALG00000048295
MSTRG.4572.18	ENSGALG00000003588
MSTRG.17966.4	ENSGALG00000020201
MSTRG.17966.4	ENSGALG00000010764
MSTRG.8073.4	ENSGALG00000001153
MSTRG.15505.27	ENSGALG00000052460
MSTRG.15505.27	ENSGALG00000015845
MSTRG.15505.27	ENSGALG00000015846
MSTRG.15505.27	ENSGALG00000055053
MSTRG.4171.21	ENSGALG00000006376
MSTRG.4171.21	ENSGALG00000021193
MSTRG.4171.21	ENSGALG00000006388
MSTRG.22408.23	ENSGALG00000049027
MSTRG.22408.23	ENSGALG00000040910
MSTRG.22408.23	ENSGALG00000010643
MSTRG.22408.23	ENSGALG00000010647
MSTRG.22408.23	ENSGALG00000010652
MSTRG.22408.23	ENSGALG00000021869
MSTRG.22408.23	ENSGALG00000010673
MSTRG.22408.23	ENSGALG00000010681
MSTRG.22408.23	ENSGALG00000026516
MSTRG.22408.23	ENSGALG00000010689
MSTRG.22408.23	ENSGALG00000010692
MSTRG.22408.26	ENSGALG00000040910
MSTRG.22408.26	ENSGALG00000010643
MSTRG.22408.26	ENSGALG00000010647
MSTRG.22408.26	ENSGALG00000010652
MSTRG.22408.26	ENSGALG00000021869
MSTRG.22408.26	ENSGALG00000010673
MSTRG.22408.26	ENSGALG00000010681
MSTRG.22408.26	ENSGALG00000026516
MSTRG.22408.26	ENSGALG00000010689
MSTRG.22408.26	ENSGALG00000010692
MSTRG.13063.1	ENSGALG00000000788
MSTRG.13063.1	ENSGALG00000000791
MSTRG.13063.1	ENSGALG00000000816
MSTRG.13063.1	ENSGALG00000013356
MSTRG.13063.1	ENSGALG00000038943
MSTRG.13063.1	ENSGALG00000000856
MSTRG.13063.1	ENSGALG00000000863
MSTRG.13063.1	ENSGALG00000000883
MSTRG.13063.1	ENSGALG00000000892
MSTRG.13063.1	ENSGALG00000000911
MSTRG.9692.3	ENSGALG00000032683
MSTRG.9692.3	ENSGALG00000049299
MSTRG.9692.3	ENSGALG00000012747
MSTRG.9692.3	ENSGALG00000019570
MSTRG.1940.1	Gallus_gallus_newGene_3473
MSTRG.1940.1	ENSGALG00000015353
MSTRG.18031.12	ENSGALG00000043669
MSTRG.18031.12	ENSGALG00000011266
MSTRG.7512.1	ENSGALG00000001565
MSTRG.7512.1	ENSGALG00000001513
MSTRG.7512.1	ENSGALG00000001474
MSTRG.7512.1	ENSGALG00000001446
MSTRG.7512.1	ENSGALG00000001434
MSTRG.7512.1	ENSGALG00000001419
MSTRG.19152.7	ENSGALG00000006074
MSTRG.712.4	ENSGALG00000011207
MSTRG.712.4	ENSGALG00000035493
MSTRG.20008.5	ENSGALG00000011505
MSTRG.20008.5	ENSGALG00000011511
MSTRG.20008.5	ENSGALG00000011522
MSTRG.20008.5	ENSGALG00000031062
MSTRG.20008.5	ENSGALG00000044519
MSTRG.20008.5	ENSGALG00000011528
MSTRG.20008.5	ENSGALG00000011533
MSTRG.22412.9	ENSGALG00000010692
MSTRG.22412.9	ENSGALG00000029023
MSTRG.14582.4	ENSGALG00000010020
MSTRG.14582.4	ENSGALG00000010023
MSTRG.14582.4	ENSGALG00000010026
MSTRG.14582.4	ENSGALG00000029862
MSTRG.14582.4	ENSGALG00000010032
MSTRG.2007.6	ENSGALG00000015446
MSTRG.2007.6	ENSGALG00000015453
MSTRG.2007.6	ENSGALG00000044138
MSTRG.2007.6	ENSGALG00000019211
MSTRG.2007.6	ENSGALG00000015458
MSTRG.2007.3	ENSGALG00000015441
MSTRG.2007.3	ENSGALG00000015446
MSTRG.2007.3	ENSGALG00000015453
MSTRG.2007.3	ENSGALG00000044138
MSTRG.2007.3	ENSGALG00000019211
MSTRG.2007.3	ENSGALG00000015458
MSTRG.1500.1	ENSGALG00000052262
MSTRG.1500.1	ENSGALG00000046707
MSTRG.1500.1	ENSGALG00000049772
MSTRG.19907.1	ENSGALG00000030719
MSTRG.19907.1	ENSGALG00000011076
MSTRG.19907.1	ENSGALG00000011079
MSTRG.19905.12	ENSGALG00000030719
MSTRG.19905.12	ENSGALG00000011076
MSTRG.19905.12	ENSGALG00000011079
MSTRG.2882.1	ENSGALG00000016866
MSTRG.5122.1	ENSGALG00000052061
MSTRG.5122.1	ENSGALG00000004969
MSTRG.5122.1	ENSGALG00000004955
MSTRG.5122.1	ENSGALG00000004974
MSTRG.18200.3	ENSGALG00000041635
MSTRG.18200.3	ENSGALG00000012044
MSTRG.17804.1	ENSGALG00000010061
MSTRG.17804.1	ENSGALG00000010077
MSTRG.17804.1	ENSGALG00000010081
MSTRG.24846.5	ENSGALG00000050241
MSTRG.24846.5	ENSGALG00000012575
MSTRG.8962.1	ENSGALG00000035994
MSTRG.8962.1	ENSGALG00000024485
MSTRG.20819.1	ENSGALG00000008905
MSTRG.20819.1	ENSGALG00000008914
MSTRG.20819.1	ENSGALG00000008933
MSTRG.20819.1	ENSGALG00000020679
MSTRG.20819.1	ENSGALG00000008938
MSTRG.20819.1	ENSGALG00000008946
MSTRG.20819.2	ENSGALG00000008905
MSTRG.20819.2	ENSGALG00000008914
MSTRG.20819.2	ENSGALG00000008933
MSTRG.20819.2	ENSGALG00000020679
MSTRG.20819.2	ENSGALG00000008938
MSTRG.20819.2	ENSGALG00000008946
MSTRG.20819.4	ENSGALG00000008905
MSTRG.20819.4	ENSGALG00000008914
MSTRG.20819.4	ENSGALG00000008933
MSTRG.20819.4	ENSGALG00000020679
MSTRG.20819.4	ENSGALG00000008938
MSTRG.20819.4	ENSGALG00000008946
MSTRG.13399.4	ENSGALG00000000538
MSTRG.13399.4	ENSGALG00000000550
MSTRG.13399.4	ENSGALG00000000564
MSTRG.13399.4	ENSGALG00000000581
MSTRG.13399.4	ENSGALG00000019797
MSTRG.13399.4	ENSGALG00000000585
MSTRG.13399.4	ENSGALG00000000596
MSTRG.13399.4	ENSGALG00000000603
MSTRG.13399.4	ENSGALG00000000625
MSTRG.20585.1	ENSGALG00000005923
MSTRG.20585.1	ENSGALG00000005956
MSTRG.20585.1	ENSGALG00000005969
MSTRG.20585.1	ENSGALG00000005975
MSTRG.20585.1	ENSGALG00000005978
MSTRG.20585.1	ENSGALG00000005981
MSTRG.20585.1	ENSGALG00000005985
MSTRG.22364.1	ENSGALG00000027655
MSTRG.5278.13	ENSGALG00000006459
MSTRG.5278.13	ENSGALG00000006465
MSTRG.5278.13	ENSGALG00000006526
MSTRG.5278.13	ENSGALG00000052318
MSTRG.5278.13	ENSGALG00000006544
MSTRG.5278.13	ENSGALG00000006571
MSTRG.5278.13	ENSGALG00000048164
MSTRG.5278.13	ENSGALG00000006601
MSTRG.5278.13	ENSGALG00000033529
MSTRG.16797.4	ENSGALG00000049270
MSTRG.16797.4	ENSGALG00000053274
MSTRG.16797.4	ENSGALG00000051235
MSTRG.16797.4	ENSGALG00000049557
MSTRG.16797.4	ENSGALG00000041533
MSTRG.16797.4	ENSGALG00000051983
MSTRG.16797.4	ENSGALG00000032004
MSTRG.16797.4	ENSGALG00000035530
MSTRG.12693.30	ENSGALG00000054703
MSTRG.12693.30	ENSGALG00000053181
MSTRG.12693.30	ENSGALG00000052250
MSTRG.12693.30	ENSGALG00000048409
MSTRG.12693.30	ENSGALG00000052329
MSTRG.12693.30	ENSGALG00000048069
MSTRG.12693.30	ENSGALG00000036283
MSTRG.12693.30	ENSGALG00000049544
MSTRG.12693.30	Gallus_gallus_newGene_971
MSTRG.12693.30	ENSGALG00000049774
MSTRG.12693.30	ENSGALG00000039205
MSTRG.22414.1	ENSGALG00000010673
MSTRG.22414.1	ENSGALG00000010681
MSTRG.22414.1	ENSGALG00000026516
MSTRG.22414.1	ENSGALG00000010689
MSTRG.22414.1	ENSGALG00000010692

## Sheet: trans A0_vs_A12
Trans-target genes of differentially expressed lncRNAs in A0_vs_A12 comparison group
lncRNA_ID	Gene_ID
MSTRG.8531.11	ENSGALG00000038225
MSTRG.21321.1	ENSGALG00000000410
MSTRG.21321.1	ENSGALG00000020538
MSTRG.21321.1	Gallus_gallus_newGene_5210
MSTRG.21321.1	ENSGALG00000015803
MSTRG.21321.1	ENSGALG00000014428
MSTRG.21321.1	ENSGALG00000008903
MSTRG.21321.1	ENSGALG00000011618
MSTRG.21321.1	ENSGALG00000006073
MSTRG.21321.1	ENSGALG00000007308
MSTRG.21321.1	ENSGALG00000007307
MSTRG.21321.1	ENSGALG00000053597
MSTRG.21321.1	ENSGALG00000010313
MSTRG.21321.1	ENSGALG00000003693
MSTRG.21321.1	ENSGALG00000000280
MSTRG.21321.1	ENSGALG00000039300
MSTRG.21321.1	ENSGALG00000000478
MSTRG.21321.1	ENSGALG00000017009
MSTRG.21321.1	ENSGALG00000004532
MSTRG.21321.1	ENSGALG00000038290
MSTRG.21321.1	ENSGALG00000003120
MSTRG.21321.1	ENSGALG00000001692
MSTRG.21321.1	ENSGALG00000053353
MSTRG.21321.1	ENSGALG00000015791
MSTRG.21321.1	ENSGALG00000005139
MSTRG.21321.1	ENSGALG00000010924
MSTRG.21321.1	ENSGALG00000030417
MSTRG.21321.1	ENSGALG00000001153
MSTRG.21321.1	ENSGALG00000030263
MSTRG.21321.1	ENSGALG00000005230
MSTRG.21321.1	ENSGALG00000014656
MSTRG.21321.1	ENSGALG00000010084
MSTRG.21321.1	ENSGALG00000005745
MSTRG.21321.1	ENSGALG00000035635
MSTRG.21321.1	ENSGALG00000001725
MSTRG.21321.1	ENSGALG00000008155
MSTRG.21321.1	ENSGALG00000008520
MSTRG.21321.1	ENSGALG00000052939
MSTRG.21321.1	ENSGALG00000029476
MSTRG.21321.1	ENSGALG00000003645
MSTRG.21321.1	ENSGALG00000036932
MSTRG.21321.1	ENSGALG00000014700
MSTRG.21321.1	ENSGALG00000009988
MSTRG.21321.1	ENSGALG00000052041
MSTRG.21321.1	ENSGALG00000023626
MSTRG.21321.1	ENSGALG00000015256
MSTRG.21321.1	ENSGALG00000004364
MSTRG.21321.1	ENSGALG00000009900
MSTRG.21321.1	ENSGALG00000053184
MSTRG.21321.1	ENSGALG00000001805
MSTRG.21321.1	ENSGALG00000036738
MSTRG.21321.1	ENSGALG00000049131
MSTRG.21321.1	ENSGALG00000015446
MSTRG.21321.1	ENSGALG00000003288
MSTRG.21321.1	ENSGALG00000013764
MSTRG.21321.1	ENSGALG00000006035
MSTRG.21321.1	ENSGALG00000005243
MSTRG.21321.1	ENSGALG00000016003
MSTRG.21321.1	ENSGALG00000032808
MSTRG.21321.1	ENSGALG00000002232
MSTRG.21321.1	ENSGALG00000027793
MSTRG.21321.1	ENSGALG00000010201
MSTRG.21321.1	ENSGALG00000005676
MSTRG.21321.1	ENSGALG00000007971
MSTRG.21321.1	ENSGALG00000007022
MSTRG.21321.1	ENSGALG00000013683
MSTRG.21321.1	ENSGALG00000028354
MSTRG.21321.1	ENSGALG00000039316
MSTRG.21321.1	Gallus_gallus_newGene_7499
MSTRG.21321.1	ENSGALG00000005747
MSTRG.21321.1	ENSGALG00000003194
MSTRG.21321.1	ENSGALG00000030027
MSTRG.21321.1	ENSGALG00000003549
MSTRG.21321.1	ENSGALG00000009476
MSTRG.21321.1	ENSGALG00000009621
MSTRG.21321.1	ENSGALG00000041080
MSTRG.21321.1	ENSGALG00000004455
MSTRG.21321.1	ENSGALG00000016949
MSTRG.21321.1	ENSGALG00000054939
MSTRG.21321.1	ENSGALG00000025864
MSTRG.21321.1	ENSGALG00000035317
MSTRG.21321.1	ENSGALG00000036240
MSTRG.14513.6	ENSGALG00000015800
MSTRG.14513.6	ENSGALG00000010030
MSTRG.2880.1	ENSGALG00000006157
MSTRG.2880.1	ENSGALG00000048020
MSTRG.2880.1	ENSGALG00000002705
MSTRG.2880.1	ENSGALG00000006838
MSTRG.2880.1	ENSGALG00000008425
MSTRG.2880.1	ENSGALG00000000893
MSTRG.2880.1	ENSGALG00000040205
MSTRG.2880.1	ENSGALG00000045555
MSTRG.2880.1	ENSGALG00000011094
MSTRG.2880.1	ENSGALG00000005587
MSTRG.2880.1	ENSGALG00000044780
MSTRG.2880.1	ENSGALG00000007981
MSTRG.2880.1	ENSGALG00000010051
MSTRG.2880.1	ENSGALG00000037603
MSTRG.2880.1	ENSGALG00000012187
MSTRG.2880.1	ENSGALG00000012237
MSTRG.2880.1	ENSGALG00000000902
MSTRG.2880.1	ENSGALG00000047289
MSTRG.2880.1	ENSGALG00000004358
MSTRG.2880.1	ENSGALG00000034876
MSTRG.2880.1	ENSGALG00000003146
MSTRG.2880.1	ENSGALG00000054759
MSTRG.2880.1	ENSGALG00000012888
MSTRG.2880.1	ENSGALG00000014819
MSTRG.2880.1	ENSGALG00000010638
MSTRG.2880.1	ENSGALG00000001816
MSTRG.2880.1	ENSGALG00000037496
MSTRG.2880.1	ENSGALG00000005318
MSTRG.2880.1	ENSGALG00000009173
MSTRG.2880.1	ENSGALG00000015809
MSTRG.2880.1	ENSGALG00000050173
MSTRG.2880.1	ENSGALG00000041978
MSTRG.2880.1	ENSGALG00000039172
MSTRG.2880.1	ENSGALG00000043535
MSTRG.2880.1	ENSGALG00000000104
MSTRG.2880.1	ENSGALG00000008593
MSTRG.2880.1	ENSGALG00000015846
MSTRG.2880.1	ENSGALG00000015842
MSTRG.2880.1	ENSGALG00000003476
MSTRG.2880.1	ENSGALG00000004128
MSTRG.2880.1	ENSGALG00000049663
MSTRG.2880.1	ENSGALG00000049668
MSTRG.2880.1	ENSGALG00000038440
MSTRG.2880.1	ENSGALG00000024480
MSTRG.2880.1	ENSGALG00000010363
MSTRG.2880.1	ENSGALG00000010090
MSTRG.2880.1	ENSGALG00000006016
MSTRG.2880.1	ENSGALG00000002663
MSTRG.2880.1	ENSGALG00000004623
MSTRG.2880.1	ENSGALG00000004620
MSTRG.2880.1	ENSGALG00000034688
MSTRG.2880.1	ENSGALG00000005975
MSTRG.2880.1	ENSGALG00000048873
MSTRG.2880.1	ENSGALG00000033338
MSTRG.2880.1	ENSGALG00000005021
MSTRG.2880.1	ENSGALG00000005028
MSTRG.2880.1	ENSGALG00000006106
MSTRG.2880.1	ENSGALG00000009076
MSTRG.2880.1	ENSGALG00000012965
MSTRG.2880.1	ENSGALG00000015433
MSTRG.2880.1	ENSGALG00000012426
MSTRG.2880.1	ENSGALG00000009823
MSTRG.2880.1	ENSGALG00000009821
MSTRG.2880.1	ENSGALG00000012124
MSTRG.2880.1	ENSGALG00000000525
MSTRG.2880.1	ENSGALG00000002588
MSTRG.2880.1	ENSGALG00000033512
MSTRG.2880.1	ENSGALG00000006644
MSTRG.2880.1	ENSGALG00000002147
MSTRG.2880.1	ENSGALG00000004196
MSTRG.2880.1	ENSGALG00000047489
MSTRG.2880.1	ENSGALG00000050503
MSTRG.2880.1	ENSGALG00000010703
MSTRG.2880.1	ENSGALG00000010707
MSTRG.2880.1	ENSGALG00000030140
MSTRG.2880.1	ENSGALG00000034111
MSTRG.2880.1	ENSGALG00000032452
MSTRG.2880.1	ENSGALG00000021475
MSTRG.2880.1	ENSGALG00000026299
MSTRG.2880.1	ENSGALG00000012076
MSTRG.2880.1	ENSGALG00000014956
MSTRG.2880.1	ENSGALG00000000903
MSTRG.2880.1	ENSGALG00000003457
MSTRG.2880.1	ENSGALG00000004104
MSTRG.2880.1	ENSGALG00000002193
MSTRG.2880.1	ENSGALG00000012890
MSTRG.2880.1	ENSGALG00000002445
MSTRG.2880.1	ENSGALG00000030253
MSTRG.2880.1	ENSGALG00000016648
MSTRG.2880.1	ENSGALG00000008294
MSTRG.2880.1	ENSGALG00000014645
MSTRG.2880.1	ENSGALG00000011695
MSTRG.2880.1	ENSGALG00000010340
MSTRG.2880.1	ENSGALG00000005521
MSTRG.2880.1	ENSGALG00000001062
MSTRG.2880.1	ENSGALG00000007967
MSTRG.2880.1	ENSGALG00000007382
MSTRG.2880.1	ENSGALG00000035207
MSTRG.2880.1	ENSGALG00000007036
MSTRG.2880.1	ENSGALG00000002606
MSTRG.2880.1	ENSGALG00000043064
MSTRG.2880.1	ENSGALG00000021031
MSTRG.2880.1	ENSGALG00000019228
MSTRG.2880.1	ENSGALG00000041036
MSTRG.2880.1	ENSGALG00000008725
MSTRG.2880.1	ENSGALG00000009842
MSTRG.2880.1	ENSGALG00000050380
MSTRG.2880.1	ENSGALG00000051280
MSTRG.2880.1	ENSGALG00000004889
MSTRG.2880.1	ENSGALG00000006950
MSTRG.2880.1	ENSGALG00000006958
MSTRG.2880.1	ENSGALG00000042894
MSTRG.2880.1	ENSGALG00000002831
MSTRG.2880.1	ENSGALG00000012685
MSTRG.2880.1	ENSGALG00000010446
MSTRG.2880.1	ENSGALG00000010440
MSTRG.2880.1	ENSGALG00000016847
MSTRG.2880.1	ENSGALG00000000209
MSTRG.2880.1	ENSGALG00000038399
MSTRG.2880.1	ENSGALG00000037712
MSTRG.2880.1	ENSGALG00000008946
MSTRG.2880.1	ENSGALG00000004228
MSTRG.2880.1	ENSGALG00000001364
MSTRG.2880.1	ENSGALG00000039705
MSTRG.2880.1	ENSGALG00000014978
MSTRG.2880.1	ENSGALG00000050058
MSTRG.2880.1	ENSGALG00000007874
MSTRG.2880.1	ENSGALG00000017296
MSTRG.2880.1	ENSGALG00000031158
MSTRG.2880.1	ENSGALG00000040724
MSTRG.2880.1	ENSGALG00000009320
MSTRG.2880.1	ENSGALG00000050668
MSTRG.2880.1	ENSGALG00000008154
MSTRG.2880.1	ENSGALG00000000769
MSTRG.2880.1	ENSGALG00000005683
MSTRG.2880.1	ENSGALG00000010023
MSTRG.2880.1	ENSGALG00000007932
MSTRG.2880.1	ENSGALG00000045085
MSTRG.2880.1	ENSGALG00000006331
MSTRG.2880.1	ENSGALG00000007683
MSTRG.2880.1	ENSGALG00000043018
MSTRG.2880.1	ENSGALG00000034615
MSTRG.2880.1	ENSGALG00000034610
MSTRG.2880.1	ENSGALG00000023517
MSTRG.2880.1	ENSGALG00000023510
MSTRG.2880.1	ENSGALG00000026590
MSTRG.2880.1	ENSGALG00000010622
MSTRG.2880.1	ENSGALG00000010628
MSTRG.2880.1	ENSGALG00000051783
MSTRG.2880.1	ENSGALG00000052873
MSTRG.2880.1	ENSGALG00000005188
MSTRG.2880.1	ENSGALG00000030032
MSTRG.2880.1	ENSGALG00000035045
MSTRG.2880.1	ENSGALG00000002846
MSTRG.2880.1	ENSGALG00000004449
MSTRG.2880.1	ENSGALG00000030793
MSTRG.2880.1	ENSGALG00000016358
MSTRG.2880.1	ENSGALG00000012589
MSTRG.2880.1	ENSGALG00000008347
MSTRG.2880.1	ENSGALG00000001647
MSTRG.2880.1	ENSGALG00000001392
MSTRG.2880.1	ENSGALG00000013869
MSTRG.2880.1	ENSGALG00000015879
MSTRG.2880.1	ENSGALG00000000253
MSTRG.2880.1	ENSGALG00000032723
MSTRG.2880.1	ENSGALG00000030200
MSTRG.2880.1	ENSGALG00000008938
MSTRG.2880.1	ENSGALG00000008933
MSTRG.2880.1	ENSGALG00000053046
MSTRG.2880.1	ENSGALG00000015324
MSTRG.2880.1	ENSGALG00000015326
MSTRG.2880.1	ENSGALG00000010315
MSTRG.2880.1	ENSGALG00000000091
MSTRG.2880.1	ENSGALG00000001054
MSTRG.2880.1	ENSGALG00000005969
MSTRG.2880.1	ENSGALG00000002099
MSTRG.2880.1	ENSGALG00000039985
MSTRG.2880.1	ENSGALG00000012135
MSTRG.2880.1	ENSGALG00000048409
MSTRG.2880.1	ENSGALG00000021272
MSTRG.2880.1	ENSGALG00000038636
MSTRG.2880.1	ENSGALG00000003053
MSTRG.2880.1	ENSGALG00000019063
MSTRG.2880.1	ENSGALG00000008006
MSTRG.2880.1	ENSGALG00000008009
MSTRG.2880.1	ENSGALG00000011805
MSTRG.2880.1	ENSGALG00000011800
MSTRG.2880.1	ENSGALG00000001183
MSTRG.2880.1	ENSGALG00000007174
MSTRG.2880.1	ENSGALG00000007171
MSTRG.2880.1	ENSGALG00000020340
MSTRG.2880.1	ENSGALG00000005418
MSTRG.2880.1	ENSGALG00000025738
MSTRG.2880.1	ENSGALG00000006805
MSTRG.2880.1	ENSGALG00000013057
MSTRG.2880.1	ENSGALG00000012013
MSTRG.2880.1	ENSGALG00000008438
MSTRG.2880.1	ENSGALG00000009387
MSTRG.2880.1	ENSGALG00000009870
MSTRG.2880.1	ENSGALG00000035966
MSTRG.2880.1	ENSGALG00000004974
MSTRG.2880.1	ENSGALG00000007998
MSTRG.2880.1	ENSGALG00000039595
MSTRG.2880.1	ENSGALG00000008081
MSTRG.2880.1	ENSGALG00000011889
MSTRG.2880.1	ENSGALG00000003614
MSTRG.2880.1	ENSGALG00000028318
MSTRG.2880.1	ENSGALG00000004345
MSTRG.2880.1	ENSGALG00000033887
MSTRG.2880.1	ENSGALG00000021340
MSTRG.2880.1	ENSGALG00000034163
MSTRG.2880.1	ENSGALG00000010620
MSTRG.2880.1	ENSGALG00000011172
MSTRG.2880.1	ENSGALG00000001161
MSTRG.2880.1	ENSGALG00000034965
MSTRG.2880.1	ENSGALG00000011799
MSTRG.2880.1	ENSGALG00000006138
MSTRG.2880.1	ENSGALG00000007845
MSTRG.2880.1	ENSGALG00000007260
MSTRG.2880.1	ENSGALG00000007266
MSTRG.2880.1	ENSGALG00000007268
MSTRG.2880.1	ENSGALG00000035580
MSTRG.2880.1	ENSGALG00000047203
MSTRG.2880.1	ENSGALG00000014324
MSTRG.2880.1	ENSGALG00000013809
MSTRG.2880.1	ENSGALG00000008404
MSTRG.2880.1	ENSGALG00000025938
MSTRG.2880.1	ENSGALG00000017006
MSTRG.2880.1	ENSGALG00000036133
MSTRG.2880.1	ENSGALG00000006834
MSTRG.2880.1	ENSGALG00000036258
MSTRG.2880.1	ENSGALG00000002022
MSTRG.2880.1	ENSGALG00000002021
MSTRG.2880.1	ENSGALG00000007658
MSTRG.2880.1	ENSGALG00000000545
MSTRG.2880.1	ENSGALG00000014835
MSTRG.2880.1	ENSGALG00000041528
MSTRG.2880.1	ENSGALG00000011505
MSTRG.2880.1	ENSGALG00000007416
MSTRG.2880.1	ENSGALG00000007412
MSTRG.2880.1	ENSGALG00000031425
MSTRG.2880.1	ENSGALG00000016142
MSTRG.2880.1	ENSGALG00000016147
MSTRG.2880.1	ENSGALG00000016148
MSTRG.2880.1	ENSGALG00000004334
MSTRG.2880.1	ENSGALG00000013723
MSTRG.2880.1	ENSGALG00000011266
MSTRG.2880.1	ENSGALG00000006407
MSTRG.2880.1	ENSGALG00000006402
MSTRG.2880.1	ENSGALG00000043499
MSTRG.2880.1	ENSGALG00000030831
MSTRG.2880.1	ENSGALG00000012866
MSTRG.2880.1	ENSGALG00000012865
MSTRG.2880.1	ENSGALG00000013403
MSTRG.2880.1	ENSGALG00000014836
MSTRG.2880.1	ENSGALG00000029673
MSTRG.2880.1	ENSGALG00000008312
MSTRG.2880.1	ENSGALG00000008319
MSTRG.2880.1	ENSGALG00000011016
MSTRG.2880.1	ENSGALG00000046863
MSTRG.2880.1	ENSGALG00000013033
MSTRG.2880.1	ENSGALG00000038858
MSTRG.2880.1	ENSGALG00000003863
MSTRG.2880.1	ENSGALG00000048345
MSTRG.2880.1	ENSGALG00000035194
MSTRG.2880.1	ENSGALG00000009865
MSTRG.2880.1	ENSGALG00000010154
MSTRG.2880.1	ENSGALG00000044519
MSTRG.2880.1	ENSGALG00000004416
MSTRG.2880.1	ENSGALG00000030853
MSTRG.2880.1	ENSGALG00000012802
MSTRG.2880.1	ENSGALG00000012377
MSTRG.2880.1	ENSGALG00000016866
MSTRG.2880.1	ENSGALG00000007530
MSTRG.2880.1	ENSGALG00000007538
MSTRG.2880.1	ENSGALG00000009286
MSTRG.2880.1	ENSGALG00000007287
MSTRG.2880.1	ENSGALG00000040828
MSTRG.2880.1	ENSGALG00000004203
MSTRG.2880.1	ENSGALG00000004205
MSTRG.2880.1	ENSGALG00000039724
MSTRG.2880.1	ENSGALG00000013747
MSTRG.2880.1	ENSGALG00000010326
MSTRG.2880.1	ENSGALG00000010325
MSTRG.2880.1	ENSGALG00000008180
MSTRG.2880.1	ENSGALG00000011982
MSTRG.2880.1	ENSGALG00000006052
MSTRG.2880.1	ENSGALG00000007093
MSTRG.2880.1	ENSGALG00000005525
MSTRG.2880.1	ENSGALG00000030780
MSTRG.2880.1	ENSGALG00000005065
MSTRG.2880.1	ENSGALG00000009653
MSTRG.2880.1	ENSGALG00000033956
MSTRG.2880.1	ENSGALG00000008842
MSTRG.2880.1	ENSGALG00000008847
MSTRG.2880.1	ENSGALG00000014094
MSTRG.2880.1	ENSGALG00000001729
MSTRG.2880.1	ENSGALG00000047559
MSTRG.2880.1	ENSGALG00000011309
MSTRG.2880.1	ENSGALG00000002395
MSTRG.2880.1	ENSGALG00000037629
MSTRG.2880.1	ENSGALG00000002937
MSTRG.2880.1	ENSGALG00000033635
MSTRG.2880.1	ENSGALG00000019553
MSTRG.2880.1	ENSGALG00000039673
MSTRG.2880.1	ENSGALG00000039583
MSTRG.2880.1	ENSGALG00000013565
MSTRG.2880.1	ENSGALG00000013569
MSTRG.2880.1	ENSGALG00000017493
MSTRG.2880.1	ENSGALG00000006728
MSTRG.2880.1	ENSGALG00000032178
MSTRG.2880.1	ENSGALG00000049884
MSTRG.2880.1	ENSGALG00000012530
MSTRG.2880.1	ENSGALG00000006689
MSTRG.2880.1	ENSGALG00000001304
MSTRG.2880.1	ENSGALG00000046192
MSTRG.2880.1	ENSGALG00000032717
MSTRG.2880.1	ENSGALG00000038512
MSTRG.2880.1	ENSGALG00000014365
MSTRG.2880.1	ENSGALG00000029927
MSTRG.2880.1	ENSGALG00000029485
MSTRG.2880.1	ENSGALG00000008166
MSTRG.2880.1	ENSGALG00000005695
MSTRG.2880.1	ENSGALG00000005696
MSTRG.2880.1	ENSGALG00000004640
MSTRG.2880.1	ENSGALG00000032506
MSTRG.2880.1	ENSGALG00000032098
MSTRG.2880.1	ENSGALG00000008997
MSTRG.2880.1	ENSGALG00000049236
MSTRG.2880.1	ENSGALG00000035927
MSTRG.2880.1	ENSGALG00000023576
MSTRG.2880.1	ENSGALG00000023686
MSTRG.2880.1	ENSGALG00000041558
MSTRG.2880.1	ENSGALG00000011511
MSTRG.2880.1	ENSGALG00000010649
MSTRG.2880.1	ENSGALG00000010646
MSTRG.2880.1	ENSGALG00000001143
MSTRG.2880.1	ENSGALG00000001962
MSTRG.2880.1	ENSGALG00000001428
MSTRG.2880.1	ENSGALG00000041717
MSTRG.2880.1	ENSGALG00000007744
MSTRG.2880.1	ENSGALG00000030580
MSTRG.2880.1	ENSGALG00000026607
MSTRG.2880.1	ENSGALG00000033054
MSTRG.2880.1	ENSGALG00000050257
MSTRG.2880.1	ENSGALG00000008582
MSTRG.2880.1	ENSGALG00000017186
MSTRG.2880.1	ENSGALG00000017184
MSTRG.2880.1	ENSGALG00000031209
MSTRG.2880.1	ENSGALG00000000919
MSTRG.2880.1	ENSGALG00000047290
MSTRG.2880.1	ENSGALG00000028256
MSTRG.2880.1	ENSGALG00000028250
MSTRG.2880.1	ENSGALG00000002478
MSTRG.2880.1	ENSGALG00000002479
MSTRG.2880.1	ENSGALG00000020485
MSTRG.2880.1	ENSGALG00000016651
MSTRG.2880.1	ENSGALG00000003293
MSTRG.2880.1	ENSGALG00000028720
MSTRG.2880.1	ENSGALG00000040504
MSTRG.2880.1	ENSGALG00000008286
MSTRG.2880.1	ENSGALG00000005554
MSTRG.2880.1	ENSGALG00000001073
MSTRG.2880.1	ENSGALG00000007959
MSTRG.2880.1	ENSGALG00000007952
MSTRG.2880.1	ENSGALG00000007040
MSTRG.2880.1	ENSGALG00000002675
MSTRG.2880.1	ENSGALG00000047316
MSTRG.2880.1	ENSGALG00000031070
MSTRG.2880.1	ENSGALG00000052523
MSTRG.2880.1	ENSGALG00000030677
MSTRG.2880.1	ENSGALG00000020805
MSTRG.2880.1	ENSGALG00000015403
MSTRG.2880.1	ENSGALG00000050948
MSTRG.2880.1	ENSGALG00000010433
MSTRG.2880.1	ENSGALG00000010435
MSTRG.2880.1	ENSGALG00000007526
MSTRG.2880.1	ENSGALG00000007522
MSTRG.2880.1	ENSGALG00000029144
MSTRG.2880.1	ENSGALG00000045168
MSTRG.2880.1	ENSGALG00000000215
MSTRG.2880.1	ENSGALG00000041470
MSTRG.2880.1	ENSGALG00000008269
MSTRG.2880.1	ENSGALG00000029435
MSTRG.2880.1	ENSGALG00000011625
MSTRG.2880.1	ENSGALG00000028423
MSTRG.2880.1	ENSGALG00000005074
MSTRG.2880.1	ENSGALG00000005076
MSTRG.2880.1	ENSGALG00000033926
MSTRG.2880.1	ENSGALG00000008837
MSTRG.2880.1	ENSGALG00000028627
MSTRG.2880.1	ENSGALG00000040447
MSTRG.2880.1	ENSGALG00000054964
MSTRG.2880.1	ENSGALG00000011812
MSTRG.2880.1	ENSGALG00000000573
MSTRG.2880.1	ENSGALG00000001220
MSTRG.2880.1	ENSGALG00000004483
MSTRG.2880.1	ENSGALG00000021883
MSTRG.2880.1	ENSGALG00000042726
MSTRG.2880.1	ENSGALG00000036346
MSTRG.2880.1	ENSGALG00000003914
MSTRG.2880.1	ENSGALG00000003916
MSTRG.2880.1	ENSGALG00000017205
MSTRG.2880.1	ENSGALG00000006817
MSTRG.2880.1	ENSGALG00000044155
MSTRG.2880.1	ENSGALG00000012178
MSTRG.2880.1	ENSGALG00000008714
MSTRG.2880.1	ENSGALG00000008056
MSTRG.2880.1	ENSGALG00000000681
MSTRG.2880.1	ENSGALG00000001489
MSTRG.2880.1	ENSGALG00000006270
MSTRG.2880.1	ENSGALG00000002595
MSTRG.2880.1	ENSGALG00000002598
MSTRG.2880.1	ENSGALG00000033561
MSTRG.2880.1	ENSGALG00000026491
MSTRG.2880.1	ENSGALG00000041236
MSTRG.2880.1	ENSGALG00000041238
MSTRG.2880.1	ENSGALG00000012117
MSTRG.2880.1	ENSGALG00000015155
MSTRG.2880.1	ENSGALG00000052932
MSTRG.2880.1	ENSGALG00000005442
MSTRG.2880.1	ENSGALG00000035675
MSTRG.2880.1	ENSGALG00000003238
MSTRG.2880.1	ENSGALG00000004273
MSTRG.2880.1	ENSGALG00000000154
MSTRG.2880.1	ENSGALG00000030907
MSTRG.2880.1	ENSGALG00000053511
MSTRG.2880.1	ENSGALG00000026284
MSTRG.2880.1	ENSGALG00000020999
MSTRG.2880.1	ENSGALG00000035998
MSTRG.2880.1	ENSGALG00000016543
MSTRG.2880.1	ENSGALG00000006652
MSTRG.2880.1	ENSGALG00000014944
MSTRG.2880.1	ENSGALG00000011668
MSTRG.2880.1	ENSGALG00000009682
MSTRG.2880.1	ENSGALG00000007357
MSTRG.2880.1	ENSGALG00000035476
MSTRG.2880.1	ENSGALG00000037839
MSTRG.2880.1	ENSGALG00000011342
MSTRG.2880.1	ENSGALG00000044466
MSTRG.2880.1	ENSGALG00000003003
MSTRG.2880.1	ENSGALG00000029532
MSTRG.2880.1	ENSGALG00000050127
MSTRG.2880.1	ENSGALG00000002514
MSTRG.2880.1	ENSGALG00000003642
MSTRG.2880.1	ENSGALG00000016241
MSTRG.2880.1	ENSGALG00000016708
MSTRG.2880.1	ENSGALG00000028982
MSTRG.2880.1	ENSGALG00000006799
MSTRG.2880.1	ENSGALG00000013135
MSTRG.2880.1	ENSGALG00000047857
MSTRG.2880.1	ENSGALG00000009202
MSTRG.2880.1	ENSGALG00000054783
MSTRG.2880.1	ENSGALG00000017155
MSTRG.2880.1	ENSGALG00000003925
MSTRG.2880.1	ENSGALG00000006165
MSTRG.2880.1	ENSGALG00000037773
MSTRG.2880.1	ENSGALG00000036798
MSTRG.2880.1	ENSGALG00000012039
MSTRG.2880.1	ENSGALG00000014085
MSTRG.2880.1	ENSGALG00000013851
MSTRG.2880.1	ENSGALG00000029298
MSTRG.2880.1	ENSGALG00000045584
MSTRG.2880.1	ENSGALG00000029747
MSTRG.2880.1	ENSGALG00000011379
MSTRG.2880.1	ENSGALG00000006714
MSTRG.2880.1	ENSGALG00000036128
MSTRG.2880.1	ENSGALG00000004365
MSTRG.2880.1	ENSGALG00000049422
MSTRG.2880.1	ENSGALG00000042469
MSTRG.2880.1	ENSGALG00000006453
MSTRG.2880.1	ENSGALG00000002225
MSTRG.2880.1	ENSGALG00000003172
MSTRG.2880.1	ENSGALG00000017329
MSTRG.2880.1	ENSGALG00000027874
MSTRG.2880.1	ENSGALG00000006695
MSTRG.2880.1	ENSGALG00000003154
MSTRG.2880.1	ENSGALG00000027069
MSTRG.2880.1	ENSGALG00000035007
MSTRG.2880.1	ENSGALG00000024083
MSTRG.2880.1	ENSGALG00000016400
MSTRG.2880.1	ENSGALG00000008326
MSTRG.2880.1	ENSGALG00000016890
MSTRG.2880.1	ENSGALG00000006889
MSTRG.2880.1	ENSGALG00000032282
MSTRG.2880.1	ENSGALG00000002437
MSTRG.2880.1	ENSGALG00000045522
MSTRG.2880.1	ENSGALG00000052648
MSTRG.2880.1	ENSGALG00000044739
MSTRG.2880.1	ENSGALG00000005517
MSTRG.2880.1	ENSGALG00000007912
MSTRG.2880.1	ENSGALG00000006355
MSTRG.2880.1	ENSGALG00000006351
MSTRG.2880.1	ENSGALG00000006352
MSTRG.2880.1	ENSGALG00000002638
MSTRG.2880.1	ENSGALG00000003589
MSTRG.2880.1	ENSGALG00000004583
MSTRG.2880.1	ENSGALG00000004581
MSTRG.2880.1	ENSGALG00000049137
MSTRG.2880.1	ENSGALG00000000604
MSTRG.2880.1	ENSGALG00000013642
MSTRG.2880.1	ENSGALG00000043468
MSTRG.2880.1	ENSGALG00000013143
MSTRG.2880.1	ENSGALG00000027372
MSTRG.2880.1	ENSGALG00000015441
MSTRG.2880.1	ENSGALG00000047196
MSTRG.2880.1	ENSGALG00000052853
MSTRG.2880.1	ENSGALG00000036883
MSTRG.2880.1	ENSGALG00000038266
MSTRG.2880.1	ENSGALG00000005080
MSTRG.2880.1	ENSGALG00000041255
MSTRG.2880.1	ENSGALG00000007378
MSTRG.2880.1	ENSGALG00000000911
MSTRG.2880.1	ENSGALG00000010636
MSTRG.2880.1	ENSGALG00000047291
MSTRG.2880.1	ENSGALG00000012903
MSTRG.2880.1	ENSGALG00000012908
MSTRG.2880.1	ENSGALG00000016102
MSTRG.2880.1	ENSGALG00000011228
MSTRG.2880.1	ENSGALG00000011225
MSTRG.2880.1	ENSGALG00000011226
MSTRG.2880.1	ENSGALG00000011220
MSTRG.2880.1	ENSGALG00000041760
MSTRG.2880.1	ENSGALG00000002294
MSTRG.2880.1	ENSGALG00000037545
MSTRG.2880.1	ENSGALG00000002878
MSTRG.2880.1	ENSGALG00000014182
MSTRG.2880.1	ENSGALG00000004436
MSTRG.2880.1	ENSGALG00000008354
MSTRG.2880.1	ENSGALG00000009400
MSTRG.2880.1	ENSGALG00000009403
MSTRG.2880.1	ENSGALG00000047797
MSTRG.2880.1	ENSGALG00000046776
MSTRG.2880.1	ENSGALG00000050568
MSTRG.2880.1	ENSGALG00000012462
MSTRG.2880.1	ENSGALG00000003286
MSTRG.2880.1	ENSGALG00000023909
MSTRG.2880.1	ENSGALG00000023122
MSTRG.2880.1	ENSGALG00000023120
MSTRG.2880.1	ENSGALG00000005269
MSTRG.2880.1	ENSGALG00000031874
MSTRG.2880.1	ENSGALG00000006851
MSTRG.2880.1	ENSGALG00000000864
MSTRG.2880.1	ENSGALG00000036807
MSTRG.2880.1	ENSGALG00000005004
MSTRG.2880.1	ENSGALG00000033974
MSTRG.2880.1	ENSGALG00000043694
MSTRG.2880.1	ENSGALG00000038096
MSTRG.2880.1	ENSGALG00000011214
MSTRG.2880.1	ENSGALG00000039553
MSTRG.2880.1	ENSGALG00000036390
MSTRG.2880.1	ENSGALG00000005797
MSTRG.2880.1	ENSGALG00000002562
MSTRG.2880.1	ENSGALG00000002564
MSTRG.2880.1	ENSGALG00000044241
MSTRG.2880.1	ENSGALG00000045596
MSTRG.2880.1	ENSGALG00000004503
MSTRG.2880.1	ENSGALG00000006544
MSTRG.2880.1	ENSGALG00000041621
MSTRG.2880.1	ENSGALG00000009896
MSTRG.2880.1	ENSGALG00000029514
MSTRG.2880.1	ENSGALG00000042471
MSTRG.2880.1	ENSGALG00000043787
MSTRG.2880.1	ENSGALG00000032803
MSTRG.2880.1	ENSGALG00000048263
MSTRG.2880.1	ENSGALG00000009911
MSTRG.2880.1	ENSGALG00000001583
MSTRG.2880.1	ENSGALG00000000452
MSTRG.2880.1	ENSGALG00000009130
MSTRG.2880.1	ENSGALG00000007862
MSTRG.2880.1	ENSGALG00000014011
MSTRG.2880.1	ENSGALG00000013007
MSTRG.2880.1	ENSGALG00000052611
MSTRG.2880.1	ENSGALG00000011058
MSTRG.2880.1	ENSGALG00000005675
MSTRG.2880.1	ENSGALG00000010016
MSTRG.2880.1	ENSGALG00000006091
MSTRG.2880.1	ENSGALG00000037395
MSTRG.2880.1	ENSGALG00000042976
MSTRG.2880.1	ENSGALG00000015770
MSTRG.2880.1	ENSGALG00000015779
MSTRG.2880.1	ENSGALG00000008785
MSTRG.2880.1	ENSGALG00000017389
MSTRG.2880.1	ENSGALG00000040942
MSTRG.2880.1	ENSGALG00000051442
MSTRG.2880.1	ENSGALG00000040360
MSTRG.2880.1	ENSGALG00000026005
MSTRG.2880.1	ENSGALG00000011531
MSTRG.2880.1	ENSGALG00000050866
MSTRG.2880.1	ENSGALG00000007403
MSTRG.2880.1	ENSGALG00000007409
MSTRG.2880.1	ENSGALG00000003899
MSTRG.2880.1	ENSGALG00000001949
MSTRG.2880.1	ENSGALG00000011278
MSTRG.2880.1	ENSGALG00000006417
MSTRG.2880.1	ENSGALG00000038758
MSTRG.2880.1	ENSGALG00000003362
MSTRG.2880.1	ENSGALG00000009929
MSTRG.2880.1	ENSGALG00000008308
MSTRG.2880.1	ENSGALG00000005840
MSTRG.2880.1	ENSGALG00000005845
MSTRG.2880.1	ENSGALG00000044383
MSTRG.2880.1	ENSGALG00000049589
MSTRG.2880.1	ENSGALG00000002450
MSTRG.2880.1	ENSGALG00000030245
MSTRG.2880.1	ENSGALG00000025945
MSTRG.2880.1	ENSGALG00000008970
MSTRG.2880.1	ENSGALG00000053000
MSTRG.2880.1	ENSGALG00000016584
MSTRG.2880.1	ENSGALG00000016630
MSTRG.2880.1	ENSGALG00000000721
MSTRG.2880.1	ENSGALG00000006375
MSTRG.2880.1	ENSGALG00000036095
MSTRG.2880.1	ENSGALG00000007025
MSTRG.2880.1	ENSGALG00000002615
MSTRG.2880.1	ENSGALG00000004614
MSTRG.2880.1	ENSGALG00000033683
MSTRG.2880.1	ENSGALG00000033678
MSTRG.2880.1	ENSGALG00000009082
MSTRG.2880.1	ENSGALG00000009085
MSTRG.2880.1	ENSGALG00000010881
MSTRG.2880.1	ENSGALG00000035824
MSTRG.2880.1	ENSGALG00000000755
MSTRG.2880.1	ENSGALG00000000390
MSTRG.2880.1	ENSGALG00000000394
MSTRG.2880.1	ENSGALG00000007728
MSTRG.2880.1	ENSGALG00000030076
MSTRG.2880.1	ENSGALG00000002800
MSTRG.2880.1	ENSGALG00000012816
MSTRG.2880.1	ENSGALG00000016774
MSTRG.2880.1	ENSGALG00000027747
MSTRG.2880.1	ENSGALG00000015662
MSTRG.2880.1	ENSGALG00000015666
MSTRG.2880.1	ENSGALG00000021685
MSTRG.2880.1	ENSGALG00000005135
MSTRG.2880.1	ENSGALG00000016979
MSTRG.2880.1	ENSGALG00000017135
MSTRG.2880.1	ENSGALG00000027533
MSTRG.2880.1	ENSGALG00000032170
MSTRG.2880.1	ENSGALG00000003948
MSTRG.2880.1	ENSGALG00000040156
MSTRG.2880.1	ENSGALG00000005452
MSTRG.2880.1	ENSGALG00000034134
MSTRG.2880.1	ENSGALG00000038838
MSTRG.2880.1	ENSGALG00000011655
MSTRG.2880.1	ENSGALG00000009699
MSTRG.2880.1	ENSGALG00000009698
MSTRG.2880.1	ENSGALG00000031518
MSTRG.2880.1	ENSGALG00000012483
MSTRG.2880.1	ENSGALG00000000639
MSTRG.2880.1	ENSGALG00000004387
MSTRG.2880.1	ENSGALG00000051766
MSTRG.2880.1	ENSGALG00000002249
MSTRG.2880.1	ENSGALG00000021378
MSTRG.2880.1	ENSGALG00000038733
MSTRG.2880.1	ENSGALG00000030502
MSTRG.2880.1	ENSGALG00000011149
MSTRG.2880.1	ENSGALG00000001330
MSTRG.2880.1	ENSGALG00000031284
MSTRG.2880.1	ENSGALG00000005826
MSTRG.2880.1	ENSGALG00000033195
MSTRG.2880.1	ENSGALG00000013018
MSTRG.2880.1	ENSGALG00000008479
MSTRG.2880.1	ENSGALG00000008076
MSTRG.2880.1	ENSGALG00000000516
MSTRG.2880.1	ENSGALG00000042744
MSTRG.2880.1	ENSGALG00000012345
MSTRG.2880.1	ENSGALG00000008501
MSTRG.2880.1	ENSGALG00000013907
MSTRG.2880.1	ENSGALG00000053889
MSTRG.2880.1	ENSGALG00000015346
MSTRG.2880.1	ENSGALG00000015347
MSTRG.2880.1	ENSGALG00000008940
MSTRG.2880.1	ENSGALG00000011446
MSTRG.2880.1	ENSGALG00000005460
MSTRG.2880.1	ENSGALG00000001545
MSTRG.2880.1	ENSGALG00000001547
MSTRG.2880.1	ENSGALG00000010713
MSTRG.2880.1	ENSGALG00000002160
MSTRG.2880.1	ENSGALG00000042181
MSTRG.2880.1	ENSGALG00000038385
MSTRG.2880.1	ENSGALG00000004251
MSTRG.2880.1	ENSGALG00000016522
MSTRG.2880.1	ENSGALG00000016955
MSTRG.2880.1	ENSGALG00000000812
MSTRG.2880.1	ENSGALG00000032053
MSTRG.2880.1	ENSGALG00000015036
MSTRG.2880.1	ENSGALG00000015958
MSTRG.2880.1	ENSGALG00000015489
MSTRG.2880.1	ENSGALG00000037228
MSTRG.2880.1	ENSGALG00000007161
MSTRG.2880.1	ENSGALG00000032679
MSTRG.2880.1	ENSGALG00000033204
MSTRG.2880.1	ENSGALG00000039327
MSTRG.2880.1	ENSGALG00000015898
MSTRG.2880.1	ENSGALG00000038433
MSTRG.2880.1	ENSGALG00000023933
MSTRG.2880.1	ENSGALG00000004215
MSTRG.2880.1	ENSGALG00000041680
MSTRG.2880.1	ENSGALG00000009595
MSTRG.2880.1	ENSGALG00000016457
MSTRG.2880.1	ENSGALG00000001030
MSTRG.2880.1	ENSGALG00000016997
MSTRG.2880.1	ENSGALG00000034507
MSTRG.2880.1	ENSGALG00000028407
MSTRG.2880.1	ENSGALG00000026536
MSTRG.2880.1	ENSGALG00000051035
MSTRG.2880.1	ENSGALG00000043357
MSTRG.2880.1	ENSGALG00000053961
MSTRG.2880.1	ENSGALG00000011291
MSTRG.2880.1	ENSGALG00000008034
MSTRG.2880.1	ENSGALG00000011870
MSTRG.2880.1	ENSGALG00000000558
MSTRG.2880.1	ENSGALG00000012388
MSTRG.2880.1	ENSGALG00000008544
MSTRG.2880.1	ENSGALG00000054428
MSTRG.2880.1	ENSGALG00000017142
MSTRG.2880.1	ENSGALG00000026263
MSTRG.2880.1	ENSGALG00000028290
MSTRG.2880.1	ENSGALG00000011489
MSTRG.2880.1	ENSGALG00000003219
MSTRG.2880.1	ENSGALG00000035699
MSTRG.2880.1	ENSGALG00000026928
MSTRG.2880.1	ENSGALG00000015032
MSTRG.2880.1	ENSGALG00000011649
MSTRG.2880.1	ENSGALG00000009514
MSTRG.2880.1	ENSGALG00000013861
MSTRG.2880.1	ENSGALG00000010517
MSTRG.2880.1	ENSGALG00000016919
MSTRG.2880.1	ENSGALG00000004860
MSTRG.2880.1	ENSGALG00000011241
MSTRG.2880.1	ENSGALG00000011244
MSTRG.2880.1	ENSGALG00000046811
MSTRG.2880.1	ENSGALG00000032278
MSTRG.2880.1	ENSGALG00000041706
MSTRG.2880.1	ENSGALG00000030025
MSTRG.2880.1	Gallus_gallus_newGene_6463
MSTRG.2880.1	ENSGALG00000033598
MSTRG.2880.1	ENSGALG00000033591
MSTRG.2880.1	ENSGALG00000046032
MSTRG.2880.1	Gallus_gallus_newGene_3987
MSTRG.2880.1	ENSGALG00000013468
MSTRG.2880.1	ENSGALG00000027716
MSTRG.2880.1	ENSGALG00000011671
MSTRG.2880.1	ENSGALG00000017091
MSTRG.2880.1	ENSGALG00000016943
MSTRG.2880.1	ENSGALG00000051063
MSTRG.2880.1	ENSGALG00000039775
MSTRG.2880.1	ENSGALG00000003076
MSTRG.2880.1	ENSGALG00000010839
MSTRG.2880.1	ENSGALG00000054937
MSTRG.2880.1	ENSGALG00000010193
MSTRG.2880.1	ENSGALG00000000611
MSTRG.2880.1	ENSGALG00000000616
MSTRG.2880.1	ENSGALG00000001256
MSTRG.2880.1	ENSGALG00000007484
MSTRG.2880.1	ENSGALG00000007152
MSTRG.2880.1	ENSGALG00000007153
MSTRG.2880.1	ENSGALG00000003677
MSTRG.2880.1	ENSGALG00000052213
MSTRG.2880.1	ENSGALG00000041112
MSTRG.2880.1	ENSGALG00000049465
MSTRG.2880.1	ENSGALG00000048781
MSTRG.2880.1	ENSGALG00000013993
MSTRG.2880.1	ENSGALG00000029834
MSTRG.2880.1	ENSGALG00000011168
MSTRG.2880.1	ENSGALG00000037402
MSTRG.2880.1	ENSGALG00000013036
MSTRG.2880.1	ENSGALG00000013034
MSTRG.2880.1	ENSGALG00000013039
MSTRG.2880.1	ENSGALG00000013780
MSTRG.2880.1	ENSGALG00000013814
MSTRG.2880.1	ENSGALG00000008417
MSTRG.2880.1	ENSGALG00000010547
MSTRG.2880.1	ENSGALG00000010543
MSTRG.2880.1	ENSGALG00000007356
MSTRG.2880.1	ENSGALG00000016053
MSTRG.2880.1	ENSGALG00000016050
MSTRG.2880.1	ENSGALG00000016058
MSTRG.2880.1	ENSGALG00000055047
MSTRG.2880.1	ENSGALG00000035903
MSTRG.2880.1	ENSGALG00000037193
MSTRG.2880.1	ENSGALG00000011331
MSTRG.2880.1	ENSGALG00000006017
MSTRG.2880.1	ENSGALG00000002693
MSTRG.2880.1	ENSGALG00000026359
MSTRG.2880.1	ENSGALG00000053399
MSTRG.24203.1	ENSGALG00000043092
MSTRG.24203.1	ENSGALG00000012796
MSTRG.24203.1	ENSGALG00000012799
MSTRG.24203.1	ENSGALG00000000669
MSTRG.24203.1	ENSGALG00000003880
MSTRG.24203.1	ENSGALG00000038768
MSTRG.24203.1	ENSGALG00000040770
MSTRG.24203.1	ENSGALG00000012885
MSTRG.24203.1	Gallus_gallus_newGene_5214
MSTRG.24203.1	Gallus_gallus_newGene_5210
MSTRG.24203.1	ENSGALG00000031958
MSTRG.24203.1	ENSGALG00000048501
MSTRG.24203.1	ENSGALG00000045131
MSTRG.24203.1	ENSGALG00000003731
MSTRG.24203.1	ENSGALG00000024488
MSTRG.24203.1	ENSGALG00000054877
MSTRG.24203.1	ENSGALG00000051347
MSTRG.24203.1	ENSGALG00000000713
MSTRG.24203.1	ENSGALG00000040651
MSTRG.24203.1	ENSGALG00000041013
MSTRG.24203.1	ENSGALG00000008704
MSTRG.24203.1	ENSGALG00000008883
MSTRG.24203.1	ENSGALG00000013377
MSTRG.24203.1	ENSGALG00000047145
MSTRG.24203.1	ENSGALG00000002587
MSTRG.24203.1	ENSGALG00000034725
MSTRG.24203.1	ENSGALG00000030280
MSTRG.24203.1	ENSGALG00000037480
MSTRG.24203.1	ENSGALG00000033497
MSTRG.24203.1	ENSGALG00000004798
MSTRG.24203.1	ENSGALG00000026298
MSTRG.24203.1	ENSGALG00000005850
MSTRG.24203.1	ENSGALG00000051654
MSTRG.24203.1	ENSGALG00000008120
MSTRG.24203.1	ENSGALG00000037370
MSTRG.24203.1	ENSGALG00000048814
MSTRG.24203.1	ENSGALG00000041030
MSTRG.24203.1	ENSGALG00000041034
MSTRG.24203.1	ENSGALG00000017326
MSTRG.24203.1	ENSGALG00000009840
MSTRG.24203.1	ENSGALG00000037860
MSTRG.24203.1	ENSGALG00000029896
MSTRG.24203.1	ENSGALG00000011184
MSTRG.24203.1	ENSGALG00000001551
MSTRG.24203.1	ENSGALG00000054034
MSTRG.24203.1	ENSGALG00000016535
MSTRG.24203.1	ENSGALG00000051904
MSTRG.24203.1	ENSGALG00000007308
MSTRG.24203.1	ENSGALG00000033179
MSTRG.24203.1	ENSGALG00000025907
MSTRG.24203.1	ENSGALG00000015540
MSTRG.24203.1	ENSGALG00000015547
MSTRG.24203.1	ENSGALG00000007685
MSTRG.24203.1	ENSGALG00000008797
MSTRG.24203.1	ENSGALG00000004850
MSTRG.24203.1	ENSGALG00000043736
MSTRG.24203.1	ENSGALG00000030038
MSTRG.24203.1	ENSGALG00000009328
MSTRG.24203.1	ENSGALG00000049838
MSTRG.24203.1	ENSGALG00000000311
MSTRG.24203.1	ENSGALG00000032305
MSTRG.24203.1	ENSGALG00000008348
MSTRG.24203.1	ENSGALG00000008341
MSTRG.24203.1	ENSGALG00000026981
MSTRG.24203.1	ENSGALG00000010313
MSTRG.24203.1	ENSGALG00000031582
MSTRG.24203.1	ENSGALG00000051049
MSTRG.24203.1	ENSGALG00000007177
MSTRG.24203.1	ENSGALG00000003693
MSTRG.24203.1	ENSGALG00000042485
MSTRG.24203.1	ENSGALG00000010999
MSTRG.24203.1	ENSGALG00000007810
MSTRG.24203.1	ENSGALG00000030120
MSTRG.24203.1	ENSGALG00000036441
MSTRG.24203.1	ENSGALG00000004736
MSTRG.24203.1	ENSGALG00000010699
MSTRG.24203.1	ENSGALG00000049272
MSTRG.24203.1	ENSGALG00000047545
MSTRG.24203.1	ENSGALG00000000478
MSTRG.24203.1	ENSGALG00000042645
MSTRG.24203.1	ENSGALG00000034340
MSTRG.24203.1	ENSGALG00000040060
MSTRG.24203.1	ENSGALG00000031702
MSTRG.24203.1	ENSGALG00000026820
MSTRG.24203.1	ENSGALG00000012792
MSTRG.24203.1	ENSGALG00000031426
MSTRG.24203.1	ENSGALG00000035734
MSTRG.24203.1	ENSGALG00000038290
MSTRG.24203.1	ENSGALG00000003120
MSTRG.24203.1	ENSGALG00000001692
MSTRG.24203.1	ENSGALG00000014999
MSTRG.24203.1	ENSGALG00000035260
MSTRG.24203.1	ENSGALG00000043047
MSTRG.24203.1	ENSGALG00000054667
MSTRG.24203.1	ENSGALG00000027365
MSTRG.24203.1	ENSGALG00000006979
MSTRG.24203.1	ENSGALG00000049517
MSTRG.24203.1	ENSGALG00000011608
MSTRG.24203.1	ENSGALG00000011630
MSTRG.24203.1	ENSGALG00000036821
MSTRG.24203.1	ENSGALG00000031789
MSTRG.24203.1	ENSGALG00000053353
MSTRG.24203.1	ENSGALG00000041643
MSTRG.24203.1	ENSGALG00000038981
MSTRG.24203.1	ENSGALG00000050833
MSTRG.24203.1	ENSGALG00000036114
MSTRG.24203.1	ENSGALG00000000329
MSTRG.24203.1	ENSGALG00000010924
MSTRG.24203.1	ENSGALG00000001634
MSTRG.24203.1	ENSGALG00000040276
MSTRG.24203.1	ENSGALG00000000943
MSTRG.24203.1	ENSGALG00000000946
MSTRG.24203.1	ENSGALG00000048565
MSTRG.24203.1	ENSGALG00000010035
MSTRG.24203.1	ENSGALG00000038018
MSTRG.24203.1	ENSGALG00000010007
MSTRG.24203.1	ENSGALG00000042340
MSTRG.24203.1	ENSGALG00000011514
MSTRG.24203.1	ENSGALG00000040783
MSTRG.24203.1	ENSGALG00000016377
MSTRG.24203.1	ENSGALG00000040741
MSTRG.24203.1	ENSGALG00000001153
MSTRG.24203.1	ENSGALG00000049653
MSTRG.24203.1	ENSGALG00000003708
MSTRG.24203.1	ENSGALG00000005230
MSTRG.24203.1	ENSGALG00000030487
MSTRG.24203.1	ENSGALG00000046830
MSTRG.24203.1	ENSGALG00000014656
MSTRG.24203.1	ENSGALG00000011688
MSTRG.24203.1	ENSGALG00000011682
MSTRG.24203.1	ENSGALG00000010084
MSTRG.24203.1	ENSGALG00000005745
MSTRG.24203.1	ENSGALG00000017334
MSTRG.24203.1	ENSGALG00000016227
MSTRG.24203.1	ENSGALG00000005391
MSTRG.24203.1	ENSGALG00000032957
MSTRG.24203.1	ENSGALG00000033770
MSTRG.24203.1	Gallus_gallus_newGene_6577
MSTRG.24203.1	ENSGALG00000050048
MSTRG.24203.1	ENSGALG00000011992
MSTRG.24203.1	ENSGALG00000007310
MSTRG.24203.1	ENSGALG00000002313
MSTRG.24203.1	ENSGALG00000000579
MSTRG.24203.1	ENSGALG00000012003
MSTRG.24203.1	ENSGALG00000036191
MSTRG.24203.1	ENSGALG00000039346
MSTRG.24203.1	ENSGALG00000038128
MSTRG.24203.1	ENSGALG00000001725
MSTRG.24203.1	ENSGALG00000041471
MSTRG.24203.1	ENSGALG00000037784
MSTRG.24203.1	ENSGALG00000036785
MSTRG.24203.1	ENSGALG00000038494
MSTRG.24203.1	ENSGALG00000049069
MSTRG.24203.1	ENSGALG00000049065
MSTRG.24203.1	ENSGALG00000006818
MSTRG.24203.1	ENSGALG00000012992
MSTRG.24203.1	ENSGALG00000054634
MSTRG.24203.1	ENSGALG00000053365
MSTRG.24203.1	ENSGALG00000008059
MSTRG.24203.1	ENSGALG00000010106
MSTRG.24203.1	ENSGALG00000037353
MSTRG.24203.1	ENSGALG00000049026
MSTRG.24203.1	ENSGALG00000037164
MSTRG.24203.1	ENSGALG00000000603
MSTRG.24203.1	ENSGALG00000007144
MSTRG.24203.1	ENSGALG00000036932
MSTRG.24203.1	ENSGALG00000049475
MSTRG.24203.1	ENSGALG00000029585
MSTRG.24203.1	ENSGALG00000045246
MSTRG.24203.1	ENSGALG00000046464
MSTRG.24203.1	ENSGALG00000004285
MSTRG.24203.1	ENSGALG00000043628
MSTRG.24203.1	ENSGALG00000007362
MSTRG.24203.1	ENSGALG00000047565
MSTRG.24203.1	ENSGALG00000029295
MSTRG.24203.1	ENSGALG00000011375
MSTRG.24203.1	ENSGALG00000023626
MSTRG.24203.1	ENSGALG00000029500
MSTRG.24203.1	ENSGALG00000014121
MSTRG.24203.1	ENSGALG00000046950
MSTRG.24203.1	ENSGALG00000005125
MSTRG.24203.1	ENSGALG00000002205
MSTRG.24203.1	ENSGALG00000012525
MSTRG.24203.1	ENSGALG00000012529
MSTRG.24203.1	ENSGALG00000015177
MSTRG.24203.1	ENSGALG00000051123
MSTRG.24203.1	ENSGALG00000008321
MSTRG.24203.1	ENSGALG00000016898
MSTRG.24203.1	ENSGALG00000036738
MSTRG.24203.1	ENSGALG00000002774
MSTRG.24203.1	ENSGALG00000003429
MSTRG.24203.1	ENSGALG00000016617
MSTRG.24203.1	ENSGALG00000000740
MSTRG.24203.1	ENSGALG00000011950
MSTRG.24203.1	ENSGALG00000037695
MSTRG.24203.1	ENSGALG00000049131
MSTRG.24203.1	ENSGALG00000049138
MSTRG.24203.1	ENSGALG00000041592
MSTRG.24203.1	ENSGALG00000008778
MSTRG.24203.1	ENSGALG00000051869
MSTRG.24203.1	ENSGALG00000001465
MSTRG.24203.1	ENSGALG00000007700
MSTRG.24203.1	ENSGALG00000005530
MSTRG.24203.1	ENSGALG00000012304
MSTRG.24203.1	ENSGALG00000016813
MSTRG.24203.1	ENSGALG00000043006
MSTRG.24203.1	ENSGALG00000004848
MSTRG.24203.1	ENSGALG00000034811
MSTRG.24203.1	ENSGALG00000042238
MSTRG.24203.1	ENSGALG00000002877
MSTRG.24203.1	ENSGALG00000003288
MSTRG.24203.1	Gallus_gallus_newGene_7657
MSTRG.24203.1	ENSGALG00000013764
MSTRG.24203.1	ENSGALG00000014688
MSTRG.24203.1	ENSGALG00000003318
MSTRG.24203.1	ENSGALG00000031594
MSTRG.24203.1	ENSGALG00000005002
MSTRG.24203.1	ENSGALG00000039118
MSTRG.24203.1	ENSGALG00000042641
MSTRG.24203.1	ENSGALG00000002364
MSTRG.24203.1	ENSGALG00000047908
MSTRG.24203.1	ENSGALG00000050691
MSTRG.24203.1	ENSGALG00000031332
MSTRG.24203.1	ENSGALG00000039658
MSTRG.24203.1	ENSGALG00000016245
MSTRG.24203.1	ENSGALG00000051771
MSTRG.24203.1	ENSGALG00000042478
MSTRG.24203.1	ENSGALG00000002232
MSTRG.24203.1	ENSGALG00000027793
MSTRG.24203.1	ENSGALG00000006117
MSTRG.24203.1	ENSGALG00000007247
MSTRG.24203.1	ENSGALG00000039134
MSTRG.24203.1	ENSGALG00000031896
MSTRG.24203.1	ENSGALG00000002958
MSTRG.24203.1	ENSGALG00000012273
MSTRG.24203.1	ENSGALG00000007435
MSTRG.24203.1	ENSGALG00000052796
MSTRG.24203.1	ENSGALG00000049360
MSTRG.24203.1	ENSGALG00000041533
MSTRG.24203.1	ENSGALG00000004818
MSTRG.24203.1	ENSGALG00000048705
MSTRG.24203.1	ENSGALG00000038757
MSTRG.24203.1	ENSGALG00000028530
MSTRG.24203.1	Gallus_gallus_newGene_5209
MSTRG.24203.1	ENSGALG00000012709
MSTRG.24203.1	ENSGALG00000014983
MSTRG.24203.1	ENSGALG00000040561
MSTRG.24203.1	ENSGALG00000041555
MSTRG.24203.1	ENSGALG00000047446
MSTRG.24203.1	ENSGALG00000034016
MSTRG.24203.1	ENSGALG00000036322
MSTRG.24203.1	ENSGALG00000047953
MSTRG.24203.1	ENSGALG00000013493
MSTRG.24203.1	ENSGALG00000041400
MSTRG.24203.1	ENSGALG00000004263
MSTRG.24203.1	ENSGALG00000036229
MSTRG.24203.1	ENSGALG00000013683
MSTRG.24203.1	ENSGALG00000001279
MSTRG.24203.1	ENSGALG00000041790
MSTRG.24203.1	Gallus_gallus_newGene_7499
MSTRG.24203.1	ENSGALG00000001849
MSTRG.24203.1	ENSGALG00000005823
MSTRG.24203.1	ENSGALG00000008070
MSTRG.24203.1	ENSGALG00000003194
MSTRG.24203.1	ENSGALG00000030027
MSTRG.24203.1	ENSGALG00000001624
MSTRG.24203.1	ENSGALG00000000233
MSTRG.24203.1	ENSGALG00000053575
MSTRG.24203.1	ENSGALG00000000816
MSTRG.24203.1	ENSGALG00000031560
MSTRG.24203.1	ENSGALG00000033149
MSTRG.24203.1	ENSGALG00000051276
MSTRG.24203.1	ENSGALG00000037595
MSTRG.24203.1	ENSGALG00000039815
MSTRG.24203.1	ENSGALG00000039818
MSTRG.24203.1	ENSGALG00000009476
MSTRG.24203.1	ENSGALG00000040836
MSTRG.24203.1	ENSGALG00000052952
MSTRG.24203.1	ENSGALG00000047439
MSTRG.24203.1	ENSGALG00000054005
MSTRG.24203.1	ENSGALG00000041685
MSTRG.24203.1	ENSGALG00000010333
MSTRG.24203.1	ENSGALG00000000071
MSTRG.24203.1	ENSGALG00000005900
MSTRG.24203.1	ENSGALG00000048430
MSTRG.24203.1	ENSGALG00000002375
MSTRG.24203.1	ENSGALG00000006250
MSTRG.24203.1	ENSGALG00000040161
MSTRG.24203.1	ENSGALG00000004455
MSTRG.24203.1	ENSGALG00000014854
MSTRG.24203.1	ENSGALG00000013512
MSTRG.24203.1	ENSGALG00000006757
MSTRG.24203.1	ENSGALG00000032644
MSTRG.24203.1	Gallus_gallus_newGene_2029
MSTRG.24203.1	ENSGALG00000039473
MSTRG.24203.1	ENSGALG00000051187
MSTRG.24203.1	ENSGALG00000035317
MSTRG.24203.1	ENSGALG00000030998
MSTRG.24203.1	ENSGALG00000011332
MSTRG.24203.1	ENSGALG00000007641
MSTRG.24203.1	ENSGALG00000004328
MSTRG.7239.2	ENSGALG00000001985
MSTRG.7239.2	ENSGALG00000000943
MSTRG.7239.2	ENSGALG00000008059
MSTRG.7239.2	ENSGALG00000039118
MSTRG.7239.2	Gallus_gallus_newGene_7499
MSTRG.5645.20	ENSGALG00000004197
MSTRG.5645.20	ENSGALG00000000201
MSTRG.5645.20	ENSGALG00000007843
MSTRG.5645.20	ENSGALG00000020262
MSTRG.5645.20	ENSGALG00000012394
MSTRG.5645.20	ENSGALG00000035667
MSTRG.15554.1	ENSGALG00000053198
MSTRG.15554.1	ENSGALG00000012882
MSTRG.15554.1	Gallus_gallus_newGene_5210
MSTRG.15554.1	ENSGALG00000015803
MSTRG.15554.1	ENSGALG00000051675
MSTRG.15554.1	ENSGALG00000045131
MSTRG.15554.1	ENSGALG00000036867
MSTRG.15554.1	ENSGALG00000013377
MSTRG.15554.1	ENSGALG00000047145
MSTRG.15554.1	ENSGALG00000033497
MSTRG.15554.1	ENSGALG00000004798
MSTRG.15554.1	ENSGALG00000008903
MSTRG.15554.1	ENSGALG00000041030
MSTRG.15554.1	ENSGALG00000055022
MSTRG.15554.1	ENSGALG00000007308
MSTRG.15554.1	ENSGALG00000007307
MSTRG.15554.1	ENSGALG00000007685
MSTRG.15554.1	ENSGALG00000043736
MSTRG.15554.1	ENSGALG00000000311
MSTRG.15554.1	ENSGALG00000006612
MSTRG.15554.1	ENSGALG00000010313
MSTRG.15554.1	ENSGALG00000003693
MSTRG.15554.1	ENSGALG00000010999
MSTRG.15554.1	ENSGALG00000007810
MSTRG.15554.1	ENSGALG00000047545
MSTRG.15554.1	ENSGALG00000039300
MSTRG.15554.1	ENSGALG00000000478
MSTRG.15554.1	ENSGALG00000002725
MSTRG.15554.1	ENSGALG00000017009
MSTRG.15554.1	ENSGALG00000038290
MSTRG.15554.1	ENSGALG00000003120
MSTRG.15554.1	ENSGALG00000001692
MSTRG.15554.1	ENSGALG00000014999
MSTRG.15554.1	ENSGALG00000006979
MSTRG.15554.1	ENSGALG00000049517
MSTRG.15554.1	ENSGALG00000010589
MSTRG.15554.1	ENSGALG00000053353
MSTRG.15554.1	ENSGALG00000050833
MSTRG.15554.1	ENSGALG00000005139
MSTRG.15554.1	ENSGALG00000000329
MSTRG.15554.1	ENSGALG00000010924
MSTRG.15554.1	ENSGALG00000040276
MSTRG.15554.1	ENSGALG00000010035
MSTRG.15554.1	ENSGALG00000001153
MSTRG.15554.1	ENSGALG00000049653
MSTRG.15554.1	ENSGALG00000030263
MSTRG.15554.1	ENSGALG00000005230
MSTRG.15554.1	ENSGALG00000014656
MSTRG.15554.1	ENSGALG00000011688
MSTRG.15554.1	ENSGALG00000010084
MSTRG.15554.1	ENSGALG00000005745
MSTRG.15554.1	ENSGALG00000016227
MSTRG.15554.1	ENSGALG00000032957
MSTRG.15554.1	ENSGALG00000038128
MSTRG.15554.1	ENSGALG00000001725
MSTRG.15554.1	ENSGALG00000037784
MSTRG.15554.1	ENSGALG00000006818
MSTRG.15554.1	ENSGALG00000054634
MSTRG.15554.1	ENSGALG00000037164
MSTRG.15554.1	ENSGALG00000007144
MSTRG.15554.1	ENSGALG00000003645
MSTRG.15554.1	ENSGALG00000036932
MSTRG.15554.1	ENSGALG00000011284
MSTRG.15554.1	ENSGALG00000004285
MSTRG.15554.1	ENSGALG00000023626
MSTRG.15554.1	ENSGALG00000014121
MSTRG.15554.1	ENSGALG00000004364
MSTRG.15554.1	ENSGALG00000053184
MSTRG.15554.1	ENSGALG00000015177
MSTRG.15554.1	ENSGALG00000036738
MSTRG.15554.1	ENSGALG00000049131
MSTRG.15554.1	ENSGALG00000049138
MSTRG.15554.1	ENSGALG00000016813
MSTRG.15554.1	ENSGALG00000003288
MSTRG.15554.1	ENSGALG00000013764
MSTRG.15554.1	ENSGALG00000006035
MSTRG.15554.1	ENSGALG00000005243
MSTRG.15554.1	ENSGALG00000051771
MSTRG.15554.1	ENSGALG00000002232
MSTRG.15554.1	ENSGALG00000027793
MSTRG.15554.1	ENSGALG00000007247
MSTRG.15554.1	ENSGALG00000002958
MSTRG.15554.1	ENSGALG00000012273
MSTRG.15554.1	ENSGALG00000038757
MSTRG.15554.1	ENSGALG00000028530
MSTRG.15554.1	Gallus_gallus_newGene_5209
MSTRG.15554.1	ENSGALG00000054223
MSTRG.15554.1	ENSGALG00000012709
MSTRG.15554.1	ENSGALG00000014983
MSTRG.15554.1	ENSGALG00000007971
MSTRG.15554.1	ENSGALG00000007022
MSTRG.15554.1	ENSGALG00000017358
MSTRG.15554.1	ENSGALG00000034016
MSTRG.15554.1	ENSGALG00000013683
MSTRG.15554.1	ENSGALG00000039316
MSTRG.15554.1	ENSGALG00000005747
MSTRG.15554.1	ENSGALG00000003194
MSTRG.15554.1	ENSGALG00000030027
MSTRG.15554.1	ENSGALG00000033149
MSTRG.15554.1	ENSGALG00000009476
MSTRG.15554.1	ENSGALG00000040836
MSTRG.15554.1	ENSGALG00000052952
MSTRG.15554.1	ENSGALG00000009621
MSTRG.15554.1	ENSGALG00000042533
MSTRG.15554.1	ENSGALG00000017145
MSTRG.15554.1	ENSGALG00000004455
MSTRG.15554.1	ENSGALG00000013512
MSTRG.15554.1	ENSGALG00000025864
MSTRG.15554.1	ENSGALG00000012540
MSTRG.15554.1	ENSGALG00000036240
MSTRG.11804.1	ENSGALG00000017229
MSTRG.11804.1	ENSGALG00000014729
MSTRG.11804.1	ENSGALG00000003085
MSTRG.11804.1	ENSGALG00000009971
MSTRG.11804.1	ENSGALG00000004590
MSTRG.11804.1	ENSGALG00000009032
MSTRG.11804.1	ENSGALG00000038704
MSTRG.11804.1	ENSGALG00000009157
MSTRG.11804.1	ENSGALG00000007048
MSTRG.11804.1	ENSGALG00000038817
MSTRG.11804.1	ENSGALG00000007609
MSTRG.11804.1	ENSGALG00000003584
MSTRG.11804.1	ENSGALG00000013441
MSTRG.11804.1	ENSGALG00000012165
MSTRG.11804.1	ENSGALG00000036892
MSTRG.11804.1	ENSGALG00000050615
MSTRG.11804.1	ENSGALG00000013635
MSTRG.11804.1	ENSGALG00000011275
MSTRG.11804.1	ENSGALG00000010234
MSTRG.11804.1	ENSGALG00000005295
MSTRG.11804.1	ENSGALG00000011783
MSTRG.842.1	ENSGALG00000007300
MSTRG.842.1	ENSGALG00000001094
MSTRG.842.1	ENSGALG00000021230
MSTRG.842.1	ENSGALG00000014795
MSTRG.9490.1	ENSGALG00000004444
MSTRG.9490.1	ENSGALG00000013604
MSTRG.9490.1	ENSGALG00000003566
MSTRG.9490.1	ENSGALG00000008058
MSTRG.9490.1	ENSGALG00000014570
MSTRG.9490.1	ENSGALG00000011275
MSTRG.9490.1	ENSGALG00000031343
MSTRG.9490.1	ENSGALG00000040879
MSTRG.9490.1	ENSGALG00000050621
MSTRG.6639.1	ENSGALG00000010553
MSTRG.6639.1	ENSGALG00000051189
MSTRG.6639.1	ENSGALG00000040003
MSTRG.6639.1	ENSGALG00000044788
MSTRG.6639.1	ENSGALG00000050145
MSTRG.6639.1	ENSGALG00000050142
MSTRG.6639.1	ENSGALG00000052286
MSTRG.6639.1	ENSGALG00000032845
MSTRG.6639.1	ENSGALG00000038768
MSTRG.6639.1	Gallus_gallus_newGene_6795
MSTRG.6639.1	ENSGALG00000052329
MSTRG.6639.1	ENSGALG00000033129
MSTRG.6639.1	ENSGALG00000002467
MSTRG.6639.1	ENSGALG00000024482
MSTRG.6639.1	ENSGALG00000054877
MSTRG.6639.1	ENSGALG00000000713
MSTRG.6639.1	ENSGALG00000007945
MSTRG.6639.1	ENSGALG00000036042
MSTRG.6639.1	ENSGALG00000048467
MSTRG.6639.1	ENSGALG00000047929
MSTRG.6639.1	ENSGALG00000008519
MSTRG.6639.1	ENSGALG00000034251
MSTRG.6639.1	ENSGALG00000048626
MSTRG.6639.1	ENSGALG00000048620
MSTRG.6639.1	ENSGALG00000049559
MSTRG.6639.1	ENSGALG00000042199
MSTRG.6639.1	ENSGALG00000035393
MSTRG.6639.1	ENSGALG00000046738
MSTRG.6639.1	ENSGALG00000052307
MSTRG.6639.1	ENSGALG00000005852
MSTRG.6639.1	ENSGALG00000030250
MSTRG.6639.1	ENSGALG00000010346
MSTRG.6639.1	ENSGALG00000007381
MSTRG.6639.1	ENSGALG00000036846
MSTRG.6639.1	ENSGALG00000041034
MSTRG.6639.1	ENSGALG00000046210
MSTRG.6639.1	ENSGALG00000006488
MSTRG.6639.1	ENSGALG00000049848
MSTRG.6639.1	ENSGALG00000013484
MSTRG.6639.1	Gallus_gallus_newGene_1173
MSTRG.6639.1	ENSGALG00000047469
MSTRG.6639.1	ENSGALG00000011184
MSTRG.6639.1	ENSGALG00000039708
MSTRG.6639.1	ENSGALG00000016098
MSTRG.6639.1	ENSGALG00000047202
MSTRG.6639.1	ENSGALG00000049358
MSTRG.6639.1	ENSGALG00000037576
MSTRG.6639.1	ENSGALG00000049837
MSTRG.6639.1	ENSGALG00000002496
MSTRG.6639.1	ENSGALG00000002095
MSTRG.6639.1	ENSGALG00000030353
MSTRG.6639.1	ENSGALG00000053902
MSTRG.6639.1	ENSGALG00000036441
MSTRG.6639.1	ENSGALG00000010699
MSTRG.6639.1	ENSGALG00000006802
MSTRG.6639.1	ENSGALG00000050150
MSTRG.6639.1	ENSGALG00000011457
MSTRG.6639.1	ENSGALG00000008393
MSTRG.6639.1	ENSGALG00000012259
MSTRG.6639.1	ENSGALG00000049385
MSTRG.6639.1	Gallus_gallus_newGene_7799
MSTRG.6639.1	ENSGALG00000046487
MSTRG.6639.1	ENSGALG00000047027
MSTRG.6639.1	ENSGALG00000042055
MSTRG.6639.1	ENSGALG00000017342
MSTRG.6639.1	ENSGALG00000034009
MSTRG.6639.1	ENSGALG00000049497
MSTRG.6639.1	ENSGALG00000050752
MSTRG.6639.1	ENSGALG00000041746
MSTRG.6639.1	ENSGALG00000007736
MSTRG.6639.1	ENSGALG00000054250
MSTRG.6639.1	ENSGALG00000052945
MSTRG.6639.1	ENSGALG00000011608
MSTRG.6639.1	ENSGALG00000014915
MSTRG.6639.1	ENSGALG00000003578
MSTRG.6639.1	ENSGALG00000033957
MSTRG.6639.1	ENSGALG00000054106
MSTRG.6639.1	ENSGALG00000054103
MSTRG.6639.1	ENSGALG00000050166
MSTRG.6639.1	ENSGALG00000047250
MSTRG.6639.1	ENSGALG00000016667
MSTRG.6639.1	ENSGALG00000030554
MSTRG.6639.1	ENSGALG00000023773
MSTRG.6639.1	ENSGALG00000016886
MSTRG.6639.1	ENSGALG00000052638
MSTRG.6639.1	Gallus_gallus_newGene_7020
MSTRG.6639.1	ENSGALG00000055105
MSTRG.6639.1	ENSGALG00000010007
MSTRG.6639.1	ENSGALG00000046288
MSTRG.6639.1	ENSGALG00000047623
MSTRG.6639.1	ENSGALG00000051458
MSTRG.6639.1	ENSGALG00000000276
MSTRG.6639.1	ENSGALG00000054765
MSTRG.6639.1	ENSGALG00000032249
MSTRG.6639.1	ENSGALG00000018942
MSTRG.6639.1	ENSGALG00000054650
MSTRG.6639.1	ENSGALG00000017334
MSTRG.6639.1	Gallus_gallus_newGene_2289
MSTRG.6639.1	Gallus_gallus_newGene_2287
MSTRG.6639.1	ENSGALG00000015402
MSTRG.6639.1	ENSGALG00000034229
MSTRG.6639.1	ENSGALG00000040101
MSTRG.6639.1	ENSGALG00000033770
MSTRG.6639.1	Gallus_gallus_newGene_8328
MSTRG.6639.1	ENSGALG00000051055
MSTRG.6639.1	ENSGALG00000049777
MSTRG.6639.1	ENSGALG00000011813
MSTRG.6639.1	ENSGALG00000052268
MSTRG.6639.1	Gallus_gallus_newGene_4378
MSTRG.6639.1	ENSGALG00000011130
MSTRG.6639.1	ENSGALG00000037787
MSTRG.6639.1	ENSGALG00000028484
MSTRG.6639.1	ENSGALG00000008874
MSTRG.6639.1	ENSGALG00000047682
MSTRG.6639.1	Gallus_gallus_newGene_3301
MSTRG.6639.1	ENSGALG00000049020
MSTRG.6639.1	ENSGALG00000030904
MSTRG.6639.1	ENSGALG00000035993
MSTRG.6639.1	ENSGALG00000041604
MSTRG.6639.1	Gallus_gallus_newGene_2347
MSTRG.6639.1	ENSGALG00000051752
MSTRG.6639.1	ENSGALG00000002546
MSTRG.6639.1	ENSGALG00000048210
MSTRG.6639.1	ENSGALG00000046461
MSTRG.6639.1	ENSGALG00000023419
MSTRG.6639.1	ENSGALG00000001081
MSTRG.6639.1	Gallus_gallus_newGene_938
MSTRG.6639.1	ENSGALG00000047569
MSTRG.6639.1	ENSGALG00000004048
MSTRG.6639.1	ENSGALG00000049783
MSTRG.6639.1	ENSGALG00000041630
MSTRG.6639.1	ENSGALG00000003409
MSTRG.6639.1	ENSGALG00000016757
MSTRG.6639.1	ENSGALG00000048178
MSTRG.6639.1	ENSGALG00000053187
MSTRG.6639.1	Gallus_gallus_newGene_5261
MSTRG.6639.1	ENSGALG00000008321
MSTRG.6639.1	ENSGALG00000005321
MSTRG.6639.1	ENSGALG00000005490
MSTRG.6639.1	ENSGALG00000002774
MSTRG.6639.1	Gallus_gallus_newGene_860
MSTRG.6639.1	ENSGALG00000053020
MSTRG.6639.1	ENSGALG00000016617
MSTRG.6639.1	ENSGALG00000047839
MSTRG.6639.1	ENSGALG00000002631
MSTRG.6639.1	ENSGALG00000013649
MSTRG.6639.1	ENSGALG00000024378
MSTRG.6639.1	ENSGALG00000051869
MSTRG.6639.1	ENSGALG00000049484
MSTRG.6639.1	ENSGALG00000004420
MSTRG.6639.1	ENSGALG00000016105
MSTRG.6639.1	ENSGALG00000015453
MSTRG.6639.1	ENSGALG00000011227
MSTRG.6639.1	ENSGALG00000008355
MSTRG.6639.1	ENSGALG00000001658
MSTRG.6639.1	ENSGALG00000047421
MSTRG.6639.1	ENSGALG00000016680
MSTRG.6639.1	ENSGALG00000027925
MSTRG.6639.1	ENSGALG00000014688
MSTRG.6639.1	ENSGALG00000009056
MSTRG.6639.1	ENSGALG00000053954
MSTRG.6639.1	ENSGALG00000036894
MSTRG.6639.1	ENSGALG00000054904
MSTRG.6639.1	ENSGALG00000044037
MSTRG.6639.1	ENSGALG00000053846
MSTRG.6639.1	ENSGALG00000054718
MSTRG.6639.1	ENSGALG00000036498
MSTRG.6639.1	ENSGALG00000048064
MSTRG.6639.1	ENSGALG00000048190
MSTRG.6639.1	ENSGALG00000046336
MSTRG.6639.1	ENSGALG00000047060
MSTRG.6639.1	Gallus_gallus_newGene_430
MSTRG.6639.1	ENSGALG00000031895
MSTRG.6639.1	ENSGALG00000031408
MSTRG.6639.1	ENSGALG00000035717
MSTRG.6639.1	ENSGALG00000052168
MSTRG.6639.1	ENSGALG00000048701
MSTRG.6639.1	ENSGALG00000054227
MSTRG.6639.1	ENSGALG00000046727
MSTRG.6639.1	ENSGALG00000031193
MSTRG.6639.1	Gallus_gallus_newGene_448
MSTRG.6639.1	ENSGALG00000007972
MSTRG.6639.1	ENSGALG00000035219
MSTRG.6639.1	ENSGALG00000033300
MSTRG.6639.1	ENSGALG00000041555
MSTRG.6639.1	ENSGALG00000012952
MSTRG.6639.1	ENSGALG00000002802
MSTRG.6639.1	ENSGALG00000049874
MSTRG.6639.1	ENSGALG00000027534
MSTRG.6639.1	ENSGALG00000052920
MSTRG.6639.1	ENSGALG00000041400
MSTRG.6639.1	ENSGALG00000053527
MSTRG.6639.1	ENSGALG00000036229
MSTRG.6639.1	ENSGALG00000053483
MSTRG.6639.1	ENSGALG00000015902
MSTRG.6639.1	ENSGALG00000035981
MSTRG.6639.1	ENSGALG00000053140
MSTRG.6639.1	ENSGALG00000001849
MSTRG.6639.1	ENSGALG00000017276
MSTRG.6639.1	ENSGALG00000039120
MSTRG.6639.1	ENSGALG00000003976
MSTRG.6639.1	ENSGALG00000000233
MSTRG.6639.1	ENSGALG00000011442
MSTRG.6639.1	ENSGALG00000046986
MSTRG.6639.1	ENSGALG00000053575
MSTRG.6639.1	ENSGALG00000031567
MSTRG.6639.1	ENSGALG00000031560
MSTRG.6639.1	ENSGALG00000005215
MSTRG.6639.1	ENSGALG00000036175
MSTRG.6639.1	ENSGALG00000041834
MSTRG.6639.1	ENSGALG00000041560
MSTRG.6639.1	ENSGALG00000041685
MSTRG.6639.1	ENSGALG00000010333
MSTRG.6639.1	ENSGALG00000036079
MSTRG.6639.1	ENSGALG00000053966
MSTRG.6639.1	Gallus_gallus_newGene_2249
MSTRG.6639.1	Gallus_gallus_newGene_8684
MSTRG.6639.1	ENSGALG00000011485
MSTRG.6639.1	Gallus_gallus_newGene_292
MSTRG.6639.1	Gallus_gallus_newGene_7316
MSTRG.6639.1	ENSGALG00000054496
MSTRG.6639.1	ENSGALG00000047525
MSTRG.6639.1	ENSGALG00000051260
MSTRG.6639.1	ENSGALG00000049461
MSTRG.6639.1	ENSGALG00000022896
MSTRG.6639.1	ENSGALG00000024024
MSTRG.6639.1	ENSGALG00000039102
MSTRG.20490.1	ENSGALG00000043092
MSTRG.20490.1	ENSGALG00000012799
MSTRG.20490.1	ENSGALG00000040908
MSTRG.20490.1	ENSGALG00000040770
MSTRG.20490.1	Gallus_gallus_newGene_5210
MSTRG.20490.1	ENSGALG00000008704
MSTRG.20490.1	ENSGALG00000008883
MSTRG.20490.1	ENSGALG00000030280
MSTRG.20490.1	ENSGALG00000026298
MSTRG.20490.1	ENSGALG00000051654
MSTRG.20490.1	ENSGALG00000029896
MSTRG.20490.1	ENSGALG00000001551
MSTRG.20490.1	ENSGALG00000016535
MSTRG.20490.1	ENSGALG00000015540
MSTRG.20490.1	ENSGALG00000008341
MSTRG.20490.1	ENSGALG00000007177
MSTRG.20490.1	ENSGALG00000009229
MSTRG.20490.1	ENSGALG00000009222
MSTRG.20490.1	ENSGALG00000040060
MSTRG.20490.1	ENSGALG00000031426
MSTRG.20490.1	ENSGALG00000039424
MSTRG.20490.1	ENSGALG00000033631
MSTRG.20490.1	ENSGALG00000042340
MSTRG.20490.1	ENSGALG00000010084
MSTRG.20490.1	ENSGALG00000038128
MSTRG.20490.1	ENSGALG00000001725
MSTRG.20490.1	ENSGALG00000052939
MSTRG.20490.1	ENSGALG00000037353
MSTRG.20490.1	ENSGALG00000036932
MSTRG.20490.1	ENSGALG00000045246
MSTRG.20490.1	ENSGALG00000029295
MSTRG.20490.1	ENSGALG00000023626
MSTRG.20490.1	ENSGALG00000049131
MSTRG.20490.1	ENSGALG00000008778
MSTRG.20490.1	ENSGALG00000016810
MSTRG.20490.1	ENSGALG00000003318
MSTRG.20490.1	ENSGALG00000005002
MSTRG.20490.1	ENSGALG00000002364
MSTRG.20490.1	ENSGALG00000047908
MSTRG.20490.1	ENSGALG00000031332
MSTRG.20490.1	ENSGALG00000032808
MSTRG.20490.1	ENSGALG00000002232
MSTRG.20490.1	ENSGALG00000048705
MSTRG.20490.1	ENSGALG00000028530
MSTRG.20490.1	ENSGALG00000007022
MSTRG.20490.1	ENSGALG00000054991
MSTRG.20490.1	ENSGALG00000032342
MSTRG.20490.1	ENSGALG00000001279
MSTRG.20490.1	Gallus_gallus_newGene_7499
MSTRG.20490.1	ENSGALG00000008677
MSTRG.20490.1	ENSGALG00000030027
MSTRG.20490.1	ENSGALG00000015030
MSTRG.20490.1	ENSGALG00000004455
MSTRG.20490.1	ENSGALG00000012339
MSTRG.20490.1	ENSGALG00000031303
MSTRG.20490.1	ENSGALG00000008480
MSTRG.20490.1	ENSGALG00000000883
MSTRG.20490.1	ENSGALG00000004328
MSTRG.9229.1	ENSGALG00000002427
MSTRG.9229.1	ENSGALG00000049492
MSTRG.5334.1	ENSGALG00000040005
MSTRG.5334.1	ENSGALG00000007989
MSTRG.5334.1	ENSGALG00000012882
MSTRG.5334.1	ENSGALG00000015803
MSTRG.5334.1	ENSGALG00000002463
MSTRG.5334.1	ENSGALG00000003731
MSTRG.5334.1	ENSGALG00000040651
MSTRG.5334.1	ENSGALG00000043329
MSTRG.5334.1	ENSGALG00000013377
MSTRG.5334.1	ENSGALG00000000699
MSTRG.5334.1	ENSGALG00000041030
MSTRG.5334.1	ENSGALG00000039013
MSTRG.5334.1	ENSGALG00000010896
MSTRG.5334.1	ENSGALG00000040308
MSTRG.5334.1	ENSGALG00000007308
MSTRG.5334.1	ENSGALG00000007307
MSTRG.5334.1	ENSGALG00000003408
MSTRG.5334.1	ENSGALG00000003405
MSTRG.5334.1	ENSGALG00000015547
MSTRG.5334.1	ENSGALG00000005688
MSTRG.5334.1	ENSGALG00000007762
MSTRG.5334.1	ENSGALG00000030791
MSTRG.5334.1	ENSGALG00000006612
MSTRG.5334.1	ENSGALG00000053597
MSTRG.5334.1	ENSGALG00000010313
MSTRG.5334.1	ENSGALG00000031551
MSTRG.5334.1	ENSGALG00000007177
MSTRG.5334.1	ENSGALG00000003693
MSTRG.5334.1	ENSGALG00000036962
MSTRG.5334.1	ENSGALG00000000280
MSTRG.5334.1	ENSGALG00000017038
MSTRG.5334.1	ENSGALG00000052283
MSTRG.5334.1	ENSGALG00000000478
MSTRG.5334.1	ENSGALG00000035360
MSTRG.5334.1	ENSGALG00000002725
MSTRG.5334.1	ENSGALG00000017009
MSTRG.5334.1	ENSGALG00000014155
MSTRG.5334.1	ENSGALG00000038290
MSTRG.5334.1	ENSGALG00000003120
MSTRG.5334.1	ENSGALG00000029674
MSTRG.5334.1	ENSGALG00000031973
MSTRG.5334.1	ENSGALG00000014999
MSTRG.5334.1	ENSGALG00000006822
MSTRG.5334.1	ENSGALG00000004667
MSTRG.5334.1	ENSGALG00000023521
MSTRG.5334.1	ENSGALG00000013672
MSTRG.5334.1	ENSGALG00000010611
MSTRG.5334.1	ENSGALG00000037525
MSTRG.5334.1	ENSGALG00000043178
MSTRG.5334.1	ENSGALG00000027132
MSTRG.5334.1	ENSGALG00000053353
MSTRG.5334.1	ENSGALG00000015791
MSTRG.5334.1	ENSGALG00000005139
MSTRG.5334.1	ENSGALG00000024094
MSTRG.5334.1	ENSGALG00000030417
MSTRG.5334.1	ENSGALG00000031718
MSTRG.5334.1	ENSGALG00000016238
MSTRG.5334.1	ENSGALG00000015132
MSTRG.5334.1	ENSGALG00000001153
MSTRG.5334.1	ENSGALG00000030263
MSTRG.5334.1	ENSGALG00000014656
MSTRG.5334.1	ENSGALG00000010084
MSTRG.5334.1	ENSGALG00000006390
MSTRG.5334.1	ENSGALG00000005745
MSTRG.5334.1	ENSGALG00000014012
MSTRG.5334.1	ENSGALG00000000838
MSTRG.5334.1	ENSGALG00000008013
MSTRG.5334.1	ENSGALG00000040181
MSTRG.5334.1	ENSGALG00000041471
MSTRG.5334.1	ENSGALG00000005034
MSTRG.5334.1	ENSGALG00000008520
MSTRG.5334.1	ENSGALG00000052939
MSTRG.5334.1	ENSGALG00000011469
MSTRG.5334.1	ENSGALG00000029476
MSTRG.5334.1	ENSGALG00000003645
MSTRG.5334.1	ENSGALG00000036932
MSTRG.5334.1	ENSGALG00000014700
MSTRG.5334.1	ENSGALG00000016421
MSTRG.5334.1	ENSGALG00000009988
MSTRG.5334.1	ENSGALG00000012030
MSTRG.5334.1	ENSGALG00000007362
MSTRG.5334.1	ENSGALG00000052041
MSTRG.5334.1	ENSGALG00000040696
MSTRG.5334.1	ENSGALG00000004045
MSTRG.5334.1	ENSGALG00000035949
MSTRG.5334.1	ENSGALG00000002070
MSTRG.5334.1	ENSGALG00000023626
MSTRG.5334.1	ENSGALG00000015256
MSTRG.5334.1	ENSGALG00000014121
MSTRG.5334.1	ENSGALG00000004364
MSTRG.5334.1	ENSGALG00000009900
MSTRG.5334.1	ENSGALG00000053184
MSTRG.5334.1	ENSGALG00000012526
MSTRG.5334.1	ENSGALG00000015177
MSTRG.5334.1	ENSGALG00000040266
MSTRG.5334.1	ENSGALG00000012720
MSTRG.5334.1	ENSGALG00000049131
MSTRG.5334.1	ENSGALG00000015446
MSTRG.5334.1	ENSGALG00000033879
MSTRG.5334.1	ENSGALG00000041253
MSTRG.5334.1	ENSGALG00000001668
MSTRG.5334.1	ENSGALG00000016813
MSTRG.5334.1	ENSGALG00000051790
MSTRG.5334.1	ENSGALG00000013764
MSTRG.5334.1	ENSGALG00000005567
MSTRG.5334.1	ENSGALG00000005243
MSTRG.5334.1	ENSGALG00000032808
MSTRG.5334.1	ENSGALG00000002232
MSTRG.5334.1	ENSGALG00000027793
MSTRG.5334.1	ENSGALG00000017034
MSTRG.5334.1	ENSGALG00000005676
MSTRG.5334.1	ENSGALG00000012273
MSTRG.5334.1	ENSGALG00000054223
MSTRG.5334.1	ENSGALG00000007971
MSTRG.5334.1	ENSGALG00000007396
MSTRG.5334.1	ENSGALG00000007022
MSTRG.5334.1	ENSGALG00000036322
MSTRG.5334.1	ENSGALG00000002803
MSTRG.5334.1	ENSGALG00000004263
MSTRG.5334.1	ENSGALG00000011651
MSTRG.5334.1	ENSGALG00000006571
MSTRG.5334.1	ENSGALG00000013683
MSTRG.5334.1	ENSGALG00000029523
MSTRG.5334.1	ENSGALG00000028354
MSTRG.5334.1	ENSGALG00000039316
MSTRG.5334.1	ENSGALG00000038730
MSTRG.5334.1	ENSGALG00000039450
MSTRG.5334.1	ENSGALG00000035378
MSTRG.5334.1	ENSGALG00000003194
MSTRG.5334.1	ENSGALG00000000996
MSTRG.5334.1	ENSGALG00000029261
MSTRG.5334.1	ENSGALG00000002336
MSTRG.5334.1	ENSGALG00000009744
MSTRG.5334.1	ENSGALG00000009476
MSTRG.5334.1	ENSGALG00000009621
MSTRG.5334.1	ENSGALG00000005909
MSTRG.5334.1	ENSGALG00000041413
MSTRG.5334.1	ENSGALG00000041080
MSTRG.5334.1	ENSGALG00000043826
MSTRG.5334.1	ENSGALG00000017145
MSTRG.5334.1	ENSGALG00000009992
MSTRG.5334.1	ENSGALG00000009993
MSTRG.5334.1	ENSGALG00000036417
MSTRG.5334.1	ENSGALG00000029316
MSTRG.5334.1	ENSGALG00000011642
MSTRG.5334.1	ENSGALG00000032313
MSTRG.5334.1	ENSGALG00000016949
MSTRG.5334.1	ENSGALG00000010836
MSTRG.5334.1	ENSGALG00000015925
MSTRG.5334.1	ENSGALG00000013511
MSTRG.5334.1	ENSGALG00000054939
MSTRG.5334.1	ENSGALG00000053875
MSTRG.5334.1	ENSGALG00000010976
MSTRG.5334.1	ENSGALG00000010975
MSTRG.5334.1	ENSGALG00000029190
MSTRG.5334.1	ENSGALG00000030998
MSTRG.5334.1	ENSGALG00000011088
MSTRG.5334.1	ENSGALG00000036240
MSTRG.199.1	ENSGALG00000012796
MSTRG.199.1	ENSGALG00000012799
MSTRG.199.1	ENSGALG00000032159
MSTRG.199.1	ENSGALG00000040770
MSTRG.199.1	ENSGALG00000020538
MSTRG.199.1	ENSGALG00000012885
MSTRG.199.1	Gallus_gallus_newGene_5210
MSTRG.199.1	ENSGALG00000015803
MSTRG.199.1	ENSGALG00000045131
MSTRG.199.1	ENSGALG00000003731
MSTRG.199.1	ENSGALG00000051347
MSTRG.199.1	ENSGALG00000036867
MSTRG.199.1	ENSGALG00000014428
MSTRG.199.1	ENSGALG00000013377
MSTRG.199.1	ENSGALG00000047145
MSTRG.199.1	ENSGALG00000034725
MSTRG.199.1	ENSGALG00000030280
MSTRG.199.1	ENSGALG00000033497
MSTRG.199.1	ENSGALG00000004798
MSTRG.199.1	ENSGALG00000026298
MSTRG.199.1	ENSGALG00000008903
MSTRG.199.1	ENSGALG00000037370
MSTRG.199.1	ENSGALG00000048814
MSTRG.199.1	ENSGALG00000041030
MSTRG.199.1	ENSGALG00000017326
MSTRG.199.1	ENSGALG00000037860
MSTRG.199.1	ENSGALG00000040308
MSTRG.199.1	ENSGALG00000001551
MSTRG.199.1	ENSGALG00000054034
MSTRG.199.1	ENSGALG00000051904
MSTRG.199.1	ENSGALG00000011618
MSTRG.199.1	ENSGALG00000007308
MSTRG.199.1	ENSGALG00000007307
MSTRG.199.1	ENSGALG00000049096
MSTRG.199.1	ENSGALG00000033179
MSTRG.199.1	ENSGALG00000025907
MSTRG.199.1	ENSGALG00000015547
MSTRG.199.1	ENSGALG00000007685
MSTRG.199.1	ENSGALG00000043736
MSTRG.199.1	ENSGALG00000030038
MSTRG.199.1	ENSGALG00000009328
MSTRG.199.1	ENSGALG00000049838
MSTRG.199.1	ENSGALG00000000311
MSTRG.199.1	ENSGALG00000008341
MSTRG.199.1	ENSGALG00000026981
MSTRG.199.1	ENSGALG00000053597
MSTRG.199.1	ENSGALG00000010313
MSTRG.199.1	ENSGALG00000001182
MSTRG.199.1	ENSGALG00000003693
MSTRG.199.1	ENSGALG00000010999
MSTRG.199.1	ENSGALG00000000280
MSTRG.199.1	ENSGALG00000007810
MSTRG.199.1	ENSGALG00000030466
MSTRG.199.1	ENSGALG00000049272
MSTRG.199.1	ENSGALG00000047545
MSTRG.199.1	ENSGALG00000039300
MSTRG.199.1	ENSGALG00000000478
MSTRG.199.1	ENSGALG00000002725
MSTRG.199.1	ENSGALG00000042645
MSTRG.199.1	ENSGALG00000034340
MSTRG.199.1	ENSGALG00000040060
MSTRG.199.1	ENSGALG00000031702
MSTRG.199.1	ENSGALG00000002973
MSTRG.199.1	ENSGALG00000038290
MSTRG.199.1	ENSGALG00000003120
MSTRG.199.1	ENSGALG00000001692
MSTRG.199.1	ENSGALG00000039391
MSTRG.199.1	ENSGALG00000014999
MSTRG.199.1	ENSGALG00000043047
MSTRG.199.1	ENSGALG00000054667
MSTRG.199.1	ENSGALG00000006979
MSTRG.199.1	ENSGALG00000043178
MSTRG.199.1	ENSGALG00000012379
MSTRG.199.1	ENSGALG00000049517
MSTRG.199.1	ENSGALG00000036821
MSTRG.199.1	ENSGALG00000053353
MSTRG.199.1	ENSGALG00000041644
MSTRG.199.1	ENSGALG00000041643
MSTRG.199.1	ENSGALG00000038981
MSTRG.199.1	ENSGALG00000015791
MSTRG.199.1	ENSGALG00000050833
MSTRG.199.1	ENSGALG00000005139
MSTRG.199.1	ENSGALG00000000329
MSTRG.199.1	ENSGALG00000010924
MSTRG.199.1	ENSGALG00000000943
MSTRG.199.1	ENSGALG00000030417
MSTRG.199.1	ENSGALG00000010035
MSTRG.199.1	ENSGALG00000038018
MSTRG.199.1	ENSGALG00000031718
MSTRG.199.1	ENSGALG00000042340
MSTRG.199.1	ENSGALG00000040783
MSTRG.199.1	ENSGALG00000016377
MSTRG.199.1	ENSGALG00000001153
MSTRG.199.1	ENSGALG00000049653
MSTRG.199.1	ENSGALG00000030263
MSTRG.199.1	ENSGALG00000003708
MSTRG.199.1	ENSGALG00000005230
MSTRG.199.1	ENSGALG00000030487
MSTRG.199.1	ENSGALG00000014656
MSTRG.199.1	ENSGALG00000011688
MSTRG.199.1	ENSGALG00000011682
MSTRG.199.1	ENSGALG00000012735
MSTRG.199.1	ENSGALG00000010084
MSTRG.199.1	ENSGALG00000005745
MSTRG.199.1	ENSGALG00000016227
MSTRG.199.1	ENSGALG00000032957
MSTRG.199.1	ENSGALG00000011992
MSTRG.199.1	ENSGALG00000007310
MSTRG.199.1	ENSGALG00000001965
MSTRG.199.1	ENSGALG00000008013
MSTRG.199.1	ENSGALG00000000579
MSTRG.199.1	ENSGALG00000036191
MSTRG.199.1	ENSGALG00000039346
MSTRG.199.1	ENSGALG00000038128
MSTRG.199.1	ENSGALG00000001725
MSTRG.199.1	ENSGALG00000041471
MSTRG.199.1	ENSGALG00000037784
MSTRG.199.1	ENSGALG00000049069
MSTRG.199.1	ENSGALG00000049065
MSTRG.199.1	ENSGALG00000006818
MSTRG.199.1	ENSGALG00000012992
MSTRG.199.1	ENSGALG00000054634
MSTRG.199.1	ENSGALG00000010106
MSTRG.199.1	ENSGALG00000052939
MSTRG.199.1	ENSGALG00000049026
MSTRG.199.1	ENSGALG00000037164
MSTRG.199.1	ENSGALG00000000603
MSTRG.199.1	ENSGALG00000007144
MSTRG.199.1	ENSGALG00000003645
MSTRG.199.1	ENSGALG00000036932
MSTRG.199.1	ENSGALG00000011284
MSTRG.199.1	ENSGALG00000045246
MSTRG.199.1	ENSGALG00000016421
MSTRG.199.1	ENSGALG00000009988
MSTRG.199.1	ENSGALG00000004285
MSTRG.199.1	ENSGALG00000043628
MSTRG.199.1	ENSGALG00000007362
MSTRG.199.1	ENSGALG00000040696
MSTRG.199.1	ENSGALG00000047565
MSTRG.199.1	ENSGALG00000029295
MSTRG.199.1	ENSGALG00000023626
MSTRG.199.1	ENSGALG00000014121
MSTRG.199.1	ENSGALG00000004364
MSTRG.199.1	ENSGALG00000009900
MSTRG.199.1	ENSGALG00000046950
MSTRG.199.1	ENSGALG00000002205
MSTRG.199.1	ENSGALG00000012525
MSTRG.199.1	ENSGALG00000015177
MSTRG.199.1	ENSGALG00000051123
MSTRG.199.1	ENSGALG00000036738
MSTRG.199.1	ENSGALG00000000740
MSTRG.199.1	ENSGALG00000037695
MSTRG.199.1	ENSGALG00000049131
MSTRG.199.1	ENSGALG00000049138
MSTRG.199.1	ENSGALG00000041592
MSTRG.199.1	ENSGALG00000008778
MSTRG.199.1	ENSGALG00000005530
MSTRG.199.1	ENSGALG00000041253
MSTRG.199.1	ENSGALG00000012304
MSTRG.199.1	ENSGALG00000016813
MSTRG.199.1	ENSGALG00000043006
MSTRG.199.1	ENSGALG00000042238
MSTRG.199.1	ENSGALG00000041423
MSTRG.199.1	ENSGALG00000003288
MSTRG.199.1	ENSGALG00000013764
MSTRG.199.1	ENSGALG00000006035
MSTRG.199.1	ENSGALG00000003318
MSTRG.199.1	ENSGALG00000005002
MSTRG.199.1	ENSGALG00000039118
MSTRG.199.1	ENSGALG00000042641
MSTRG.199.1	ENSGALG00000005243
MSTRG.199.1	ENSGALG00000047908
MSTRG.199.1	ENSGALG00000016003
MSTRG.199.1	ENSGALG00000031332
MSTRG.199.1	ENSGALG00000051771
MSTRG.199.1	ENSGALG00000032808
MSTRG.199.1	ENSGALG00000002232
MSTRG.199.1	ENSGALG00000027793
MSTRG.199.1	ENSGALG00000006117
MSTRG.199.1	ENSGALG00000007247
MSTRG.199.1	ENSGALG00000031896
MSTRG.199.1	ENSGALG00000002958
MSTRG.199.1	ENSGALG00000012273
MSTRG.199.1	ENSGALG00000007435
MSTRG.199.1	ENSGALG00000049360
MSTRG.199.1	ENSGALG00000038757
MSTRG.199.1	ENSGALG00000028530
MSTRG.199.1	Gallus_gallus_newGene_5209
MSTRG.199.1	ENSGALG00000054223
MSTRG.199.1	ENSGALG00000012709
MSTRG.199.1	ENSGALG00000002457
MSTRG.199.1	ENSGALG00000014983
MSTRG.199.1	ENSGALG00000040561
MSTRG.199.1	ENSGALG00000007971
MSTRG.199.1	ENSGALG00000007022
MSTRG.199.1	ENSGALG00000047446
MSTRG.199.1	ENSGALG00000017358
MSTRG.199.1	ENSGALG00000034016
MSTRG.199.1	ENSGALG00000036322
MSTRG.199.1	ENSGALG00000047953
MSTRG.199.1	ENSGALG00000004263
MSTRG.199.1	ENSGALG00000013683
MSTRG.199.1	ENSGALG00000001279
MSTRG.199.1	ENSGALG00000039316
MSTRG.199.1	Gallus_gallus_newGene_7499
MSTRG.199.1	ENSGALG00000005747
MSTRG.199.1	ENSGALG00000003194
MSTRG.199.1	ENSGALG00000030027
MSTRG.199.1	ENSGALG00000000990
MSTRG.199.1	ENSGALG00000000816
MSTRG.199.1	ENSGALG00000006507
MSTRG.199.1	ENSGALG00000033149
MSTRG.199.1	ENSGALG00000051276
MSTRG.199.1	ENSGALG00000037595
MSTRG.199.1	ENSGALG00000039815
MSTRG.199.1	ENSGALG00000009476
MSTRG.199.1	ENSGALG00000040836
MSTRG.199.1	ENSGALG00000052952
MSTRG.199.1	ENSGALG00000054005
MSTRG.199.1	ENSGALG00000000071
MSTRG.199.1	ENSGALG00000009621
MSTRG.199.1	ENSGALG00000005900
MSTRG.199.1	ENSGALG00000042533
MSTRG.199.1	ENSGALG00000048430
MSTRG.199.1	ENSGALG00000040161
MSTRG.199.1	ENSGALG00000004455
[truncated: 18,101 more rows]

## Sheet: trans A12_vs_A48
Trans-target genes of differentially expressed lncRNAs in A12_vs_A48 comparison group
lncRNA_ID	Gene_ID
MSTRG.950.1	ENSGALG00000001640
MSTRG.950.1	ENSGALG00000047814
MSTRG.950.1	ENSGALG00000010560
MSTRG.950.1	ENSGALG00000039349
MSTRG.950.1	ENSGALG00000008616
MSTRG.950.1	ENSGALG00000034932
MSTRG.950.1	ENSGALG00000030603
MSTRG.950.1	ENSGALG00000013660
MSTRG.950.1	ENSGALG00000023193
MSTRG.950.1	ENSGALG00000046650
MSTRG.950.1	ENSGALG00000003805
MSTRG.6304.1	ENSGALG00000007821
MSTRG.6304.1	ENSGALG00000017220
MSTRG.6304.1	ENSGALG00000015802
MSTRG.6304.1	ENSGALG00000009421
MSTRG.6304.1	ENSGALG00000014747
MSTRG.6304.1	ENSGALG00000040492
MSTRG.6304.1	ENSGALG00000041512
MSTRG.6304.1	ENSGALG00000003181
MSTRG.6304.1	ENSGALG00000005475
MSTRG.6304.1	ENSGALG00000028960
MSTRG.6304.1	ENSGALG00000016304
MSTRG.6304.1	ENSGALG00000006334
MSTRG.6304.1	ENSGALG00000034616
MSTRG.6304.1	ENSGALG00000003522
MSTRG.6304.1	ENSGALG00000012446
MSTRG.6304.1	ENSGALG00000000584
MSTRG.6304.1	ENSGALG00000003699
MSTRG.6304.1	ENSGALG00000036447
MSTRG.6304.1	ENSGALG00000016279
MSTRG.6304.1	ENSGALG00000011884
MSTRG.6304.1	ENSGALG00000030775
MSTRG.6304.1	ENSGALG00000028770
MSTRG.6304.1	ENSGALG00000015358
MSTRG.6304.1	ENSGALG00000010570
MSTRG.6304.1	ENSGALG00000036218
MSTRG.6304.1	ENSGALG00000016265
MSTRG.6304.1	ENSGALG00000003164
MSTRG.6304.1	ENSGALG00000041955
MSTRG.6304.1	ENSGALG00000032502
MSTRG.6304.1	ENSGALG00000009982
MSTRG.6304.1	ENSGALG00000040055
MSTRG.6304.1	ENSGALG00000011254
MSTRG.6304.1	ENSGALG00000003833
MSTRG.6304.1	ENSGALG00000010806
MSTRG.6304.1	ENSGALG00000027096
MSTRG.6304.1	ENSGALG00000017204
MSTRG.6304.1	ENSGALG00000005030
MSTRG.6304.1	ENSGALG00000047924
MSTRG.6304.1	ENSGALG00000004070
MSTRG.6304.1	ENSGALG00000033675
MSTRG.6304.1	ENSGALG00000015706
MSTRG.6304.1	ENSGALG00000007364
MSTRG.6304.1	ENSGALG00000041634
MSTRG.6304.1	ENSGALG00000036850
MSTRG.6304.1	ENSGALG00000031474
MSTRG.6304.1	ENSGALG00000000242
MSTRG.6304.1	ENSGALG00000005340
MSTRG.6304.1	ENSGALG00000050647
MSTRG.6304.1	ENSGALG00000026850
MSTRG.6304.1	ENSGALG00000037171
MSTRG.6304.1	ENSGALG00000030879
MSTRG.6304.1	ENSGALG00000014937
MSTRG.6304.1	ENSGALG00000009052
MSTRG.6304.1	ENSGALG00000006703
MSTRG.6304.1	ENSGALG00000006872
MSTRG.6304.1	ENSGALG00000001688
MSTRG.6304.1	ENSGALG00000007326
MSTRG.6304.1	ENSGALG00000005822
MSTRG.6304.1	ENSGALG00000012766
MSTRG.6304.1	ENSGALG00000041988
MSTRG.6304.1	ENSGALG00000004255
MSTRG.6304.1	ENSGALG00000016758
MSTRG.6304.1	ENSGALG00000002124
MSTRG.6304.1	ENSGALG00000033753
MSTRG.6304.1	ENSGALG00000010593
MSTRG.6304.1	ENSGALG00000031375
MSTRG.6304.1	ENSGALG00000049567
MSTRG.6304.1	ENSGALG00000015033
MSTRG.6304.1	ENSGALG00000006425
MSTRG.6304.1	ENSGALG00000013929
MSTRG.6304.1	ENSGALG00000009547
MSTRG.6304.1	ENSGALG00000003670
MSTRG.4732.4	ENSGALG00000024485
MSTRG.4732.4	ENSGALG00000017307
MSTRG.4732.4	ENSGALG00000017323
MSTRG.4732.4	ENSGALG00000012355
MSTRG.4732.4	ENSGALG00000003243
MSTRG.4732.4	ENSGALG00000029996
MSTRG.4732.4	ENSGALG00000029077
MSTRG.4732.4	ENSGALG00000042213
MSTRG.4732.4	ENSGALG00000033379
MSTRG.4732.4	ENSGALG00000016936
MSTRG.4732.4	ENSGALG00000038598
MSTRG.4732.4	ENSGALG00000008716
MSTRG.4732.4	ENSGALG00000016971
MSTRG.4732.4	ENSGALG00000037160
MSTRG.4732.4	ENSGALG00000001264
MSTRG.4732.4	ENSGALG00000005263
MSTRG.4732.4	ENSGALG00000003750
MSTRG.4732.4	ENSGALG00000036069
MSTRG.4732.4	ENSGALG00000013878
MSTRG.4732.4	ENSGALG00000041616
MSTRG.4732.4	ENSGALG00000007337
MSTRG.4732.4	ENSGALG00000003297
MSTRG.4732.4	ENSGALG00000005902
MSTRG.4732.4	ENSGALG00000008858
MSTRG.842.1	ENSGALG00000007300
MSTRG.842.1	ENSGALG00000001094
MSTRG.842.1	ENSGALG00000021230
MSTRG.842.1	ENSGALG00000014795
MSTRG.10771.1	ENSGALG00000036846
MSTRG.10771.1	ENSGALG00000012446
MSTRG.10771.1	ENSGALG00000028770
MSTRG.10771.1	ENSGALG00000050544
MSTRG.10771.1	ENSGALG00000004936
MSTRG.10771.1	ENSGALG00000053883
MSTRG.10771.1	ENSGALG00000011086
MSTRG.19009.1	ENSGALG00000001895
MSTRG.19009.1	ENSGALG00000032257
MSTRG.19009.1	ENSGALG00000030276
MSTRG.19009.1	ENSGALG00000027905
MSTRG.19009.1	ENSGALG00000002347
MSTRG.19009.1	ENSGALG00000041911
MSTRG.19009.1	ENSGALG00000038467
MSTRG.19009.1	ENSGALG00000020729
MSTRG.19009.1	ENSGALG00000012129
MSTRG.19009.1	ENSGALG00000007510
MSTRG.19009.1	ENSGALG00000001319
MSTRG.19009.1	ENSGALG00000008939
MSTRG.19009.1	ENSGALG00000037864
MSTRG.19009.1	ENSGALG00000041179
MSTRG.19009.1	ENSGALG00000046169
MSTRG.19009.1	ENSGALG00000037686
MSTRG.19009.1	ENSGALG00000020249
MSTRG.19009.1	ENSGALG00000004410
MSTRG.19009.1	ENSGALG00000000067
MSTRG.19009.1	ENSGALG00000027633
MSTRG.19009.1	ENSGALG00000010925
MSTRG.19009.1	ENSGALG00000009483
MSTRG.19009.1	ENSGALG00000029921
MSTRG.19009.1	ENSGALG00000044726
MSTRG.19009.1	ENSGALG00000004460
MSTRG.19009.1	ENSGALG00000017336
MSTRG.19009.1	ENSGALG00000029142
MSTRG.19009.1	ENSGALG00000013060
MSTRG.19009.1	ENSGALG00000004071
MSTRG.19009.1	ENSGALG00000038265
MSTRG.19009.1	ENSGALG00000029606
MSTRG.19009.1	ENSGALG00000012312
MSTRG.19009.1	ENSGALG00000005000
MSTRG.19009.1	ENSGALG00000005670
MSTRG.19009.1	ENSGALG00000037646
MSTRG.19009.1	ENSGALG00000003131
MSTRG.19009.1	ENSGALG00000035669
MSTRG.19009.1	ENSGALG00000048280
MSTRG.19009.1	ENSGALG00000036955
MSTRG.19009.1	ENSGALG00000037852
MSTRG.9869.1	ENSGALG00000006192
MSTRG.9869.1	ENSGALG00000054210
MSTRG.9869.1	ENSGALG00000006220
MSTRG.9869.1	ENSGALG00000047605
MSTRG.9869.1	ENSGALG00000046766
MSTRG.9869.1	ENSGALG00000022976
MSTRG.9869.1	ENSGALG00000007817
MSTRG.9869.1	ENSGALG00000026187
MSTRG.9869.1	ENSGALG00000005599
MSTRG.9869.1	ENSGALG00000047597
MSTRG.9869.1	ENSGALG00000009638
MSTRG.9869.1	ENSGALG00000030372
MSTRG.9869.1	ENSGALG00000054356
MSTRG.9869.1	Gallus_gallus_newGene_1367
MSTRG.9869.1	Gallus_gallus_newGene_3069
MSTRG.9869.1	ENSGALG00000000775
MSTRG.9869.1	ENSGALG00000005661
MSTRG.9869.1	ENSGALG00000039242
MSTRG.9869.1	ENSGALG00000045026
MSTRG.9869.1	ENSGALG00000044307
MSTRG.9869.1	ENSGALG00000042584
MSTRG.9869.1	ENSGALG00000034146
MSTRG.9869.1	ENSGALG00000013697
MSTRG.9869.1	ENSGALG00000016707
MSTRG.9869.1	ENSGALG00000006792
MSTRG.9869.1	ENSGALG00000051324
MSTRG.9869.1	Gallus_gallus_newGene_4302
MSTRG.9869.1	ENSGALG00000000441
MSTRG.9869.1	ENSGALG00000048964
MSTRG.9869.1	Gallus_gallus_newGene_5618
MSTRG.9869.1	ENSGALG00000036638
MSTRG.9869.1	Gallus_gallus_newGene_6166
MSTRG.9869.1	Gallus_gallus_newGene_449
MSTRG.9869.1	ENSGALG00000040847
MSTRG.9869.1	ENSGALG00000029526
MSTRG.9869.1	Gallus_gallus_newGene_2539
MSTRG.9869.1	Gallus_gallus_newGene_7682
MSTRG.9869.1	ENSGALG00000034986
MSTRG.9869.1	ENSGALG00000051068
MSTRG.2292.1	ENSGALG00000006198
MSTRG.2292.1	ENSGALG00000003475
MSTRG.2292.1	ENSGALG00000033513
MSTRG.2292.1	ENSGALG00000037371
MSTRG.2292.1	ENSGALG00000015112
MSTRG.2292.1	ENSGALG00000001642
MSTRG.2292.1	ENSGALG00000015944
MSTRG.2292.1	ENSGALG00000016925
MSTRG.2292.1	ENSGALG00000042458
MSTRG.2292.1	ENSGALG00000009119
MSTRG.2292.1	ENSGALG00000017242
MSTRG.2292.1	ENSGALG00000005888
MSTRG.2292.1	ENSGALG00000003570
MSTRG.2292.1	ENSGALG00000009538
MSTRG.2292.1	ENSGALG00000003701
MSTRG.2292.1	ENSGALG00000010087
MSTRG.2292.1	ENSGALG00000039738
MSTRG.2292.1	ENSGALG00000000296
MSTRG.2292.1	ENSGALG00000032993
MSTRG.2292.1	ENSGALG00000006564
MSTRG.2292.1	ENSGALG00000006563
MSTRG.2292.1	ENSGALG00000007493
MSTRG.2292.1	ENSGALG00000016017
MSTRG.2292.1	ENSGALG00000011068
MSTRG.2292.1	ENSGALG00000002283
MSTRG.2292.1	ENSGALG00000037336
MSTRG.2292.1	ENSGALG00000029301
MSTRG.2292.1	ENSGALG00000009705
MSTRG.2292.1	ENSGALG00000004398
MSTRG.2292.1	ENSGALG00000029947
MSTRG.2292.1	ENSGALG00000011533
MSTRG.2292.1	ENSGALG00000029066
MSTRG.2292.1	ENSGALG00000015150
MSTRG.2292.1	ENSGALG00000015833
MSTRG.2292.1	ENSGALG00000028880
MSTRG.2292.1	ENSGALG00000011659
MSTRG.2292.1	ENSGALG00000012561
MSTRG.2292.1	ENSGALG00000035803
MSTRG.2292.1	ENSGALG00000009626
MSTRG.2292.1	ENSGALG00000029829
MSTRG.2292.1	ENSGALG00000046914
MSTRG.14816.17	ENSGALG00000049414
MSTRG.14816.17	ENSGALG00000006627
MSTRG.14816.17	ENSGALG00000034722
MSTRG.14816.17	ENSGALG00000042810
MSTRG.14816.17	ENSGALG00000005778
MSTRG.14816.17	ENSGALG00000037625
MSTRG.14816.17	ENSGALG00000023580
MSTRG.14816.17	ENSGALG00000017166
MSTRG.14816.17	ENSGALG00000046008
MSTRG.14816.17	ENSGALG00000011277
MSTRG.14816.17	ENSGALG00000005842
MSTRG.14816.17	ENSGALG00000052560
MSTRG.23045.22	ENSGALG00000007992
MSTRG.23045.22	ENSGALG00000013615
MSTRG.23045.22	ENSGALG00000023881
MSTRG.23045.22	ENSGALG00000049741
MSTRG.21234.3	ENSGALG00000054098
MSTRG.21234.3	ENSGALG00000042257
MSTRG.21234.3	ENSGALG00000003582
MSTRG.16098.2	ENSGALG00000005631
MSTRG.16098.2	ENSGALG00000034119
MSTRG.16098.2	ENSGALG00000013155
MSTRG.16098.2	ENSGALG00000001617
MSTRG.16098.2	ENSGALG00000001640
MSTRG.16098.2	ENSGALG00000047814
MSTRG.16098.2	ENSGALG00000008931
MSTRG.16098.2	ENSGALG00000042810
MSTRG.16098.2	ENSGALG00000032789
MSTRG.16098.2	ENSGALG00000010560
MSTRG.16098.2	ENSGALG00000002028
MSTRG.16098.2	ENSGALG00000016622
MSTRG.16098.2	ENSGALG00000034534
MSTRG.16098.2	ENSGALG00000012386
MSTRG.16098.2	ENSGALG00000039219
MSTRG.16098.2	ENSGALG00000007748
MSTRG.16098.2	ENSGALG00000028023
MSTRG.16098.2	ENSGALG00000039349
MSTRG.16098.2	ENSGALG00000012179
MSTRG.16098.2	ENSGALG00000055082
MSTRG.16098.2	ENSGALG00000015815
MSTRG.16098.2	ENSGALG00000027374
MSTRG.16098.2	ENSGALG00000012401
MSTRG.16098.2	ENSGALG00000030603
MSTRG.16098.2	ENSGALG00000037933
MSTRG.16098.2	ENSGALG00000030730
MSTRG.16098.2	ENSGALG00000015382
MSTRG.16098.2	ENSGALG00000023937
MSTRG.16098.2	ENSGALG00000012023
MSTRG.16098.2	ENSGALG00000003071
MSTRG.16098.2	ENSGALG00000016292
MSTRG.8200.2	ENSGALG00000003294
MSTRG.8200.2	ENSGALG00000028762
MSTRG.8200.2	ENSGALG00000015349
MSTRG.8200.2	ENSGALG00000015340
MSTRG.8200.2	ENSGALG00000014883
MSTRG.8200.2	ENSGALG00000051378
MSTRG.8200.2	ENSGALG00000029416
MSTRG.8200.2	ENSGALG00000030609
MSTRG.8200.2	ENSGALG00000009592
MSTRG.8200.2	ENSGALG00000001036
MSTRG.8200.2	ENSGALG00000016996
MSTRG.8200.2	ENSGALG00000034501
MSTRG.8200.2	ENSGALG00000003503
MSTRG.8200.2	ENSGALG00000040663
MSTRG.8200.2	ENSGALG00000002354
MSTRG.8200.2	ENSGALG00000043359
MSTRG.8200.2	ENSGALG00000002371
MSTRG.8200.2	ENSGALG00000038606
MSTRG.8200.2	ENSGALG00000012410
MSTRG.8200.2	ENSGALG00000052763
MSTRG.8200.2	ENSGALG00000014716
MSTRG.8200.2	ENSGALG00000008036
MSTRG.8200.2	ENSGALG00000005256
MSTRG.8200.2	ENSGALG00000005782
MSTRG.8200.2	ENSGALG00000007124
MSTRG.8200.2	ENSGALG00000032730
MSTRG.8200.2	ENSGALG00000015605
MSTRG.8200.2	ENSGALG00000038109
MSTRG.8200.2	ENSGALG00000038102
MSTRG.8200.2	ENSGALG00000012387
MSTRG.8200.2	ENSGALG00000054793
MSTRG.8200.2	ENSGALG00000005420
MSTRG.8200.2	ENSGALG00000010284
MSTRG.8200.2	ENSGALG00000001504
MSTRG.8200.2	ENSGALG00000035696
MSTRG.8200.2	ENSGALG00000000632
MSTRG.8200.2	ENSGALG00000025764
MSTRG.8200.2	ENSGALG00000016569
MSTRG.8200.2	ENSGALG00000024172
MSTRG.8200.2	ENSGALG00000011643
MSTRG.8200.2	ENSGALG00000013208
MSTRG.8200.2	ENSGALG00000024039
MSTRG.8200.2	ENSGALG00000010793
MSTRG.8200.2	ENSGALG00000003259
MSTRG.8200.2	ENSGALG00000002703
MSTRG.8200.2	ENSGALG00000002701
MSTRG.8200.2	ENSGALG00000033791
MSTRG.8200.2	ENSGALG00000033790
MSTRG.8200.2	ENSGALG00000007507
MSTRG.8200.2	ENSGALG00000004701
MSTRG.8200.2	ENSGALG00000013041
MSTRG.8200.2	ENSGALG00000031975
MSTRG.8200.2	ENSGALG00000013821
MSTRG.8200.2	ENSGALG00000017025
MSTRG.8200.2	ENSGALG00000000895
MSTRG.8200.2	ENSGALG00000027242
MSTRG.8200.2	ENSGALG00000016042
MSTRG.8200.2	ENSGALG00000016047
MSTRG.8200.2	ENSGALG00000005631
MSTRG.8200.2	ENSGALG00000036743
MSTRG.8200.2	ENSGALG00000002913
MSTRG.8200.2	ENSGALG00000013659
MSTRG.8200.2	ENSGALG00000027655
MSTRG.8200.2	ENSGALG00000012239
MSTRG.8200.2	ENSGALG00000044816
MSTRG.8200.2	ENSGALG00000001950
MSTRG.8200.2	ENSGALG00000003148
MSTRG.8200.2	ENSGALG00000015787
MSTRG.8200.2	ENSGALG00000026674
MSTRG.8200.2	ENSGALG00000020534
MSTRG.8200.2	ENSGALG00000039408
MSTRG.8200.2	ENSGALG00000013420
MSTRG.8200.2	ENSGALG00000016410
MSTRG.8200.2	ENSGALG00000001363
MSTRG.8200.2	ENSGALG00000046714
MSTRG.8200.2	ENSGALG00000003430
MSTRG.8200.2	ENSGALG00000003438
MSTRG.8200.2	ENSGALG00000053019
MSTRG.8200.2	ENSGALG00000008962
MSTRG.8200.2	ENSGALG00000016794
MSTRG.8200.2	ENSGALG00000041814
MSTRG.8200.2	ENSGALG00000012638
MSTRG.8200.2	ENSGALG00000012631
MSTRG.8200.2	ENSGALG00000008796
MSTRG.8200.2	ENSGALG00000039872
MSTRG.8200.2	ENSGALG00000001555
MSTRG.8200.2	ENSGALG00000009253
MSTRG.8200.2	ENSGALG00000024053
MSTRG.8200.2	ENSGALG00000011175
MSTRG.8200.2	ENSGALG00000000470
MSTRG.8200.2	ENSGALG00000010226
MSTRG.8200.2	ENSGALG00000009110
MSTRG.8200.2	ENSGALG00000012916
MSTRG.8200.2	ENSGALG00000005888
MSTRG.8200.2	ENSGALG00000017002
MSTRG.8200.2	ENSGALG00000008988
MSTRG.8200.2	ENSGALG00000015513
MSTRG.8200.2	ENSGALG00000029220
MSTRG.8200.2	ENSGALG00000013042
MSTRG.8200.2	ENSGALG00000002028
MSTRG.8200.2	ENSGALG00000031700
MSTRG.8200.2	ENSGALG00000007652
MSTRG.8200.2	ENSGALG00000042333
MSTRG.8200.2	ENSGALG00000003373
MSTRG.8200.2	ENSGALG00000004533
MSTRG.8200.2	ENSGALG00000023547
MSTRG.8200.2	ENSGALG00000015288
MSTRG.8200.2	ENSGALG00000011506
MSTRG.8200.2	ENSGALG00000031397
MSTRG.8200.2	ENSGALG00000000352
MSTRG.8200.2	ENSGALG00000004333
MSTRG.8200.2	ENSGALG00000045726
MSTRG.8200.2	ENSGALG00000036356
MSTRG.8200.2	ENSGALG00000003122
MSTRG.8200.2	ENSGALG00000004472
MSTRG.8200.2	ENSGALG00000041124
MSTRG.8200.2	ENSGALG00000009975
MSTRG.8200.2	ENSGALG00000028501
MSTRG.8200.2	ENSGALG00000007590
MSTRG.8200.2	ENSGALG00000009858
MSTRG.8200.2	ENSGALG00000009850
MSTRG.8200.2	ENSGALG00000005290
MSTRG.8200.2	ENSGALG00000006219
MSTRG.8200.2	ENSGALG00000037510
MSTRG.8200.2	ENSGALG00000030059
MSTRG.8200.2	ENSGALG00000030051
MSTRG.8200.2	ENSGALG00000020210
MSTRG.8200.2	ENSGALG00000001616
MSTRG.8200.2	ENSGALG00000030730
MSTRG.8200.2	ENSGALG00000013776
MSTRG.8200.2	ENSGALG00000026301
MSTRG.8200.2	ENSGALG00000026302
MSTRG.8200.2	ENSGALG00000036645
MSTRG.8200.2	ENSGALG00000008508
MSTRG.8200.2	ENSGALG00000040873
MSTRG.8200.2	ENSGALG00000044362
MSTRG.8200.2	ENSGALG00000037492
MSTRG.8200.2	ENSGALG00000009626
MSTRG.8200.2	ENSGALG00000002781
MSTRG.8200.2	ENSGALG00000023199
MSTRG.8200.2	ENSGALG00000015382
MSTRG.8200.2	ENSGALG00000009553
MSTRG.8200.2	ENSGALG00000000787
MSTRG.8200.2	ENSGALG00000049751
MSTRG.8200.2	ENSGALG00000050309
MSTRG.8200.2	ENSGALG00000006503
MSTRG.8200.2	ENSGALG00000002089
MSTRG.8200.2	ENSGALG00000015951
MSTRG.8200.2	ENSGALG00000013506
MSTRG.8200.2	ENSGALG00000015480
MSTRG.8200.2	ENSGALG00000031699
MSTRG.8200.2	ENSGALG00000011833
MSTRG.8200.2	ENSGALG00000011377
MSTRG.8200.2	ENSGALG00000041299
MSTRG.8200.2	ENSGALG00000013406
MSTRG.8200.2	ENSGALG00000009233
MSTRG.8200.2	ENSGALG00000009230
MSTRG.8200.2	ENSGALG00000005854
MSTRG.8200.2	ENSGALG00000040886
MSTRG.8200.2	ENSGALG00000044642
MSTRG.8200.2	ENSGALG00000032273
MSTRG.8200.2	ENSGALG00000002198
MSTRG.8200.2	ENSGALG00000002192
MSTRG.8200.2	ENSGALG00000002197
MSTRG.8200.2	ENSGALG00000002194
MSTRG.8200.2	ENSGALG00000002448
MSTRG.8200.2	ENSGALG00000015594
MSTRG.8200.2	ENSGALG00000000734
MSTRG.8200.2	ENSGALG00000031839
MSTRG.8200.2	ENSGALG00000005522
MSTRG.8200.2	ENSGALG00000007387
MSTRG.8200.2	ENSGALG00000035201
MSTRG.8200.2	ENSGALG00000010356
MSTRG.8200.2	ENSGALG00000005959
MSTRG.8200.2	ENSGALG00000015000
MSTRG.8200.2	ENSGALG00000042071
MSTRG.8200.2	ENSGALG00000008728
MSTRG.8200.2	ENSGALG00000009093
MSTRG.8200.2	ENSGALG00000009843
MSTRG.8200.2	ENSGALG00000010942
MSTRG.8200.2	ENSGALG00000008530
MSTRG.8200.2	ENSGALG00000032372
MSTRG.8200.2	ENSGALG00000012684
MSTRG.8200.2	ENSGALG00000001619
MSTRG.8200.2	ENSGALG00000010448
MSTRG.8200.2	ENSGALG00000007516
MSTRG.8200.2	ENSGALG00000000988
MSTRG.8200.2	ENSGALG00000007892
MSTRG.8200.2	ENSGALG00000013726
MSTRG.8200.2	ENSGALG00000012220
MSTRG.8200.2	ENSGALG00000014568
MSTRG.8200.2	ENSGALG00000017132
MSTRG.8200.2	ENSGALG00000017139
MSTRG.8200.2	ENSGALG00000003944
MSTRG.8200.2	ENSGALG00000040157
MSTRG.8200.2	ENSGALG00000011491
MSTRG.8200.2	ENSGALG00000005451
MSTRG.8200.2	ENSGALG00000003206
MSTRG.8200.2	ENSGALG00000004268
MSTRG.8200.2	ENSGALG00000008289
MSTRG.8200.2	ENSGALG00000012055
MSTRG.8200.2	ENSGALG00000011650
MSTRG.8200.2	ENSGALG00000009565
MSTRG.8200.2	ENSGALG00000035461
MSTRG.8200.2	ENSGALG00000016034
MSTRG.8200.2	ENSGALG00000052684
MSTRG.8200.2	ENSGALG00000050687
MSTRG.8200.2	ENSGALG00000050350
MSTRG.8200.2	ENSGALG00000041613
MSTRG.8200.2	ENSGALG00000030313
MSTRG.8200.2	ENSGALG00000016332
MSTRG.8200.2	ENSGALG00000000638
MSTRG.8200.2	ENSGALG00000042853
MSTRG.8200.2	ENSGALG00000003658
MSTRG.8200.2	ENSGALG00000005169
MSTRG.8200.2	ENSGALG00000002247
MSTRG.8200.2	ENSGALG00000010957
MSTRG.8200.2	ENSGALG00000025884
MSTRG.8200.2	ENSGALG00000004098
MSTRG.8200.2	ENSGALG00000012561
MSTRG.8200.2	ENSGALG00000009934
MSTRG.8200.2	ENSGALG00000005367
MSTRG.8200.2	ENSGALG00000010237
MSTRG.8200.2	ENSGALG00000045305
MSTRG.8200.2	ENSGALG00000001332
MSTRG.8200.2	ENSGALG00000007276
MSTRG.8200.2	ENSGALG00000009410
MSTRG.8200.2	ENSGALG00000052375
MSTRG.8200.2	ENSGALG00000006843
MSTRG.8200.2	ENSGALG00000008470
MSTRG.8200.2	ENSGALG00000002624
MSTRG.8200.2	ENSGALG00000033690
MSTRG.8200.2	ENSGALG00000039034
MSTRG.8200.2	ENSGALG00000034007
MSTRG.8200.2	ENSGALG00000015474
MSTRG.8200.2	ENSGALG00000028900
MSTRG.8200.2	ENSGALG00000006974
MSTRG.8200.2	ENSGALG00000032352
MSTRG.8200.2	ENSGALG00000054256
MSTRG.8200.2	ENSGALG00000016868
MSTRG.8200.2	ENSGALG00000007536
MSTRG.8200.2	ENSGALG00000007537
MSTRG.8200.2	ENSGALG00000015889
MSTRG.8200.2	ENSGALG00000015884
MSTRG.8200.2	ENSGALG00000015887
MSTRG.8200.2	ENSGALG00000034218
MSTRG.8200.2	ENSGALG00000034210
MSTRG.8200.2	ENSGALG00000028205
MSTRG.8200.2	ENSGALG00000028203
MSTRG.8200.2	ENSGALG00000013745
MSTRG.8200.2	ENSGALG00000027492
MSTRG.8200.2	ENSGALG00000008187
MSTRG.8200.2	ENSGALG00000009633
MSTRG.8200.2	ENSGALG00000006051
MSTRG.8200.2	ENSGALG00000010349
MSTRG.8200.2	ENSGALG00000034534
MSTRG.8200.2	ENSGALG00000003570
MSTRG.8200.2	ENSGALG00000051022
MSTRG.8200.2	ENSGALG00000032029
MSTRG.8200.2	ENSGALG00000002301
MSTRG.8200.2	ENSGALG00000012386
MSTRG.8200.2	ENSGALG00000029047
MSTRG.8200.2	ENSGALG00000032161
MSTRG.8200.2	ENSGALG00000032832
MSTRG.8200.2	ENSGALG00000030097
MSTRG.8200.2	ENSGALG00000013438
MSTRG.8200.2	ENSGALG00000014801
MSTRG.8200.2	ENSGALG00000001802
MSTRG.8200.2	ENSGALG00000010275
MSTRG.8200.2	ENSGALG00000010279
MSTRG.8200.2	ENSGALG00000005328
MSTRG.8200.2	ENSGALG00000005499
MSTRG.8200.2	ENSGALG00000007237
MSTRG.8200.2	ENSGALG00000036730
MSTRG.8200.2	ENSGALG00000052336
MSTRG.8200.2	ENSGALG00000039897
MSTRG.8200.2	ENSGALG00000009305
MSTRG.8200.2	ENSGALG00000009309
MSTRG.8200.2	ENSGALG00000008957
MSTRG.8200.2	ENSGALG00000052649
MSTRG.8200.2	ENSGALG00000011068
MSTRG.8200.2	ENSGALG00000002632
MSTRG.8200.2	ENSGALG00000046000
MSTRG.8200.2	ENSGALG00000004671
MSTRG.8200.2	ENSGALG00000031035
MSTRG.8200.2	ENSGALG00000038933
MSTRG.8200.2	ENSGALG00000012111
MSTRG.8200.2	ENSGALG00000014298
MSTRG.8200.2	ENSGALG00000027374
MSTRG.8200.2	ENSGALG00000003879
MSTRG.8200.2	ENSGALG00000002866
MSTRG.8200.2	ENSGALG00000049812
MSTRG.8200.2	ENSGALG00000032329
MSTRG.8200.2	ENSGALG00000012836
MSTRG.8200.2	ENSGALG00000001663
MSTRG.8200.2	ENSGALG00000005266
MSTRG.8200.2	ENSGALG00000011865
MSTRG.8200.2	ENSGALG00000010935
MSTRG.8200.2	ENSGALG00000031340
MSTRG.8200.2	ENSGALG00000026468
MSTRG.8200.2	ENSGALG00000033231
MSTRG.8200.2	ENSGALG00000013131
MSTRG.8200.2	ENSGALG00000032184
MSTRG.8200.2	ENSGALG00000009985
MSTRG.8200.2	ENSGALG00000003922
MSTRG.8200.2	ENSGALG00000011128
MSTRG.8200.2	ENSGALG00000008615
MSTRG.8200.2	ENSGALG00000010294
MSTRG.8200.2	ENSGALG00000010748
MSTRG.8200.2	ENSGALG00000017211
MSTRG.8200.2	ENSGALG00000003260
MSTRG.8200.2	ENSGALG00000027786
MSTRG.8200.2	ENSGALG00000006601
MSTRG.8200.2	ENSGALG00000015024
MSTRG.8200.2	ENSGALG00000055082
MSTRG.8200.2	ENSGALG00000016017
MSTRG.8200.2	ENSGALG00000003937
MSTRG.8200.2	ENSGALG00000029746
MSTRG.8200.2	ENSGALG00000004953
MSTRG.8200.2	ENSGALG00000003039
MSTRG.8200.2	Gallus_gallus_newGene_1850
MSTRG.8200.2	ENSGALG00000014786
MSTRG.8200.2	ENSGALG00000014788
MSTRG.8200.2	ENSGALG00000007195
MSTRG.8200.2	ENSGALG00000007191
MSTRG.8200.2	ENSGALG00000005102
MSTRG.8200.2	ENSGALG00000006455
MSTRG.8200.2	ENSGALG00000002222
MSTRG.8200.2	ENSGALG00000027871
MSTRG.8200.2	ENSGALG00000010211
MSTRG.8200.2	ENSGALG00000010214
MSTRG.8200.2	ENSGALG00000005345
MSTRG.8200.2	ENSGALG00000035057
MSTRG.8200.2	ENSGALG00000030022
MSTRG.8200.2	ENSGALG00000019741
MSTRG.8200.2	ENSGALG00000012592
MSTRG.8200.2	ENSGALG00000015103
MSTRG.8200.2	ENSGALG00000015105
MSTRG.8200.2	ENSGALG00000006531
MSTRG.8200.2	ENSGALG00000040432
MSTRG.8200.2	ENSGALG00000011803
MSTRG.8200.2	ENSGALG00000033212
MSTRG.8200.2	ENSGALG00000041821
MSTRG.8200.2	ENSGALG00000008574
MSTRG.8200.2	ENSGALG00000010991
MSTRG.8200.2	ENSGALG00000027571
MSTRG.8200.2	ENSGALG00000011106
MSTRG.8200.2	ENSGALG00000048034
MSTRG.8200.2	ENSGALG00000033781
MSTRG.8200.2	ENSGALG00000004738
MSTRG.8200.2	ENSGALG00000010562
MSTRG.8200.2	ENSGALG00000040018
MSTRG.8200.2	ENSGALG00000037611
MSTRG.8200.2	ENSGALG00000038502
MSTRG.8200.2	ENSGALG00000002908
MSTRG.8200.2	ENSGALG00000016278
MSTRG.8200.2	ENSGALG00000012199
MSTRG.8200.2	ENSGALG00000004342
MSTRG.8200.2	ENSGALG00000009634
MSTRG.8200.2	ENSGALG00000009532
MSTRG.8200.2	ENSGALG00000001722
MSTRG.8200.2	ENSGALG00000016930
MSTRG.8200.2	ENSGALG00000026600
MSTRG.8200.2	ENSGALG00000044260
MSTRG.8200.2	ENSGALG00000040026
MSTRG.8200.2	ENSGALG00000026757
MSTRG.8200.2	ENSGALG00000008094
MSTRG.8200.2	ENSGALG00000011541
MSTRG.8200.2	ENSGALG00000008096
MSTRG.8200.2	ENSGALG00000011897
MSTRG.8200.2	ENSGALG00000036117
MSTRG.8200.2	ENSGALG00000030084
MSTRG.8200.2	ENSGALG00000036566
MSTRG.8200.2	ENSGALG00000031934
MSTRG.8200.2	ENSGALG00000005489
MSTRG.8200.2	ENSGALG00000005487
MSTRG.8200.2	ENSGALG00000010485
MSTRG.8200.2	ENSGALG00000002762
MSTRG.8200.2	ENSGALG00000047242
MSTRG.8200.2	ENSGALG00000033144
MSTRG.8200.2	ENSGALG00000009315
MSTRG.8200.2	ENSGALG00000027190
MSTRG.8200.2	ENSGALG00000016609
MSTRG.8200.2	ENSGALG00000003969
MSTRG.8200.2	ENSGALG00000035242
MSTRG.8200.2	ENSGALG00000012452
MSTRG.8200.2	ENSGALG00000008645
MSTRG.8200.2	ENSGALG00000042375
MSTRG.8200.2	ENSGALG00000011797
MSTRG.8200.2	ENSGALG00000005999
MSTRG.8200.2	ENSGALG00000015712
MSTRG.8200.2	ENSGALG00000017077
MSTRG.8200.2	ENSGALG00000040586
MSTRG.8200.2	ENSGALG00000035923
MSTRG.8200.2	ENSGALG00000042967
MSTRG.8200.2	ENSGALG00000038540
MSTRG.8200.2	ENSGALG00000044813
MSTRG.8200.2	ENSGALG00000011515
MSTRG.8200.2	ENSGALG00000006431
MSTRG.8200.2	ENSGALG00000033834
MSTRG.8200.2	ENSGALG00000007748
MSTRG.8200.2	ENSGALG00000048187
MSTRG.8200.2	ENSGALG00000023725
MSTRG.8200.2	ENSGALG00000030808
MSTRG.8200.2	ENSGALG00000016379
MSTRG.8200.2	ENSGALG00000009967
MSTRG.8200.2	ENSGALG00000006639
MSTRG.8200.2	ENSGALG00000008584
MSTRG.8200.2	ENSGALG00000008585
MSTRG.8200.2	ENSGALG00000006186
MSTRG.8200.2	ENSGALG00000004110
MSTRG.8200.2	ENSGALG00000004115
MSTRG.8200.2	ENSGALG00000032930
MSTRG.8200.2	ENSGALG00000009854
MSTRG.8200.2	ENSGALG00000011683
MSTRG.8200.2	ENSGALG00000005558
MSTRG.8200.2	ENSGALG00000007045
MSTRG.8200.2	ENSGALG00000047312
MSTRG.8200.2	ENSGALG00000008730
MSTRG.8200.2	ENSGALG00000008738
MSTRG.8200.2	ENSGALG00000009069
MSTRG.8200.2	ENSGALG00000009061
MSTRG.8200.2	ENSGALG00000004948
MSTRG.8200.2	ENSGALG00000004945
MSTRG.8200.2	ENSGALG00000036238
MSTRG.8200.2	ENSGALG00000021285
MSTRG.8200.2	ENSGALG00000028648
MSTRG.8200.2	ENSGALG00000015264
MSTRG.8200.2	ENSGALG00000014791
MSTRG.8200.2	ENSGALG00000023806
MSTRG.8200.2	ENSGALG00000039448
MSTRG.8200.2	ENSGALG00000016451
MSTRG.8200.2	ENSGALG00000001850
MSTRG.8200.2	ENSGALG00000004745
MSTRG.8200.2	ENSGALG00000016624
MSTRG.8200.2	ENSGALG00000012759
MSTRG.8200.2	ENSGALG00000003108
MSTRG.8200.2	ENSGALG00000029947
MSTRG.8200.2	ENSGALG00000017064
MSTRG.8200.2	ENSGALG00000028155
MSTRG.8200.2	ENSGALG00000016088
MSTRG.8200.2	ENSGALG00000008148
MSTRG.8200.2	ENSGALG00000005674
MSTRG.8200.2	ENSGALG00000031893
MSTRG.8200.2	ENSGALG00000000751
MSTRG.8200.2	ENSGALG00000020322
MSTRG.8200.2	ENSGALG00000015773
MSTRG.8200.2	ENSGALG00000009782
MSTRG.8200.2	ENSGALG00000001174
MSTRG.8200.2	ENSGALG00000007438
MSTRG.8200.2	ENSGALG00000003845
MSTRG.8200.2	ENSGALG00000035351
MSTRG.8200.2	ENSGALG00000004756
MSTRG.8200.2	ENSGALG00000004750
MSTRG.8200.2	ENSGALG00000052355
MSTRG.8200.2	ENSGALG00000003400
MSTRG.8200.2	ENSGALG00000009325
MSTRG.8200.2	ENSGALG00000005687
MSTRG.8200.2	ENSGALG00000007937
MSTRG.8200.2	ENSGALG00000004659
MSTRG.8200.2	ENSGALG00000013626
MSTRG.8200.2	ENSGALG00000042009
MSTRG.8200.2	ENSGALG00000008798
MSTRG.8200.2	ENSGALG00000051848
MSTRG.8200.2	ENSGALG00000010623
MSTRG.8200.2	ENSGALG00000012919
MSTRG.8200.2	ENSGALG00000040373
MSTRG.8200.2	ENSGALG00000035869
MSTRG.8200.2	ENSGALG00000004448
MSTRG.8200.2	ENSGALG00000021637
MSTRG.8200.2	ENSGALG00000015115
MSTRG.8200.2	ENSGALG00000011745
MSTRG.8200.2	ENSGALG00000014939
MSTRG.8200.2	ENSGALG00000003720
MSTRG.8200.2	ENSGALG00000039269
MSTRG.8200.2	ENSGALG00000015091
MSTRG.8200.2	ENSGALG00000040521
MSTRG.8200.2	ENSGALG00000005571
MSTRG.8200.2	ENSGALG00000005575
MSTRG.8200.2	ENSGALG00000030003
MSTRG.8200.2	ENSGALG00000002655
MSTRG.8200.2	ENSGALG00000034560
MSTRG.8200.2	ENSGALG00000005961
MSTRG.8200.2	ENSGALG00000010630
MSTRG.8200.2	ENSGALG00000017368
MSTRG.8200.2	ENSGALG00000040969
MSTRG.8200.2	ENSGALG00000003860
MSTRG.8200.2	ENSGALG00000011229
MSTRG.8200.2	ENSGALG00000019768
MSTRG.8200.2	ENSGALG00000016345
MSTRG.8200.2	ENSGALG00000014876
MSTRG.8200.2	ENSGALG00000014874
MSTRG.8200.2	ENSGALG00000037485
MSTRG.8200.2	ENSGALG00000006609
MSTRG.8200.2	ENSGALG00000001654
MSTRG.8200.2	Gallus_gallus_newGene_3397
MSTRG.8200.2	ENSGALG00000016808
MSTRG.8200.2	ENSGALG00000016803
MSTRG.8200.2	ENSGALG00000039576
MSTRG.8200.2	ENSGALG00000004144
MSTRG.8200.2	ENSGALG00000011543
MSTRG.8200.2	ENSGALG00000000247
MSTRG.8200.2	ENSGALG00000003282
MSTRG.8200.2	ENSGALG00000011281
MSTRG.8200.2	ENSGALG00000008256
MSTRG.8200.2	ENSGALG00000000086
MSTRG.8200.2	ENSGALG00000029408
MSTRG.8200.2	ENSGALG00000036064
MSTRG.8200.2	ENSGALG00000007075
MSTRG.8200.2	ENSGALG00000047320
MSTRG.8200.2	ENSGALG00000012160
MSTRG.8200.2	ENSGALG00000008862
MSTRG.8200.2	ENSGALG00000016187
MSTRG.8200.2	ENSGALG00000029301
MSTRG.8200.2	ENSGALG00000012401
MSTRG.8200.2	ENSGALG00000052770
MSTRG.8200.2	ENSGALG00000006267
MSTRG.8200.2	ENSGALG00000033570
MSTRG.8200.2	ENSGALG00000000657
MSTRG.8200.2	ENSGALG00000007520
MSTRG.8200.2	ENSGALG00000007528
MSTRG.8200.2	ENSGALG00000015200
MSTRG.8200.2	ENSGALG00000004179
MSTRG.8200.2	ENSGALG00000011427
MSTRG.8200.2	ENSGALG00000044485
MSTRG.8200.2	ENSGALG00000050887
MSTRG.8200.2	ENSGALG00000038416
MSTRG.8200.2	ENSGALG00000038411
MSTRG.8200.2	ENSGALG00000010186
MSTRG.8200.2	ENSGALG00000015360
MSTRG.8200.2	ENSGALG00000008265
MSTRG.8200.2	ENSGALG00000031841
MSTRG.8200.2	ENSGALG00000011623
MSTRG.8200.2	ENSGALG00000011626
MSTRG.8200.2	ENSGALG00000036017
MSTRG.8200.2	ENSGALG00000006525
MSTRG.8200.2	ENSGALG00000013064
MSTRG.8200.2	ENSGALG00000002316
MSTRG.8200.2	ENSGALG00000003045
MSTRG.8200.2	ENSGALG00000007102
MSTRG.8200.2	ENSGALG00000002551
MSTRG.8200.2	ENSGALG00000020078
MSTRG.8200.2	ENSGALG00000006437
MSTRG.8200.2	ENSGALG00000001726
MSTRG.8200.2	ENSGALG00000003919
MSTRG.8200.2	ENSGALG00000007809
MSTRG.8200.2	ENSGALG00000009392
MSTRG.8200.2	ENSGALG00000032799
MSTRG.8200.2	ENSGALG00000041331
MSTRG.8200.2	ENSGALG00000038865
MSTRG.8200.2	ENSGALG00000008376
MSTRG.8200.2	ENSGALG00000006626
MSTRG.8200.2	ENSGALG00000016823
MSTRG.8200.2	ENSGALG00000004122
MSTRG.8200.2	ENSGALG00000041934
MSTRG.8200.2	ENSGALG00000015314
MSTRG.8200.2	ENSGALG00000007058
MSTRG.8200.2	ENSGALG00000007052
MSTRG.8200.2	ENSGALG00000034573
MSTRG.8200.2	ENSGALG00000000461
MSTRG.8200.2	ENSGALG00000002667
MSTRG.8200.2	ENSGALG00000004628
MSTRG.8200.2	ENSGALG00000037889
MSTRG.8200.2	ENSGALG00000008095
MSTRG.8200.2	ENSGALG00000005973
MSTRG.8200.2	ENSGALG00000005020
MSTRG.8200.2	ENSGALG00000012147
MSTRG.8200.2	ENSGALG00000002346
MSTRG.8200.2	ENSGALG00000015733
MSTRG.8200.2	ENSGALG00000009070
MSTRG.8200.2	ENSGALG00000047143
MSTRG.8200.2	ENSGALG00000029360
MSTRG.8200.2	ENSGALG00000014740
MSTRG.8200.2	ENSGALG00000042254
MSTRG.8200.2	ENSGALG00000042759
MSTRG.8200.2	ENSGALG00000017111
MSTRG.8200.2	ENSGALG00000040864
MSTRG.8200.2	ENSGALG00000011476
MSTRG.8200.2	ENSGALG00000005473
MSTRG.8200.2	ENSGALG00000005474
MSTRG.8200.2	ENSGALG00000010700
MSTRG.8200.2	ENSGALG00000042197
MSTRG.8200.2	ENSGALG00000037483
MSTRG.8200.2	ENSGALG00000034119
MSTRG.8200.2	ENSGALG00000004799
MSTRG.8200.2	ENSGALG00000004794
MSTRG.8200.2	ENSGALG00000053509
MSTRG.8200.2	ENSGALG00000025759
MSTRG.8200.2	ENSGALG00000025751
MSTRG.8200.2	ENSGALG00000014958
MSTRG.8200.2	ENSGALG00000008234
MSTRG.8200.2	ENSGALG00000000791
MSTRG.8200.2	ENSGALG00000017098
MSTRG.8200.2	ENSGALG00000037807
MSTRG.8200.2	ENSGALG00000004003
MSTRG.8200.2	ENSGALG00000006512
MSTRG.8200.2	ENSGALG00000003071
MSTRG.8200.2	ENSGALG00000053318
MSTRG.8200.2	ENSGALG00000039538
MSTRG.8200.2	ENSGALG00000013510
MSTRG.8200.2	ENSGALG00000025996
MSTRG.8200.2	ENSGALG00000000615
MSTRG.8200.2	ENSGALG00000007485
MSTRG.8200.2	ENSGALG00000007481
MSTRG.8200.2	ENSGALG00000032640
MSTRG.8200.2	ENSGALG00000032645
MSTRG.8200.2	ENSGALG00000032647
MSTRG.8200.2	ENSGALG00000012629
MSTRG.8200.2	ENSGALG00000039803
MSTRG.8200.2	ENSGALG00000029831
MSTRG.8200.2	ENSGALG00000000011
MSTRG.8200.2	ENSGALG00000039472
MSTRG.8200.2	ENSGALG00000016464
MSTRG.8200.2	ENSGALG00000050586
MSTRG.8200.2	ENSGALG00000034198
MSTRG.8200.2	ENSGALG00000010538
MSTRG.8200.2	ENSGALG00000043754
MSTRG.8200.2	ENSGALG00000002690
MSTRG.8200.2	ENSGALG00000003345
MSTRG.8200.2	ENSGALG00000002967
MSTRG.8200.2	ENSGALG00000002964
MSTRG.8200.2	ENSGALG00000004691
MSTRG.8200.2	ENSGALG00000038957
MSTRG.8200.2	ENSGALG00000010668
MSTRG.8200.2	ENSGALG00000001126
MSTRG.8200.2	ENSGALG00000031384
MSTRG.8200.2	ENSGALG00000001947
MSTRG.8200.2	ENSGALG00000032149
MSTRG.8200.2	ENSGALG00000043772
MSTRG.8200.2	ENSGALG00000032858
MSTRG.8200.2	ENSGALG00000039882
MSTRG.8200.2	ENSGALG00000003130
MSTRG.8200.2	ENSGALG00000052088
MSTRG.8200.2	ENSGALG00000026663
MSTRG.8200.2	ENSGALG00000009944
MSTRG.8200.2	ENSGALG00000015150
MSTRG.8200.2	ENSGALG00000010255
MSTRG.8200.2	ENSGALG00000010253
MSTRG.8200.2	ENSGALG00000005302
MSTRG.8200.2	ENSGALG00000006658
MSTRG.8200.2	ENSGALG00000036754
MSTRG.8200.2	ENSGALG00000036751
MSTRG.8200.2	ENSGALG00000015830
MSTRG.8200.2	ENSGALG00000028880
MSTRG.8200.2	ENSGALG00000001800
MSTRG.8200.2	ENSGALG00000014674
MSTRG.8200.2	ENSGALG00000005535
MSTRG.8200.2	ENSGALG00000000724
MSTRG.8200.2	ENSGALG00000011914
MSTRG.8200.2	ENSGALG00000001375
MSTRG.8200.2	ENSGALG00000039022
MSTRG.8200.2	ENSGALG00000044404
MSTRG.8200.2	ENSGALG00000028204
MSTRG.8200.2	ENSGALG00000013607
MSTRG.8200.2	ENSGALG00000009086
MSTRG.8200.2	ENSGALG00000010884
MSTRG.8200.2	ENSGALG00000008703
MSTRG.8200.2	ENSGALG00000017350
MSTRG.8200.2	ENSGALG00000005769
MSTRG.8200.2	ENSGALG00000007721
MSTRG.8200.2	ENSGALG00000032690
MSTRG.8200.2	ENSGALG00000012361
MSTRG.8200.2	ENSGALG00000036870
MSTRG.8200.2	ENSGALG00000005038
MSTRG.8200.2	ENSGALG00000012170
MSTRG.8200.2	ENSGALG00000009045
MSTRG.8200.2	ENSGALG00000009837
MSTRG.8200.2	ENSGALG00000011858
MSTRG.8200.2	ENSGALG00000006272
MSTRG.8200.2	ENSGALG00000014573
MSTRG.8200.2	ENSGALG00000008529
MSTRG.8200.2	ENSGALG00000017128
MSTRG.8200.2	ENSGALG00000003958
MSTRG.8200.2	ENSGALG00000001613
MSTRG.8200.2	ENSGALG00000032992
MSTRG.8200.2	ENSGALG00000032993
MSTRG.8200.2	ENSGALG00000025743
MSTRG.8200.2	ENSGALG00000016546
MSTRG.8200.2	ENSGALG00000011704
MSTRG.8200.2	ENSGALG00000008226
MSTRG.8200.2	ENSGALG00000017627
MSTRG.8200.2	ENSGALG00000008486
MSTRG.8200.2	ENSGALG00000016972
MSTRG.8200.2	ENSGALG00000005395
MSTRG.8200.2	ENSGALG00000004926
MSTRG.8200.2	ENSGALG00000006566
MSTRG.8200.2	ENSGALG00000006564
MSTRG.8200.2	ENSGALG00000051251
MSTRG.8200.2	ENSGALG00000006760
MSTRG.8200.2	ENSGALG00000007491
MSTRG.8200.2	ENSGALG00000007141
MSTRG.7990.15	Gallus_gallus_newGene_3069
MSTRG.7990.15	ENSGALG00000009007
MSTRG.275.1	ENSGALG00000023933
MSTRG.275.1	ENSGALG00000008855
MSTRG.275.1	ENSGALG00000005257
MSTRG.275.1	ENSGALG00000008542
MSTRG.275.1	ENSGALG00000031997
MSTRG.275.1	ENSGALG00000015032
MSTRG.275.1	ENSGALG00000006152
MSTRG.275.1	ENSGALG00000038536
MSTRG.275.1	ENSGALG00000027658
MSTRG.275.1	ENSGALG00000051737
MSTRG.275.1	ENSGALG00000026970
MSTRG.275.1	ENSGALG00000010901
MSTRG.275.1	ENSGALG00000053194
MSTRG.275.1	ENSGALG00000041978
MSTRG.275.1	ENSGALG00000001161
MSTRG.275.1	ENSGALG00000006130
MSTRG.275.1	ENSGALG00000025938
MSTRG.275.1	ENSGALG00000035911
MSTRG.275.1	ENSGALG00000005653
MSTRG.275.1	ENSGALG00000002021
MSTRG.275.1	ENSGALG00000014835
MSTRG.275.1	ENSGALG00000007412
MSTRG.275.1	ENSGALG00000016148
MSTRG.275.1	ENSGALG00000013723
MSTRG.275.1	ENSGALG00000006407
MSTRG.275.1	ENSGALG00000026613
MSTRG.275.1	ENSGALG00000005298
MSTRG.275.1	ENSGALG00000040877
MSTRG.275.1	ENSGALG00000040297
MSTRG.275.1	ENSGALG00000026111
MSTRG.275.1	ENSGALG00000000783
MSTRG.275.1	ENSGALG00000032672
MSTRG.275.1	ENSGALG00000041296
MSTRG.275.1	ENSGALG00000015828
MSTRG.275.1	ENSGALG00000007382
MSTRG.275.1	ENSGALG00000053764
MSTRG.275.1	ENSGALG00000047463
MSTRG.275.1	ENSGALG00000014970
MSTRG.275.1	ENSGALG00000021685
MSTRG.275.1	ENSGALG00000030016
MSTRG.275.1	ENSGALG00000049577
MSTRG.275.1	ENSGALG00000051766
MSTRG.275.1	ENSGALG00000048926
MSTRG.275.1	ENSGALG00000033195
MSTRG.275.1	ENSGALG00000002816
MSTRG.275.1	ENSGALG00000014030
MSTRG.275.1	ENSGALG00000013747
MSTRG.275.1	ENSGALG00000024083
MSTRG.275.1	ENSGALG00000008326
MSTRG.275.1	ENSGALG00000006889
MSTRG.275.1	ENSGALG00000002437
MSTRG.275.1	ENSGALG00000045522
MSTRG.275.1	ENSGALG00000003322
MSTRG.275.1	ENSGALG00000013642
MSTRG.275.1	ENSGALG00000040351
MSTRG.275.1	ENSGALG00000010412
MSTRG.275.1	ENSGALG00000036798
MSTRG.275.1	ENSGALG00000052481
MSTRG.275.1	ENSGALG00000045584
MSTRG.275.1	ENSGALG00000029747
MSTRG.275.1	ENSGALG00000043675
MSTRG.275.1	ENSGALG00000029502
MSTRG.275.1	ENSGALG00000007193
MSTRG.275.1	ENSGALG00000017329
MSTRG.275.1	ENSGALG00000011244
MSTRG.275.1	ENSGALG00000045288
MSTRG.275.1	ENSGALG00000050317
MSTRG.275.1	ENSGALG00000048409
MSTRG.275.1	ENSGALG00000003053
MSTRG.275.1	ENSGALG00000019063
MSTRG.275.1	ENSGALG00000007171
MSTRG.275.1	ENSGALG00000014297
MSTRG.275.1	ENSGALG00000033789
MSTRG.275.1	ENSGALG00000004971
MSTRG.275.1	ENSGALG00000003614
MSTRG.275.1	ENSGALG00000044525
MSTRG.275.1	ENSGALG00000046687
MSTRG.275.1	ENSGALG00000047559
MSTRG.275.1	ENSGALG00000039583
MSTRG.275.1	ENSGALG00000001933
MSTRG.275.1	ENSGALG00000008686
MSTRG.275.1	ENSGALG00000046192
MSTRG.275.1	ENSGALG00000029485
MSTRG.275.1	ENSGALG00000032506
MSTRG.275.1	ENSGALG00000042030
MSTRG.275.1	ENSGALG00000001143
MSTRG.275.1	ENSGALG00000047290
MSTRG.275.1	ENSGALG00000016651
MSTRG.275.1	ENSGALG00000008286
MSTRG.275.1	ENSGALG00000005554
MSTRG.275.1	ENSGALG00000044996
MSTRG.275.1	ENSGALG00000052523
MSTRG.275.1	ENSGALG00000014412
MSTRG.275.1	ENSGALG00000041621
MSTRG.275.1	ENSGALG00000047269
MSTRG.275.1	ENSGALG00000034615
MSTRG.275.1	ENSGALG00000012287
MSTRG.275.1	ENSGALG00000008457
MSTRG.275.1	ENSGALG00000002843
MSTRG.275.1	ENSGALG00000029624
MSTRG.275.1	ENSGALG00000013869
MSTRG.275.1	ENSGALG00000045122
MSTRG.275.1	ENSGALG00000032723
MSTRG.275.1	ENSGALG00000028749
MSTRG.275.1	ENSGALG00000003521
MSTRG.275.1	ENSGALG00000049343
MSTRG.275.1	ENSGALG00000011220
MSTRG.275.1	ENSGALG00000036310
MSTRG.275.1	ENSGALG00000039553
MSTRG.275.1	ENSGALG00000036390
MSTRG.275.1	ENSGALG00000002564
MSTRG.275.1	ENSGALG00000029144
MSTRG.275.1	ENSGALG00000039978
MSTRG.275.1	ENSGALG00000002583
MSTRG.275.1	ENSGALG00000027093
MSTRG.275.1	ENSGALG00000050919
MSTRG.275.1	ENSGALG00000049663
MSTRG.275.1	ENSGALG00000006106
MSTRG.275.1	ENSGALG00000012124
MSTRG.275.1	ENSGALG00000006202
MSTRG.275.1	ENSGALG00000004127
MSTRG.275.1	ENSGALG00000046992
MSTRG.275.1	ENSGALG00000026299
MSTRG.275.1	ENSGALG00000020986
MSTRG.275.1	ENSGALG00000012076
MSTRG.275.1	ENSGALG00000051063
MSTRG.275.1	ENSGALG00000036163
MSTRG.275.1	ENSGALG00000020003
MSTRG.275.1	ENSGALG00000048781
MSTRG.275.1	ENSGALG00000013993
MSTRG.275.1	ENSGALG00000013234
MSTRG.275.1	ENSGALG00000001863
MSTRG.275.1	ENSGALG00000010061
MSTRG.275.1	ENSGALG00000002692
MSTRG.275.1	ENSGALG00000038951
MSTRG.275.1	ENSGALG00000008308
MSTRG.275.1	ENSGALG00000009168
MSTRG.275.1	ENSGALG00000005849
MSTRG.275.1	ENSGALG00000049589
MSTRG.275.1	ENSGALG00000016584
MSTRG.275.1	ENSGALG00000036095
MSTRG.275.1	ENSGALG00000007728
MSTRG.275.1	ENSGALG00000044155
MSTRG.275.1	ENSGALG00000041200
MSTRG.275.1	ENSGALG00000002598
MSTRG.275.1	ENSGALG00000000154
MSTRG.18508.5	ENSGALG00000044463
MSTRG.18508.5	ENSGALG00000049986
MSTRG.18508.5	ENSGALG00000048180
MSTRG.18508.5	ENSGALG00000008890
MSTRG.12149.4	ENSGALG00000007669
MSTRG.12149.4	ENSGALG00000027633
MSTRG.12149.4	ENSGALG00000027742
MSTRG.14435.25	ENSGALG00000052539
MSTRG.14435.25	ENSGALG00000012490
MSTRG.14435.25	ENSGALG00000012906
MSTRG.23179.27	ENSGALG00000032404
MSTRG.23179.27	ENSGALG00000023844
MSTRG.23179.27	ENSGALG00000053107
MSTRG.23179.27	ENSGALG00000042351
MSTRG.23179.27	ENSGALG00000037521
MSTRG.19575.3	ENSGALG00000040780
MSTRG.19575.3	ENSGALG00000003744
MSTRG.19575.3	ENSGALG00000003743
MSTRG.19575.3	ENSGALG00000003742
MSTRG.19575.3	ENSGALG00000023157
MSTRG.19575.3	ENSGALG00000016697
MSTRG.19575.3	ENSGALG00000038885
MSTRG.19575.3	ENSGALG00000014920
MSTRG.19575.3	ENSGALG00000028762
MSTRG.19575.3	ENSGALG00000055010
MSTRG.19575.3	ENSGALG00000016996
MSTRG.19575.3	ENSGALG00000016991
MSTRG.19575.3	ENSGALG00000034502
MSTRG.19575.3	ENSGALG00000000853
MSTRG.19575.3	ENSGALG00000005901
MSTRG.19575.3	ENSGALG00000040662
MSTRG.19575.3	ENSGALG00000033365
MSTRG.19575.3	ENSGALG00000043359
MSTRG.19575.3	ENSGALG00000009028
MSTRG.19575.3	ENSGALG00000052763
MSTRG.19575.3	ENSGALG00000050728
MSTRG.19575.3	ENSGALG00000014719
MSTRG.19575.3	ENSGALG00000014712
MSTRG.19575.3	ENSGALG00000014711
MSTRG.19575.3	ENSGALG00000036380
MSTRG.19575.3	ENSGALG00000006785
MSTRG.19575.3	ENSGALG00000007780
MSTRG.19575.3	ENSGALG00000002576
MSTRG.19575.3	ENSGALG00000030776
MSTRG.19575.3	ENSGALG00000054637
MSTRG.19575.3	ENSGALG00000032190
MSTRG.19575.3	ENSGALG00000012658
MSTRG.19575.3	ENSGALG00000014551
MSTRG.19575.3	ENSGALG00000038102
MSTRG.19575.3	ENSGALG00000010652
MSTRG.19575.3	ENSGALG00000040167
MSTRG.19575.3	ENSGALG00000042148
MSTRG.19575.3	ENSGALG00000026154
MSTRG.19575.3	ENSGALG00000026152
MSTRG.19575.3	ENSGALG00000055094
MSTRG.19575.3	ENSGALG00000011643
MSTRG.19575.3	ENSGALG00000013209
MSTRG.19575.3	ENSGALG00000005398
MSTRG.19575.3	ENSGALG00000013232
MSTRG.19575.3	ENSGALG00000037410
MSTRG.19575.3	ENSGALG00000003258
MSTRG.19575.3	ENSGALG00000002707
MSTRG.19575.3	ENSGALG00000009192
MSTRG.19575.3	ENSGALG00000011091
MSTRG.19575.3	ENSGALG00000004986
MSTRG.19575.3	ENSGALG00000011328
MSTRG.19575.3	ENSGALG00000010055
MSTRG.19575.3	ENSGALG00000036743
MSTRG.19575.3	ENSGALG00000036742
MSTRG.19575.3	ENSGALG00000013659
MSTRG.19575.3	ENSGALG00000004519
MSTRG.19575.3	ENSGALG00000004517
MSTRG.19575.3	ENSGALG00000010692
MSTRG.19575.3	ENSGALG00000001130
MSTRG.19575.3	ENSGALG00000042297
MSTRG.19575.3	ENSGALG00000043744
MSTRG.19575.3	ENSGALG00000009954
MSTRG.19575.3	ENSGALG00000046714
MSTRG.19575.3	ENSGALG00000039170
MSTRG.19575.3	ENSGALG00000041814
MSTRG.19575.3	ENSGALG00000009254
MSTRG.19575.3	ENSGALG00000016477
MSTRG.19575.3	ENSGALG00000047761
MSTRG.19575.3	ENSGALG00000010629
MSTRG.19575.3	ENSGALG00000010224
MSTRG.19575.3	ENSGALG00000007262
MSTRG.19575.3	ENSGALG00000004769
MSTRG.19575.3	ENSGALG00000035584
MSTRG.19575.3	ENSGALG00000004184
MSTRG.19575.3	ENSGALG00000042642
MSTRG.19575.3	ENSGALG00000017002
MSTRG.19575.3	ENSGALG00000008985
MSTRG.19575.3	ENSGALG00000015704
MSTRG.19575.3	ENSGALG00000013042
MSTRG.19575.3	ENSGALG00000002028
MSTRG.19575.3	ENSGALG00000038556
MSTRG.19575.3	ENSGALG00000039634
MSTRG.19575.3	ENSGALG00000013617
MSTRG.19575.3	ENSGALG00000038948
MSTRG.19575.3	ENSGALG00000015287
MSTRG.19575.3	ENSGALG00000010677
MSTRG.19575.3	ENSGALG00000031390
MSTRG.19575.3	ENSGALG00000013727
MSTRG.19575.3	ENSGALG00000006982
MSTRG.19575.3	ENSGALG00000006401
MSTRG.19575.3	ENSGALG00000030597
MSTRG.19575.3	ENSGALG00000001341
MSTRG.19575.3	ENSGALG00000009858
MSTRG.19575.3	ENSGALG00000005749
MSTRG.19575.3	ENSGALG00000030730
MSTRG.19575.3	ENSGALG00000038145
MSTRG.19575.3	ENSGALG00000010716
MSTRG.19575.3	ENSGALG00000035384
MSTRG.19575.3	ENSGALG00000002783
MSTRG.19575.3	ENSGALG00000002789
MSTRG.19575.3	ENSGALG00000004781
MSTRG.19575.3	ENSGALG00000012067
MSTRG.19575.3	ENSGALG00000014963
MSTRG.19575.3	ENSGALG00000015387
MSTRG.19575.3	ENSGALG00000050309
MSTRG.19575.3	ENSGALG00000003065
MSTRG.19575.3	ENSGALG00000003068
MSTRG.19575.3	ENSGALG00000008815
MSTRG.19575.3	ENSGALG00000039696
MSTRG.19575.3	ENSGALG00000015951
MSTRG.19575.3	ENSGALG00000009230
MSTRG.19575.3	ENSGALG00000031214
MSTRG.19575.3	ENSGALG00000037901
MSTRG.19575.3	ENSGALG00000040886
MSTRG.19575.3	ENSGALG00000011615
MSTRG.19575.3	ENSGALG00000027151
MSTRG.19575.3	ENSGALG00000011035
MSTRG.19575.3	ENSGALG00000010347
MSTRG.19575.3	ENSGALG00000009651
MSTRG.19575.3	ENSGALG00000031002
MSTRG.19575.3	ENSGALG00000023396
MSTRG.19575.3	ENSGALG00000009092
MSTRG.19575.3	ENSGALG00000054648
MSTRG.19575.3	ENSGALG00000053916
MSTRG.19575.3	ENSGALG00000046217
MSTRG.19575.3	ENSGALG00000028691
MSTRG.19575.3	ENSGALG00000009848
MSTRG.19575.3	ENSGALG00000052737
MSTRG.19575.3	ENSGALG00000005280
MSTRG.19575.3	ENSGALG00000010448
MSTRG.19575.3	ENSGALG00000041445
MSTRG.19575.3	ENSGALG00000007892
MSTRG.19575.3	ENSGALG00000038393
MSTRG.19575.3	ENSGALG00000048613
MSTRG.19575.3	ENSGALG00000035629
MSTRG.19575.3	ENSGALG00000004221
MSTRG.19575.3	ENSGALG00000001640
MSTRG.19575.3	ENSGALG00000014977
MSTRG.19575.3	ENSGALG00000001798
MSTRG.19575.3	ENSGALG00000012395
MSTRG.19575.3	ENSGALG00000017139
MSTRG.19575.3	ENSGALG00000003944
MSTRG.19575.3	ENSGALG00000005451
MSTRG.19575.3	ENSGALG00000034919
MSTRG.19575.3	ENSGALG00000032988
MSTRG.19575.3	ENSGALG00000003201
MSTRG.19575.3	ENSGALG00000025778
MSTRG.19575.3	ENSGALG00000016579
MSTRG.19575.3	ENSGALG00000012052
MSTRG.19575.3	ENSGALG00000012055
MSTRG.19575.3	ENSGALG00000009569
MSTRG.19575.3	ENSGALG00000007346
MSTRG.19575.3	ENSGALG00000051085
MSTRG.19575.3	ENSGALG00000029724
MSTRG.19575.3	ENSGALG00000041619
MSTRG.19575.3	ENSGALG00000035140
MSTRG.19575.3	ENSGALG00000054680
MSTRG.19575.3	ENSGALG00000009885
MSTRG.19575.3	ENSGALG00000009886
MSTRG.19575.3	ENSGALG00000012488
MSTRG.19575.3	ENSGALG00000012481
MSTRG.19575.3	ENSGALG00000050112
MSTRG.19575.3	ENSGALG00000036142
MSTRG.19575.3	ENSGALG00000036920
MSTRG.19575.3	ENSGALG00000005160
MSTRG.19575.3	ENSGALG00000036527
MSTRG.19575.3	ENSGALG00000016447
MSTRG.19575.3	ENSGALG00000001331
MSTRG.19575.3	ENSGALG00000035596
MSTRG.19575.3	ENSGALG00000047215
MSTRG.19575.3	ENSGALG00000013940
MSTRG.19575.3	ENSGALG00000016622
MSTRG.19575.3	ENSGALG00000011017
MSTRG.19575.3	ENSGALG00000040553
MSTRG.19575.3	ENSGALG00000040089
MSTRG.19575.3	ENSGALG00000004597
MSTRG.19575.3	ENSGALG00000030647
MSTRG.19575.3	ENSGALG00000039034
MSTRG.19575.3	ENSGALG00000012103
MSTRG.19575.3	ENSGALG00000027369
MSTRG.19575.3	ENSGALG00000034001
MSTRG.19575.3	ENSGALG00000015473
MSTRG.19575.3	ENSGALG00000011200
MSTRG.19575.3	ENSGALG00000011209
MSTRG.19575.3	ENSGALG00000001473
MSTRG.19575.3	ENSGALG00000001472
MSTRG.19575.3	ENSGALG00000041744
MSTRG.19575.3	ENSGALG00000006607
MSTRG.19575.3	ENSGALG00000002818
MSTRG.19575.3	ENSGALG00000029610
MSTRG.19575.3	ENSGALG00000014233
MSTRG.19575.3	ENSGALG00000016868
MSTRG.19575.3	ENSGALG00000007289
MSTRG.19575.3	ENSGALG00000034210
MSTRG.19575.3	ENSGALG00000029150
MSTRG.19575.3	ENSGALG00000000264
MSTRG.19575.3	ENSGALG00000011436
MSTRG.19575.3	ENSGALG00000030187
MSTRG.19575.3	ENSGALG00000013740
MSTRG.19575.3	ENSGALG00000025792
MSTRG.19575.3	ENSGALG00000008272
MSTRG.19575.3	ENSGALG00000029424
MSTRG.19575.3	ENSGALG00000001003
MSTRG.19575.3	ENSGALG00000016988
MSTRG.19575.3	ENSGALG00000034396
MSTRG.19575.3	ENSGALG00000005063
MSTRG.19575.3	ENSGALG00000030376
MSTRG.19575.3	ENSGALG00000004833
MSTRG.19575.3	ENSGALG00000006474
MSTRG.19575.3	ENSGALG00000043756
MSTRG.19575.3	ENSGALG00000038776
MSTRG.19575.3	ENSGALG00000053185
MSTRG.19575.3	ENSGALG00000016895
MSTRG.19575.3	ENSGALG00000052336
MSTRG.19575.3	ENSGALG00000031175
MSTRG.19575.3	ENSGALG00000005867
MSTRG.19575.3	ENSGALG00000034289
MSTRG.19575.3	ENSGALG00000041949
MSTRG.19575.3	ENSGALG00000002430
MSTRG.19575.3	ENSGALG00000009309
MSTRG.19575.3	ENSGALG00000045529
MSTRG.19575.3	ENSGALG00000052649
MSTRG.19575.3	ENSGALG00000040546
MSTRG.19575.3	ENSGALG00000047837
MSTRG.19575.3	ENSGALG00000007003
MSTRG.19575.3	ENSGALG00000035187
MSTRG.19575.3	ENSGALG00000005986
MSTRG.19575.3	ENSGALG00000015721
MSTRG.19575.3	ENSGALG00000036301
MSTRG.19575.3	ENSGALG00000002285
MSTRG.19575.3	ENSGALG00000009955
MSTRG.19575.3	ENSGALG00000050969
MSTRG.19575.3	ENSGALG00000026518
MSTRG.19575.3	ENSGALG00000039575
MSTRG.19575.3	ENSGALG00000005266
MSTRG.19575.3	ENSGALG00000006796
MSTRG.19575.3	ENSGALG00000033557
MSTRG.19575.3	ENSGALG00000031340
MSTRG.19575.3	ENSGALG00000031348
MSTRG.19575.3	ENSGALG00000008555
MSTRG.19575.3	ENSGALG00000009207
MSTRG.19575.3	ENSGALG00000013272
MSTRG.19575.3	ENSGALG00000003922
MSTRG.19575.3	ENSGALG00000011124
MSTRG.19575.3	ENSGALG00000008616
MSTRG.19575.3	ENSGALG00000005430
MSTRG.19575.3	ENSGALG00000010740
MSTRG.19575.3	ENSGALG00000010743
MSTRG.19575.3	ENSGALG00000015025
MSTRG.19575.3	ENSGALG00000015029
MSTRG.19575.3	ENSGALG00000055082
MSTRG.19575.3	ENSGALG00000016908
MSTRG.19575.3	ENSGALG00000004958
MSTRG.19575.3	ENSGALG00000036201
MSTRG.19575.3	ENSGALG00000015259
MSTRG.19575.3	ENSGALG00000014786
MSTRG.19575.3	ENSGALG00000006710
MSTRG.19575.3	ENSGALG00000007447
MSTRG.19575.3	ENSGALG00000003636
MSTRG.19575.3	ENSGALG00000009902
MSTRG.19575.3	ENSGALG00000027788
MSTRG.19575.3	Gallus_gallus_newGene_604
MSTRG.19575.3	ENSGALG00000033593
MSTRG.19575.3	ENSGALG00000033597
MSTRG.19575.3	ENSGALG00000012338
MSTRG.19575.3	ENSGALG00000028186
MSTRG.19575.3	ENSGALG00000006532
MSTRG.19575.3	ENSGALG00000002326
MSTRG.19575.3	ENSGALG00000009017
MSTRG.19575.3	ENSGALG00000040380
MSTRG.19575.3	ENSGALG00000045846
MSTRG.19575.3	ENSGALG00000042810
MSTRG.19575.3	ENSGALG00000003695
MSTRG.19575.3	ENSGALG00000032660
MSTRG.19575.3	ENSGALG00000010997
MSTRG.19575.3	ENSGALG00000017177
MSTRG.19575.3	ENSGALG00000027571
MSTRG.19575.3	ENSGALG00000016769
MSTRG.19575.3	ENSGALG00000028801
MSTRG.19575.3	ENSGALG00000037791
MSTRG.19575.3	ENSGALG00000020921
MSTRG.19575.3	ENSGALG00000001711
MSTRG.19575.3	ENSGALG00000001714
MSTRG.19575.3	ENSGALG00000010569
MSTRG.19575.3	ENSGALG00000005626
MSTRG.19575.3	ENSGALG00000007992
MSTRG.19575.3	ENSGALG00000010043
MSTRG.19575.3	ENSGALG00000037611
MSTRG.19575.3	ENSGALG00000001446
MSTRG.19575.3	ENSGALG00000015056
MSTRG.19575.3	ENSGALG00000015051
MSTRG.19575.3	ENSGALG00000016937
MSTRG.19575.3	ENSGALG00000002066
MSTRG.19575.3	ENSGALG00000012219
MSTRG.19575.3	ENSGALG00000011541
MSTRG.19575.3	ENSGALG00000052154
MSTRG.19575.3	ENSGALG00000010537
MSTRG.19575.3	ENSGALG00000030081
MSTRG.19575.3	ENSGALG00000021301
MSTRG.19575.3	ENSGALG00000049882
MSTRG.19575.3	ENSGALG00000036566
MSTRG.19575.3	ENSGALG00000050288
MSTRG.19575.3	ENSGALG00000009154
MSTRG.19575.3	ENSGALG00000009152
MSTRG.19575.3	ENSGALG00000017283
MSTRG.19575.3	ENSGALG00000002769
MSTRG.19575.3	ENSGALG00000002762
MSTRG.19575.3	ENSGALG00000002765
MSTRG.19575.3	ENSGALG00000008445
MSTRG.19575.3	ENSGALG00000009318
MSTRG.19575.3	ENSGALG00000009312
MSTRG.19575.3	ENSGALG00000054561
MSTRG.19575.3	ENSGALG00000039216
MSTRG.19575.3	ENSGALG00000047000
MSTRG.19575.3	ENSGALG00000016607
MSTRG.19575.3	ENSGALG00000014603
MSTRG.19575.3	ENSGALG00000045093
MSTRG.19575.3	ENSGALG00000005997
MSTRG.19575.3	ENSGALG00000005994
MSTRG.19575.3	ENSGALG00000038540
MSTRG.19575.3	ENSGALG00000023689
MSTRG.19575.3	ENSGALG00000013606
MSTRG.19575.3	ENSGALG00000024332
MSTRG.19575.3	ENSGALG00000014490
MSTRG.19575.3	ENSGALG00000043711
MSTRG.19575.3	ENSGALG00000048187
MSTRG.19575.3	ENSGALG00000026605
MSTRG.19575.3	ENSGALG00000004465
MSTRG.19575.3	ENSGALG00000006633
MSTRG.19575.3	ENSGALG00000006188
MSTRG.19575.3	ENSGALG00000054209
MSTRG.19575.3	ENSGALG00000000913
MSTRG.19575.3	ENSGALG00000032937
MSTRG.19575.3	ENSGALG00000048687
MSTRG.19575.3	ENSGALG00000003709
MSTRG.19575.3	ENSGALG00000054048
MSTRG.19575.3	ENSGALG00000014659
MSTRG.19575.3	ENSGALG00000011683
MSTRG.19575.3	ENSGALG00000007045
MSTRG.19575.3	ENSGALG00000043074
MSTRG.19575.3	ENSGALG00000033328
MSTRG.19575.3	ENSGALG00000005299
MSTRG.19575.3	ENSGALG00000018946
MSTRG.19575.3	ENSGALG00000007155
MSTRG.19575.3	ENSGALG00000009069
MSTRG.19575.3	ENSGALG00000027334
MSTRG.19575.3	ENSGALG00000015409
MSTRG.19575.3	ENSGALG00000015407
MSTRG.19575.3	ENSGALG00000049798
MSTRG.19575.3	ENSGALG00000043082
MSTRG.19575.3	ENSGALG00000001289
MSTRG.19575.3	ENSGALG00000039734
MSTRG.19575.3	ENSGALG00000051773
MSTRG.19575.3	ENSGALG00000033245
MSTRG.19575.3	ENSGALG00000033244
MSTRG.19575.3	ENSGALG00000011639
MSTRG.19575.3	ENSGALG00000001716
MSTRG.19575.3	ENSGALG00000009916
MSTRG.19575.3	ENSGALG00000011153
MSTRG.19575.3	ENSGALG00000031918
MSTRG.19575.3	ENSGALG00000017268
MSTRG.19575.3	ENSGALG00000007240
MSTRG.19575.3	ENSGALG00000004743
MSTRG.19575.3	ENSGALG00000006876
MSTRG.19575.3	ENSGALG00000013002
MSTRG.19575.3	ENSGALG00000039139
MSTRG.19575.3	ENSGALG00000048542
MSTRG.19575.3	ENSGALG00000014346
MSTRG.19575.3	ENSGALG00000014342
MSTRG.19575.3	ENSGALG00000009338
MSTRG.19575.3	ENSGALG00000005509
MSTRG.19575.3	ENSGALG00000000751
MSTRG.19575.3	ENSGALG00000030382
MSTRG.19575.3	ENSGALG00000020322
MSTRG.19575.3	ENSGALG00000008786
MSTRG.19575.3	ENSGALG00000038162
MSTRG.19575.3	ENSGALG00000007438
MSTRG.19575.3	ENSGALG00000007431
MSTRG.19575.3	ENSGALG00000010956
MSTRG.19575.3	ENSGALG00000001998
MSTRG.19575.3	ENSGALG00000040364
MSTRG.19575.3	ENSGALG00000003400
MSTRG.19575.3	ENSGALG00000010663
MSTRG.19575.3	ENSGALG00000012747
MSTRG.19575.3	ENSGALG00000008452
MSTRG.19575.3	ENSGALG00000042949
MSTRG.19575.3	ENSGALG00000004659
MSTRG.19575.3	ENSGALG00000008798
MSTRG.19575.3	ENSGALG00000001944
MSTRG.19575.3	ENSGALG00000016567
MSTRG.19575.3	ENSGALG00000040917
MSTRG.19575.3	ENSGALG00000003854
MSTRG.19575.3	ENSGALG00000015037
MSTRG.19575.3	ENSGALG00000040371
MSTRG.19575.3	ENSGALG00000035869
MSTRG.19575.3	ENSGALG00000011237
MSTRG.19575.3	ENSGALG00000021636
MSTRG.19575.3	ENSGALG00000016359
MSTRG.19575.3	ENSGALG00000014860
MSTRG.19575.3	ENSGALG00000001642
MSTRG.19575.3	ENSGALG00000007569
MSTRG.19575.3	ENSGALG00000013865
MSTRG.19575.3	ENSGALG00000032220
MSTRG.19575.3	ENSGALG00000003720
MSTRG.19575.3	ENSGALG00000055075
MSTRG.19575.3	ENSGALG00000006009
MSTRG.19575.3	ENSGALG00000006002
MSTRG.19575.3	ENSGALG00000005961
MSTRG.19575.3	ENSGALG00000017363
MSTRG.19575.3	ENSGALG00000046258
MSTRG.19575.3	ENSGALG00000017248
MSTRG.19575.3	ENSGALG00000029383
MSTRG.19575.3	ENSGALG00000010177
MSTRG.19575.3	ENSGALG00000007717
MSTRG.19575.3	ENSGALG00000046771
MSTRG.19575.3	ENSGALG00000029175
MSTRG.19575.3	ENSGALG00000002484
MSTRG.19575.3	ENSGALG00000003282
MSTRG.19575.3	ENSGALG00000003283
MSTRG.19575.3	ENSGALG00000016689
MSTRG.19575.3	ENSGALG00000015081
MSTRG.19575.3	ENSGALG00000015083
MSTRG.19575.3	ENSGALG00000015089
MSTRG.19575.3	ENSGALG00000010304
MSTRG.19575.3	ENSGALG00000051415
MSTRG.19575.3	ENSGALG00000055069
MSTRG.19575.3	ENSGALG00000007078
MSTRG.19575.3	ENSGALG00000047320
MSTRG.19575.3	ENSGALG00000008867
MSTRG.19575.3	ENSGALG00000014767
MSTRG.19575.3	ENSGALG00000014765
MSTRG.19575.3	ENSGALG00000040475
MSTRG.19575.3	ENSGALG00000008045
MSTRG.19575.3	ENSGALG00000006912
MSTRG.19575.3	ENSGALG00000006910
MSTRG.19575.3	ENSGALG00000039182
MSTRG.19575.3	ENSGALG00000017447
MSTRG.19575.3	ENSGALG00000009291
MSTRG.19575.3	ENSGALG00000040109
MSTRG.19575.3	ENSGALG00000011426
MSTRG.19575.3	ENSGALG00000044480
MSTRG.19575.3	ENSGALG00000044485
MSTRG.19575.3	ENSGALG00000007886
MSTRG.19575.3	ENSGALG00000050887
MSTRG.19575.3	ENSGALG00000004237
MSTRG.19575.3	ENSGALG00000016509
MSTRG.19575.3	ENSGALG00000013754
MSTRG.19575.3	ENSGALG00000015436
MSTRG.19575.3	ENSGALG00000027462
MSTRG.19575.3	ENSGALG00000015368
MSTRG.19575.3	ENSGALG00000011623
MSTRG.19575.3	ENSGALG00000008198
MSTRG.19575.3	ENSGALG00000011998
MSTRG.19575.3	ENSGALG00000006047
MSTRG.19575.3	ENSGALG00000006520
MSTRG.19575.3	ENSGALG00000033920
MSTRG.19575.3	ENSGALG00000008839
MSTRG.19575.3	ENSGALG00000042259
MSTRG.19575.3	ENSGALG00000006437
MSTRG.19575.3	ENSGALG00000006173
MSTRG.19575.3	ENSGALG00000007808
MSTRG.19575.3	ENSGALG00000038325
MSTRG.19575.3	ENSGALG00000004727
MSTRG.19575.3	ENSGALG00000011738
MSTRG.19575.3	ENSGALG00000006627
MSTRG.19575.3	ENSGALG00000006190
MSTRG.19575.3	ENSGALG00000016824
MSTRG.19575.3	ENSGALG00000000927
MSTRG.19575.3	ENSGALG00000054402
MSTRG.19575.3	ENSGALG00000032922
MSTRG.19575.3	ENSGALG00000026547
MSTRG.19575.3	ENSGALG00000024486
MSTRG.19575.3	ENSGALG00000027908
MSTRG.19575.3	ENSGALG00000010364
MSTRG.19575.3	ENSGALG00000037314
MSTRG.19575.3	ENSGALG00000036044
MSTRG.19575.3	ENSGALG00000007054
MSTRG.19575.3	ENSGALG00000004625
MSTRG.19575.3	ENSGALG00000037889
MSTRG.19575.3	ENSGALG00000004083
MSTRG.19575.3	ENSGALG00000041010
MSTRG.19575.3	ENSGALG00000012101
MSTRG.19575.3	ENSGALG00000008700
MSTRG.19575.3	ENSGALG00000017304
MSTRG.19575.3	ENSGALG00000009828
MSTRG.19575.3	ENSGALG00000028942
MSTRG.19575.3	ENSGALG00000000695
MSTRG.19575.3	ENSGALG00000000528
MSTRG.19575.3	ENSGALG00000010110
MSTRG.19575.3	ENSGALG00000042254
MSTRG.19575.3	ENSGALG00000006646
MSTRG.19575.3	ENSGALG00000026315
MSTRG.19575.3	ENSGALG00000026311
MSTRG.19575.3	ENSGALG00000041221
MSTRG.19575.3	ENSGALG00000015977
MSTRG.19575.3	ENSGALG00000040131
MSTRG.19575.3	ENSGALG00000000220
MSTRG.19575.3	ENSGALG00000005473
MSTRG.19575.3	ENSGALG00000041428
MSTRG.19575.3	ENSGALG00000016556
MSTRG.19575.3	ENSGALG00000009545
MSTRG.19575.3	ENSGALG00000017096
MSTRG.19575.3	ENSGALG00000039538
MSTRG.19575.3	ENSGALG00000010195
MSTRG.19575.3	ENSGALG00000011822
MSTRG.19575.3	ENSGALG00000006283
MSTRG.19575.3	ENSGALG00000006284
MSTRG.19575.3	ENSGALG00000007158
MSTRG.19575.3	ENSGALG00000002506
MSTRG.19575.3	ENSGALG00000003675
MSTRG.19575.3	ENSGALG00000012627
MSTRG.19575.3	ENSGALG00000020005
MSTRG.19575.3	ENSGALG00000029831
MSTRG.19575.3	ENSGALG00000016468
MSTRG.19575.3	ENSGALG00000011169
MSTRG.19575.3	ENSGALG00000008651
MSTRG.19575.3	ENSGALG00000000409
MSTRG.19575.3	ENSGALG00000007832
MSTRG.19575.3	ENSGALG00000043938
MSTRG.19575.3	ENSGALG00000010539
MSTRG.19575.3	ENSGALG00000017018
MSTRG.19575.3	ENSGALG00000003345
MSTRG.19575.3	ENSGALG00000033608
MSTRG.19575.3	ENSGALG00000004693
MSTRG.19575.3	ENSGALG00000021843
MSTRG.19575.3	ENSGALG00000041267
MSTRG.19575.3	ENSGALG00000014166
MSTRG.19575.3	ENSGALG00000004329
MSTRG.19575.3	ENSGALG00000037014
MSTRG.19575.3	ENSGALG00000032148
MSTRG.19575.3	ENSGALG00000043775
MSTRG.19575.3	ENSGALG00000009944
MSTRG.19575.3	ENSGALG00000009947
MSTRG.19575.3	ENSGALG00000015150
MSTRG.19575.3	ENSGALG00000008301
MSTRG.19575.3	ENSGALG00000000156
MSTRG.19575.3	ENSGALG00000001682
MSTRG.19575.3	ENSGALG00000011708
MSTRG.19575.3	ENSGALG00000037933
MSTRG.19575.3	ENSGALG00000003445
MSTRG.19575.3	ENSGALG00000005842
MSTRG.19575.3	ENSGALG00000005846
MSTRG.19575.3	ENSGALG00000040891
MSTRG.19575.3	ENSGALG00000041380
MSTRG.19575.3	ENSGALG00000012703
MSTRG.19575.3	ENSGALG00000002187
MSTRG.19575.3	ENSGALG00000050760
MSTRG.19575.3	ENSGALG00000014674
MSTRG.19575.3	ENSGALG00000000724
MSTRG.19575.3	Gallus_gallus_newGene_3773
MSTRG.19575.3	ENSGALG00000007979
MSTRG.19575.3	ENSGALG00000043053
MSTRG.19575.3	ENSGALG00000004612
MSTRG.19575.3	ENSGALG00000031013
MSTRG.19575.3	ENSGALG00000008753
MSTRG.19575.3	ENSGALG00000028005
MSTRG.19575.3	ENSGALG00000028001
MSTRG.19575.3	ENSGALG00000003812
MSTRG.19575.3	ENSGALG00000004893
MSTRG.19575.3	ENSGALG00000015660
MSTRG.19575.3	ENSGALG00000026516
MSTRG.19575.3	ENSGALG00000033965
MSTRG.19575.3	ENSGALG00000012173
MSTRG.19575.3	ENSGALG00000009040
MSTRG.19575.3	ENSGALG00000017317
MSTRG.19575.3	ENSGALG00000016191
MSTRG.19575.3	ENSGALG00000039541
MSTRG.19575.3	ENSGALG00000016735
MSTRG.19575.3	ENSGALG00000008057
MSTRG.19575.3	ENSGALG00000008050
MSTRG.19575.3	ENSGALG00000001483
MSTRG.19575.3	ENSGALG00000042767
MSTRG.19575.3	ENSGALG00000014573
MSTRG.19575.3	ENSGALG00000015197
MSTRG.19575.3	ENSGALG00000040854
MSTRG.19575.3	ENSGALG00000001561
MSTRG.19575.3	ENSGALG00000004274
MSTRG.19575.3	ENSGALG00000025747
MSTRG.19575.3	ENSGALG00000041373
MSTRG.19575.3	ENSGALG00000015012
MSTRG.19575.3	ENSGALG00000009680
MSTRG.19575.3	ENSGALG00000006567
MSTRG.19575.3	ENSGALG00000026715
MSTRG.19575.3	ENSGALG00000010182
MSTRG.19575.3	ENSGALG00000006763
MSTRG.19575.3	ENSGALG00000012289
MSTRG.19575.3	ENSGALG00000012282
MSTRG.19575.3	ENSGALG00000041104
MSTRG.19575.3	ENSGALG00000005173
MSTRG.23179.49	ENSGALG00000039088
MSTRG.8609.1	ENSGALG00000003295
MSTRG.8609.1	ENSGALG00000009028
MSTRG.8609.1	ENSGALG00000012206
MSTRG.8609.1	ENSGALG00000014818
MSTRG.8609.1	ENSGALG00000010224
MSTRG.8609.1	ENSGALG00000007262
MSTRG.8609.1	ENSGALG00000008403
MSTRG.8609.1	ENSGALG00000015287
MSTRG.8609.1	ENSGALG00000006401
MSTRG.8609.1	ENSGALG00000009977
MSTRG.8609.1	ENSGALG00000027887
MSTRG.8609.1	ENSGALG00000013615
MSTRG.8609.1	ENSGALG00000002783
MSTRG.8609.1	ENSGALG00000003548
MSTRG.8609.1	ENSGALG00000012454
MSTRG.8609.1	ENSGALG00000026864
MSTRG.8609.1	ENSGALG00000015590
MSTRG.8609.1	ENSGALG00000008298
MSTRG.8609.1	ENSGALG00000027345
MSTRG.8609.1	ENSGALG00000041993
MSTRG.8609.1	ENSGALG00000015374
MSTRG.8609.1	ENSGALG00000012480
MSTRG.8609.1	ENSGALG00000012481
MSTRG.8609.1	ENSGALG00000043363
MSTRG.8609.1	ENSGALG00000031175
MSTRG.8609.1	ENSGALG00000005867
MSTRG.8609.1	ENSGALG00000005869
MSTRG.8609.1	ENSGALG00000047837
MSTRG.8609.1	ENSGALG00000005986
MSTRG.8609.1	ENSGALG00000016314
MSTRG.8609.1	ENSGALG00000045925
MSTRG.8609.1	ENSGALG00000003267
MSTRG.8609.1	ENSGALG00000015027
MSTRG.8609.1	ENSGALG00000035447
MSTRG.8609.1	ENSGALG00000006422
MSTRG.8609.1	ENSGALG00000023881
MSTRG.8609.1	ENSGALG00000006140
MSTRG.8609.1	ENSGALG00000012196
MSTRG.8609.1	ENSGALG00000001446
MSTRG.8609.1	ENSGALG00000006356
MSTRG.8609.1	ENSGALG00000029480
MSTRG.8609.1	ENSGALG00000000913
MSTRG.8609.1	ENSGALG00000010088
MSTRG.8609.1	ENSGALG00000007638
MSTRG.8609.1	ENSGALG00000004559
MSTRG.8609.1	ENSGALG00000004397
MSTRG.8609.1	ENSGALG00000011153
MSTRG.8609.1	ENSGALG00000039139
MSTRG.8609.1	ENSGALG00000038162
MSTRG.8609.1	ENSGALG00000013625
MSTRG.8609.1	ENSGALG00000014860
MSTRG.8609.1	ENSGALG00000008931
MSTRG.8609.1	ENSGALG00000020260
MSTRG.8609.1	ENSGALG00000008867
MSTRG.8609.1	ENSGALG00000005248
MSTRG.8609.1	ENSGALG00000044480
MSTRG.8609.1	ENSGALG00000008839
MSTRG.8609.1	ENSGALG00000041010
MSTRG.8609.1	ENSGALG00000008700
MSTRG.8609.1	ENSGALG00000026311
MSTRG.8609.1	ENSGALG00000049741
MSTRG.8609.1	ENSGALG00000021539
MSTRG.8609.1	ENSGALG00000002555
MSTRG.8609.1	ENSGALG00000025862
MSTRG.8609.1	ENSGALG00000008651
MSTRG.8609.1	ENSGALG00000004710
MSTRG.8609.1	ENSGALG00000010539
MSTRG.8609.1	ENSGALG00000014164
MSTRG.8609.1	ENSGALG00000023742
MSTRG.8609.1	ENSGALG00000023683
MSTRG.8609.1	ENSGALG00000010721
MSTRG.8609.1	ENSGALG00000015660
MSTRG.8609.1	ENSGALG00000004274
MSTRG.8609.1	ENSGALG00000026715
MSTRG.8609.1	ENSGALG00000005173
MSTRG.20048.10	ENSGALG00000015464
MSTRG.19816.7	ENSGALG00000005583
MSTRG.19816.7	ENSGALG00000012956
MSTRG.8531.25	ENSGALG00000013043
MSTRG.8531.25	ENSGALG00000015616
MSTRG.8531.25	ENSGALG00000028659
MSTRG.8531.25	Gallus_gallus_newGene_1519
MSTRG.8531.25	ENSGALG00000003310
MSTRG.8531.24	ENSGALG00000007821
MSTRG.8531.24	ENSGALG00000044536
MSTRG.8531.24	ENSGALG00000038714
MSTRG.8531.24	ENSGALG00000000584
MSTRG.8531.24	ENSGALG00000033656
MSTRG.8531.24	ENSGALG00000002651
MSTRG.8531.24	ENSGALG00000026137
MSTRG.23992.2	ENSGALG00000014640
MSTRG.10528.1	ENSGALG00000030220
MSTRG.10528.1	ENSGALG00000037852
MSTRG.10528.1	ENSGALG00000008037
MSTRG.10528.1	ENSGALG00000054098
MSTRG.10528.1	ENSGALG00000044449
MSTRG.10528.1	Gallus_gallus_newGene_2177
MSTRG.10528.1	ENSGALG00000009282
MSTRG.10528.1	ENSGALG00000003582
MSTRG.10528.1	ENSGALG00000029606
MSTRG.10528.1	ENSGALG00000028612
MSTRG.10528.1	ENSGALG00000053107
MSTRG.10528.1	ENSGALG00000007669
MSTRG.10528.1	ENSGALG00000043219
MSTRG.10528.1	ENSGALG00000029921
MSTRG.10528.1	ENSGALG00000013753
MSTRG.10528.1	ENSGALG00000001586
MSTRG.10528.1	ENSGALG00000042351
MSTRG.10528.1	ENSGALG00000014861
MSTRG.10528.1	ENSGALG00000012295
MSTRG.10528.1	ENSGALG00000047383
MSTRG.10528.1	ENSGALG00000011166
MSTRG.10528.1	ENSGALG00000049582
MSTRG.10528.5	ENSGALG00000031869
MSTRG.10528.5	Gallus_gallus_newGene_5943
MSTRG.10528.5	ENSGALG00000008980
MSTRG.10528.5	ENSGALG00000015519
MSTRG.10528.5	Gallus_gallus_newGene_1321
MSTRG.10528.5	ENSGALG00000032363
MSTRG.10528.5	ENSGALG00000050510
MSTRG.10528.5	ENSGALG00000048818
MSTRG.10528.5	ENSGALG00000027702
MSTRG.10528.5	ENSGALG00000055028
MSTRG.10528.5	ENSGALG00000043816
MSTRG.10528.5	ENSGALG00000009693
MSTRG.10528.5	ENSGALG00000028496
MSTRG.10528.5	ENSGALG00000054136
MSTRG.10528.5	ENSGALG00000048929
MSTRG.10528.5	Gallus_gallus_newGene_2324
MSTRG.10528.5	Gallus_gallus_newGene_861
MSTRG.10528.5	ENSGALG00000019848
MSTRG.10528.5	ENSGALG00000045520
MSTRG.10528.5	ENSGALG00000030012
MSTRG.10528.5	Gallus_gallus_newGene_4491
MSTRG.10528.5	ENSGALG00000054781
MSTRG.10528.5	ENSGALG00000017237
MSTRG.10528.5	ENSGALG00000005616
MSTRG.10528.5	ENSGALG00000046848
MSTRG.10528.5	ENSGALG00000045096
MSTRG.10528.5	ENSGALG00000031713
MSTRG.10528.5	ENSGALG00000054999
MSTRG.10528.5	ENSGALG00000020292
MSTRG.10528.5	ENSGALG00000016655
MSTRG.10528.5	ENSGALG00000054342
MSTRG.10528.5	ENSGALG00000054981
MSTRG.10528.5	Gallus_gallus_newGene_3899
MSTRG.10528.5	ENSGALG00000051624
MSTRG.10528.5	ENSGALG00000051525
MSTRG.10528.5	ENSGALG00000051870
MSTRG.10528.5	ENSGALG00000035856
MSTRG.10528.5	Gallus_gallus_newGene_625
MSTRG.10528.5	ENSGALG00000048656
MSTRG.10528.5	ENSGALG00000048685
MSTRG.10528.5	ENSGALG00000009219
MSTRG.10528.5	ENSGALG00000049660
MSTRG.10528.5	ENSGALG00000020982
MSTRG.10528.5	ENSGALG00000043872
MSTRG.10528.5	ENSGALG00000049232
MSTRG.10528.5	Gallus_gallus_newGene_6701
MSTRG.10528.5	ENSGALG00000033960
MSTRG.10528.5	Gallus_gallus_newGene_2263
MSTRG.2535.52	ENSGALG00000000906
MSTRG.2535.52	ENSGALG00000037777
MSTRG.2535.52	ENSGALG00000033351
MSTRG.8064.1	ENSGALG00000027334
MSTRG.8064.1	ENSGALG00000005637
MSTRG.8064.1	ENSGALG00000011615
MSTRG.8064.1	ENSGALG00000009639
MSTRG.8064.1	ENSGALG00000004491
MSTRG.8064.1	ENSGALG00000009902
MSTRG.8064.1	ENSGALG00000029510
MSTRG.8064.1	ENSGALG00000001716
MSTRG.8064.1	ENSGALG00000054561
MSTRG.17459.1	ENSGALG00000035406
MSTRG.17459.1	ENSGALG00000046650
MSTRG.17459.1	ENSGALG00000049741
MSTRG.17459.1	ENSGALG00000007151
MSTRG.17459.1	ENSGALG00000004691
MSTRG.17459.1	ENSGALG00000038776
MSTRG.17459.1	ENSGALG00000015815
MSTRG.17459.1	ENSGALG00000005867
MSTRG.17459.1	ENSGALG00000034282
MSTRG.17459.1	ENSGALG00000015729
MSTRG.17459.1	ENSGALG00000003879
MSTRG.17459.1	ENSGALG00000015683
MSTRG.17459.1	ENSGALG00000015688
MSTRG.17459.1	ENSGALG00000001663
MSTRG.17459.1	ENSGALG00000042810
MSTRG.17459.1	ENSGALG00000017235
MSTRG.17459.1	ENSGALG00000032789
MSTRG.17459.1	ENSGALG00000010560
MSTRG.17459.1	ENSGALG00000029766
MSTRG.17459.1	ENSGALG00000007992
MSTRG.17459.1	ENSGALG00000007993
MSTRG.17459.1	ENSGALG00000004500
MSTRG.17459.1	ENSGALG00000016824
MSTRG.17459.1	ENSGALG00000007052
MSTRG.17459.1	ENSGALG00000012147
MSTRG.17459.1	ENSGALG00000040131
MSTRG.17459.1	ENSGALG00000034119
MSTRG.17459.1	ENSGALG00000004793
MSTRG.17459.1	ENSGALG00000016556
MSTRG.17459.1	ENSGALG00000044480
MSTRG.17459.1	ENSGALG00000044485
MSTRG.17459.1	ENSGALG00000013072
MSTRG.17459.1	ENSGALG00000036017
MSTRG.17459.1	ENSGALG00000005071
MSTRG.17459.1	ENSGALG00000006520
MSTRG.17459.1	ENSGALG00000002551
MSTRG.17459.1	ENSGALG00000039349
MSTRG.17459.1	ENSGALG00000005408
MSTRG.17459.1	ENSGALG00000017204
MSTRG.17459.1	ENSGALG00000009392
MSTRG.17459.1	ENSGALG00000004727
MSTRG.17459.1	ENSGALG00000054469
MSTRG.17459.1	ENSGALG00000005631
MSTRG.17459.1	ENSGALG00000003886
MSTRG.17459.1	ENSGALG00000009170
MSTRG.17459.1	ENSGALG00000008798
MSTRG.17459.1	ENSGALG00000012919
MSTRG.17459.1	ENSGALG00000015322
MSTRG.17459.1	ENSGALG00000024053
MSTRG.17459.1	ENSGALG00000002028
MSTRG.17459.1	ENSGALG00000006401
MSTRG.17459.1	ENSGALG00000030609
MSTRG.17459.1	ENSGALG00000040662
MSTRG.17459.1	ENSGALG00000043359
MSTRG.17459.1	ENSGALG00000010863
MSTRG.17459.1	ENSGALG00000016569
MSTRG.17459.1	ENSGALG00000012023
MSTRG.17459.1	ENSGALG00000011643
MSTRG.17459.1	ENSGALG00000011615
MSTRG.17459.1	ENSGALG00000002197
MSTRG.17459.1	ENSGALG00000003821
MSTRG.17459.1	ENSGALG00000033293
MSTRG.17459.1	ENSGALG00000009448
MSTRG.17459.1	ENSGALG00000007892
MSTRG.17459.1	ENSGALG00000048613
MSTRG.17459.1	ENSGALG00000016622
MSTRG.17459.1	ENSGALG00000011013
MSTRG.17459.1	ENSGALG00000040089
MSTRG.17459.1	ENSGALG00000038924
MSTRG.17459.1	ENSGALG00000034534
MSTRG.17459.1	ENSGALG00000012386
MSTRG.17459.1	ENSGALG00000013929
MSTRG.17459.1	ENSGALG00000030730
MSTRG.17459.1	ENSGALG00000010716
MSTRG.17459.1	ENSGALG00000043583
MSTRG.17459.1	ENSGALG00000035384
MSTRG.17459.1	ENSGALG00000002783
MSTRG.17459.1	ENSGALG00000023193
MSTRG.17459.1	ENSGALG00000015382
MSTRG.17459.1	ENSGALG00000028197
MSTRG.17459.1	ENSGALG00000029341
MSTRG.17459.1	ENSGALG00000026864
MSTRG.17459.1	ENSGALG00000009230
MSTRG.17459.1	ENSGALG00000008616
MSTRG.17459.1	ENSGALG00000015024
MSTRG.17459.1	ENSGALG00000055082
MSTRG.17459.1	ENSGALG00000036850
MSTRG.17459.1	ENSGALG00000004562
MSTRG.17459.1	ENSGALG00000010939
MSTRG.17459.1	ENSGALG00000009901
MSTRG.17459.1	ENSGALG00000012179
MSTRG.17459.1	ENSGALG00000009040
MSTRG.17459.1	ENSGALG00000011858
[truncated: 17,744 more rows]

## Sheet: trans A48_vs_A72
Trans-target genes of differentially expressed lncRNAs in A48_vs_A72 comparison group
lncRNA_ID	Gene_ID
MSTRG.14513.6	ENSGALG00000015800
MSTRG.14513.6	ENSGALG00000010030
MSTRG.9869.1	ENSGALG00000006192
MSTRG.9869.1	ENSGALG00000054210
MSTRG.9869.1	ENSGALG00000006220
MSTRG.9869.1	ENSGALG00000047605
MSTRG.9869.1	ENSGALG00000046766
MSTRG.9869.1	ENSGALG00000022976
MSTRG.9869.1	ENSGALG00000007817
MSTRG.9869.1	ENSGALG00000026187
MSTRG.9869.1	ENSGALG00000005599
MSTRG.9869.1	ENSGALG00000047597
MSTRG.9869.1	ENSGALG00000009638
MSTRG.9869.1	ENSGALG00000030372
MSTRG.9869.1	ENSGALG00000054356
MSTRG.9869.1	Gallus_gallus_newGene_1367
MSTRG.9869.1	Gallus_gallus_newGene_3069
MSTRG.9869.1	ENSGALG00000000775
MSTRG.9869.1	ENSGALG00000005661
MSTRG.9869.1	ENSGALG00000039242
MSTRG.9869.1	ENSGALG00000045026
MSTRG.9869.1	ENSGALG00000044307
MSTRG.9869.1	ENSGALG00000042584
MSTRG.9869.1	ENSGALG00000034146
MSTRG.9869.1	ENSGALG00000013697
MSTRG.9869.1	ENSGALG00000016707
MSTRG.9869.1	ENSGALG00000006792
MSTRG.9869.1	ENSGALG00000051324
MSTRG.9869.1	Gallus_gallus_newGene_4302
MSTRG.9869.1	ENSGALG00000000441
MSTRG.9869.1	ENSGALG00000048964
MSTRG.9869.1	Gallus_gallus_newGene_5618
MSTRG.9869.1	ENSGALG00000036638
MSTRG.9869.1	Gallus_gallus_newGene_6166
MSTRG.9869.1	Gallus_gallus_newGene_449
MSTRG.9869.1	ENSGALG00000040847
MSTRG.9869.1	ENSGALG00000029526
MSTRG.9869.1	Gallus_gallus_newGene_2539
MSTRG.9869.1	Gallus_gallus_newGene_7682
MSTRG.9869.1	ENSGALG00000034986
MSTRG.9869.1	ENSGALG00000051068
MSTRG.6094.2	ENSGALG00000012140
MSTRG.4252.16	ENSGALG00000051068
MSTRG.4252.16	ENSGALG00000048964
MSTRG.4252.16	ENSGALG00000007817
MSTRG.4252.16	ENSGALG00000026187
MSTRG.4252.16	ENSGALG00000005599
MSTRG.4252.16	ENSGALG00000006192
MSTRG.4252.16	ENSGALG00000054210
MSTRG.4252.16	Gallus_gallus_newGene_684
MSTRG.4252.16	ENSGALG00000044307
MSTRG.4252.16	ENSGALG00000042584
MSTRG.4252.16	ENSGALG00000034146
MSTRG.4252.16	ENSGALG00000039242
MSTRG.4252.16	ENSGALG00000045026
MSTRG.4252.16	ENSGALG00000047605
MSTRG.4252.16	ENSGALG00000046766
MSTRG.4252.16	ENSGALG00000047597
MSTRG.4252.16	ENSGALG00000034986
MSTRG.4252.16	ENSGALG00000006220
MSTRG.4252.16	ENSGALG00000009638
MSTRG.4252.16	ENSGALG00000030372
MSTRG.4252.16	Gallus_gallus_newGene_7682
MSTRG.4252.16	ENSGALG00000016707
MSTRG.4252.16	ENSGALG00000051324
MSTRG.4252.16	Gallus_gallus_newGene_4302
MSTRG.4252.16	ENSGALG00000000441
MSTRG.4252.16	ENSGALG00000013697
MSTRG.4252.16	ENSGALG00000040847
MSTRG.4252.16	ENSGALG00000029526
MSTRG.4252.16	Gallus_gallus_newGene_2539
MSTRG.4252.16	Gallus_gallus_newGene_5618
MSTRG.4252.16	ENSGALG00000036638
MSTRG.4252.16	Gallus_gallus_newGene_449
MSTRG.4252.16	Gallus_gallus_newGene_6166
MSTRG.4252.16	ENSGALG00000054356
MSTRG.4252.16	Gallus_gallus_newGene_1367
MSTRG.4252.16	Gallus_gallus_newGene_3069
MSTRG.17342.14	ENSGALG00000006750
MSTRG.17342.14	ENSGALG00000019087
MSTRG.17342.14	ENSGALG00000005080
MSTRG.17342.14	ENSGALG00000012448
MSTRG.17342.14	ENSGALG00000015944
MSTRG.17342.14	ENSGALG00000036443
MSTRG.17342.14	ENSGALG00000033789
MSTRG.17342.14	ENSGALG00000004342
MSTRG.17342.14	ENSGALG00000040758
MSTRG.17342.14	ENSGALG00000048301
MSTRG.17342.14	ENSGALG00000010117
MSTRG.17342.14	ENSGALG00000003220
MSTRG.17342.14	ENSGALG00000041337
MSTRG.17342.14	ENSGALG00000003684
MSTRG.17342.14	ENSGALG00000002583
MSTRG.17342.14	ENSGALG00000001962
MSTRG.17342.14	ENSGALG00000009173
MSTRG.17342.14	ENSGALG00000043018
MSTRG.17342.14	ENSGALG00000015708
MSTRG.17342.14	ENSGALG00000011238
MSTRG.17342.14	ENSGALG00000012589
MSTRG.17342.14	ENSGALG00000048246
MSTRG.17342.14	ENSGALG00000031294
MSTRG.17342.14	ENSGALG00000004477
MSTRG.17342.14	ENSGALG00000014924
MSTRG.17342.14	ENSGALG00000011878
MSTRG.17342.14	ENSGALG00000005858
MSTRG.17342.14	ENSGALG00000035625
MSTRG.17342.14	ENSGALG00000006976
MSTRG.17342.14	ENSGALG00000005776
MSTRG.17342.14	ENSGALG00000004200
MSTRG.17342.14	ENSGALG00000005525
MSTRG.17342.14	ENSGALG00000000783
MSTRG.17342.14	ENSGALG00000026736
MSTRG.17342.14	ENSGALG00000010986
MSTRG.17342.14	ENSGALG00000029502
MSTRG.17342.14	ENSGALG00000046639
MSTRG.17342.14	ENSGALG00000033568
MSTRG.17342.14	ENSGALG00000035676
MSTRG.17342.14	ENSGALG00000030900
MSTRG.17342.14	ENSGALG00000038110
MSTRG.17342.14	ENSGALG00000054415
MSTRG.17342.14	ENSGALG00000002249
MSTRG.17342.14	ENSGALG00000001845
MSTRG.17342.14	ENSGALG00000017272
MSTRG.17342.14	ENSGALG00000010301
MSTRG.17342.14	ENSGALG00000006371
MSTRG.17342.14	ENSGALG00000007023
MSTRG.17342.14	ENSGALG00000010209
MSTRG.17342.14	ENSGALG00000029927
MSTRG.4572.36	ENSGALG00000046564
MSTRG.4572.41	ENSGALG00000045414
MSTRG.9717.8	ENSGALG00000043636
MSTRG.9717.8	ENSGALG00000015215
MSTRG.9717.8	ENSGALG00000036941
MSTRG.9717.8	ENSGALG00000005321
MSTRG.9717.8	ENSGALG00000015813
MSTRG.9717.8	ENSGALG00000006019
MSTRG.9717.8	ENSGALG00000005972
MSTRG.9717.8	ENSGALG00000003833
MSTRG.9717.8	ENSGALG00000009322
MSTRG.9717.8	ENSGALG00000010022
MSTRG.9717.8	ENSGALG00000032590
MSTRG.9717.8	ENSGALG00000009253
MSTRG.9717.8	ENSGALG00000007843
MSTRG.9717.8	ENSGALG00000001973
MSTRG.9717.8	ENSGALG00000015123
MSTRG.9717.8	ENSGALG00000050720
MSTRG.9717.8	ENSGALG00000014642
MSTRG.9717.8	ENSGALG00000016865
MSTRG.9717.8	ENSGALG00000028849
MSTRG.9717.8	ENSGALG00000013872
MSTRG.9717.8	ENSGALG00000004935
MSTRG.9717.8	ENSGALG00000020262
MSTRG.9717.8	ENSGALG00000016586
MSTRG.9717.8	ENSGALG00000036327
MSTRG.9717.8	ENSGALG00000033521
MSTRG.9717.8	ENSGALG00000002262
MSTRG.9717.8	ENSGALG00000017065
MSTRG.9717.8	ENSGALG00000016067
MSTRG.9717.8	ENSGALG00000016267
MSTRG.9717.8	ENSGALG00000047242
MSTRG.9717.8	ENSGALG00000000777
MSTRG.17862.2	ENSGALG00000031707
MSTRG.17862.2	ENSGALG00000016523
MSTRG.17862.2	Gallus_gallus_newGene_6987
MSTRG.17862.2	ENSGALG00000032567
MSTRG.15844.26	ENSGALG00000016238
MSTRG.15844.26	ENSGALG00000052283
MSTRG.15844.26	ENSGALG00000015348
MSTRG.15844.26	ENSGALG00000011642
MSTRG.15844.26	ENSGALG00000054689
MSTRG.15844.26	ENSGALG00000051702
MSTRG.15844.26	ENSGALG00000010896
MSTRG.15844.26	ENSGALG00000005688
MSTRG.15844.26	ENSGALG00000020742
MSTRG.15844.26	ENSGALG00000043329
MSTRG.15844.26	ENSGALG00000008520
MSTRG.15844.26	ENSGALG00000005504
MSTRG.15844.26	ENSGALG00000005938
MSTRG.15844.26	ENSGALG00000013568
MSTRG.15844.26	ENSGALG00000009488
MSTRG.15192.13	ENSGALG00000035925
MSTRG.15192.13	ENSGALG00000013007
MSTRG.7473.9	ENSGALG00000020984
MSTRG.7473.9	ENSGALG00000050463
MSTRG.7473.9	ENSGALG00000044591
MSTRG.7473.9	ENSGALG00000002428
MSTRG.7473.9	ENSGALG00000000803
MSTRG.7473.9	Gallus_gallus_newGene_7514
MSTRG.7473.9	ENSGALG00000047310
MSTRG.7473.9	ENSGALG00000054492
MSTRG.7473.9	ENSGALG00000001592
MSTRG.7473.9	ENSGALG00000054971
MSTRG.7473.9	Gallus_gallus_newGene_3916
MSTRG.7473.9	Gallus_gallus_newGene_3622
MSTRG.7473.9	ENSGALG00000042679
MSTRG.7473.9	ENSGALG00000051980
MSTRG.7473.9	ENSGALG00000013571
MSTRG.7473.9	ENSGALG00000010436
MSTRG.7473.9	Gallus_gallus_newGene_8326
MSTRG.7473.9	ENSGALG00000008262
MSTRG.7473.9	ENSGALG00000052583
MSTRG.7473.9	ENSGALG00000043848
MSTRG.7473.9	ENSGALG00000034493
MSTRG.7473.9	ENSGALG00000037650
MSTRG.7473.9	ENSGALG00000000371
MSTRG.7473.9	ENSGALG00000051333
MSTRG.7473.9	ENSGALG00000012155
MSTRG.7473.9	ENSGALG00000010343
MSTRG.7473.9	ENSGALG00000051568
MSTRG.7473.9	ENSGALG00000030863
MSTRG.7473.9	ENSGALG00000054646
MSTRG.7473.9	ENSGALG00000007515
MSTRG.7473.9	ENSGALG00000003792
MSTRG.7473.9	ENSGALG00000050555
MSTRG.7473.9	Gallus_gallus_newGene_5936
MSTRG.7473.9	ENSGALG00000050180
MSTRG.7473.9	ENSGALG00000052931
MSTRG.7473.9	ENSGALG00000005123
MSTRG.7473.9	ENSGALG00000009604
MSTRG.7473.9	ENSGALG00000026305
MSTRG.7473.9	ENSGALG00000035650
MSTRG.7473.9	ENSGALG00000002083
MSTRG.7473.9	ENSGALG00000054161
MSTRG.7473.9	ENSGALG00000002532
MSTRG.7473.9	Gallus_gallus_newGene_3305
MSTRG.7473.9	ENSGALG00000044875
MSTRG.7473.9	ENSGALG00000047246
MSTRG.7473.9	ENSGALG00000049105
MSTRG.7473.9	ENSGALG00000028465
MSTRG.7473.9	ENSGALG00000035726
MSTRG.7473.9	ENSGALG00000006653
MSTRG.7473.9	ENSGALG00000046721
MSTRG.7473.9	ENSGALG00000016580
MSTRG.7473.9	ENSGALG00000035825
MSTRG.7473.9	Gallus_gallus_newGene_210
MSTRG.7473.9	ENSGALG00000026808
MSTRG.7473.9	ENSGALG00000001418
MSTRG.7473.9	ENSGALG00000002299
MSTRG.7473.9	Gallus_gallus_newGene_519
MSTRG.7473.9	ENSGALG00000026070
MSTRG.7473.9	ENSGALG00000054775
MSTRG.7473.9	ENSGALG00000026092
MSTRG.7473.9	ENSGALG00000015730
MSTRG.7473.9	ENSGALG00000016127
MSTRG.7473.9	ENSGALG00000035569
MSTRG.7473.9	ENSGALG00000054531
MSTRG.7473.9	Gallus_gallus_newGene_405
MSTRG.7473.9	ENSGALG00000029393
MSTRG.7473.9	Gallus_gallus_newGene_615
MSTRG.7473.9	ENSGALG00000015198
MSTRG.7473.9	ENSGALG00000047419
MSTRG.10558.4	ENSGALG00000013821
MSTRG.10558.4	ENSGALG00000033619
MSTRG.10558.4	ENSGALG00000003441
MSTRG.10558.4	ENSGALG00000038528
MSTRG.10558.4	ENSGALG00000011491
MSTRG.10558.4	ENSGALG00000030933
MSTRG.10558.4	ENSGALG00000011650
MSTRG.10558.4	ENSGALG00000000638
MSTRG.10558.4	ENSGALG00000047102
MSTRG.10558.4	ENSGALG00000010744
MSTRG.10558.4	ENSGALG00000041323
MSTRG.10558.4	ENSGALG00000005623
MSTRG.10558.4	ENSGALG00000003995
MSTRG.10558.4	ENSGALG00000004110
MSTRG.10558.4	ENSGALG00000051336
MSTRG.10558.4	ENSGALG00000034630
MSTRG.10558.4	ENSGALG00000016816
MSTRG.10558.4	ENSGALG00000036359
MSTRG.10558.4	ENSGALG00000040873
MSTRG.10558.4	ENSGALG00000011445
MSTRG.10558.4	ENSGALG00000004908
MSTRG.10558.4	ENSGALG00000002089
MSTRG.10558.4	ENSGALG00000016062
MSTRG.10558.4	ENSGALG00000026031
MSTRG.10558.4	ENSGALG00000015166
MSTRG.10558.4	ENSGALG00000008645
MSTRG.10558.4	ENSGALG00000001947
MSTRG.10558.4	ENSGALG00000008114
MSTRG.10558.4	ENSGALG00000043576
MSTRG.10558.4	ENSGALG00000017368
MSTRG.10558.4	ENSGALG00000000086
MSTRG.10558.4	ENSGALG00000012160
MSTRG.10558.4	ENSGALG00000034801
MSTRG.10558.4	ENSGALG00000029220
MSTRG.10558.4	ENSGALG00000007652
MSTRG.10558.4	ENSGALG00000003373
MSTRG.10558.4	ENSGALG00000015288
MSTRG.10558.4	ENSGALG00000024326
MSTRG.10558.4	ENSGALG00000045721
MSTRG.10558.4	ENSGALG00000035016
MSTRG.10558.4	ENSGALG00000028205
MSTRG.10558.4	ENSGALG00000027492
MSTRG.10558.4	ENSGALG00000000102
MSTRG.10558.4	ENSGALG00000004799
MSTRG.10558.4	ENSGALG00000015115
MSTRG.10558.4	ENSGALG00000011745
MSTRG.16424.1	ENSGALG00000012490
MSTRG.23688.1	ENSGALG00000007406
MSTRG.23688.1	ENSGALG00000052168
MSTRG.23688.1	ENSGALG00000009169
MSTRG.23688.1	ENSGALG00000054227
MSTRG.23688.1	ENSGALG00000046727
MSTRG.23688.1	ENSGALG00000052319
MSTRG.23688.1	Gallus_gallus_newGene_448
MSTRG.23688.1	ENSGALG00000007972
MSTRG.23688.1	ENSGALG00000035219
MSTRG.23688.1	ENSGALG00000033300
MSTRG.23688.1	ENSGALG00000002802
MSTRG.23688.1	ENSGALG00000049874
MSTRG.23688.1	ENSGALG00000027534
MSTRG.23688.1	ENSGALG00000053520
MSTRG.23688.1	ENSGALG00000053527
MSTRG.23688.1	ENSGALG00000053483
MSTRG.23688.1	ENSGALG00000015902
MSTRG.23688.1	ENSGALG00000035981
MSTRG.23688.1	ENSGALG00000053140
MSTRG.23688.1	ENSGALG00000017276
MSTRG.23688.1	ENSGALG00000039120
MSTRG.23688.1	ENSGALG00000014159
MSTRG.23688.1	Gallus_gallus_newGene_7799
MSTRG.23688.1	ENSGALG00000046487
MSTRG.23688.1	ENSGALG00000050166
MSTRG.23688.1	ENSGALG00000047250
MSTRG.23688.1	ENSGALG00000016667
MSTRG.23688.1	ENSGALG00000030554
MSTRG.23688.1	ENSGALG00000016886
MSTRG.23688.1	ENSGALG00000003412
MSTRG.23688.1	ENSGALG00000053694
MSTRG.23688.1	ENSGALG00000052638
MSTRG.23688.1	ENSGALG00000015710
MSTRG.23688.1	ENSGALG00000016105
MSTRG.23688.1	ENSGALG00000015453
MSTRG.23688.1	ENSGALG00000011227
MSTRG.23688.1	ENSGALG00000030879
MSTRG.23688.1	ENSGALG00000047421
MSTRG.23688.1	ENSGALG00000016680
MSTRG.23688.1	ENSGALG00000008864
MSTRG.23688.1	ENSGALG00000001490
MSTRG.23688.1	ENSGALG00000052695
MSTRG.23688.1	ENSGALG00000036894
MSTRG.23688.1	ENSGALG00000054904
MSTRG.23688.1	ENSGALG00000050819
MSTRG.23688.1	ENSGALG00000044037
MSTRG.23688.1	ENSGALG00000054718
MSTRG.23688.1	ENSGALG00000046336
MSTRG.23688.1	ENSGALG00000047060
MSTRG.23688.1	Gallus_gallus_newGene_430
MSTRG.23688.1	ENSGALG00000031895
MSTRG.23688.1	ENSGALG00000031408
MSTRG.23688.1	ENSGALG00000055105
MSTRG.23688.1	ENSGALG00000030397
MSTRG.23688.1	ENSGALG00000047782
MSTRG.23688.1	ENSGALG00000050881
MSTRG.23688.1	ENSGALG00000046288
MSTRG.23688.1	ENSGALG00000047623
MSTRG.23688.1	ENSGALG00000000276
MSTRG.23688.1	ENSGALG00000054765
MSTRG.23688.1	ENSGALG00000032249
MSTRG.23688.1	ENSGALG00000018942
MSTRG.23688.1	Gallus_gallus_newGene_2289
MSTRG.23688.1	Gallus_gallus_newGene_2287
MSTRG.23688.1	ENSGALG00000041560
MSTRG.23688.1	ENSGALG00000039958
MSTRG.23688.1	Gallus_gallus_newGene_8684
MSTRG.23688.1	ENSGALG00000011485
MSTRG.23688.1	Gallus_gallus_newGene_292
MSTRG.23688.1	Gallus_gallus_newGene_7316
MSTRG.23688.1	ENSGALG00000046986
MSTRG.23688.1	ENSGALG00000015225
MSTRG.23688.1	ENSGALG00000041834
MSTRG.23688.1	ENSGALG00000048178
MSTRG.23688.1	Gallus_gallus_newGene_5261
MSTRG.23688.1	ENSGALG00000005321
MSTRG.23688.1	Gallus_gallus_newGene_860
MSTRG.23688.1	ENSGALG00000053020
MSTRG.23688.1	ENSGALG00000047019
MSTRG.23688.1	ENSGALG00000047839
MSTRG.23688.1	ENSGALG00000002631
MSTRG.23688.1	ENSGALG00000049484
MSTRG.23688.1	ENSGALG00000004420
MSTRG.23688.1	ENSGALG00000027768
MSTRG.23688.1	ENSGALG00000046738
MSTRG.23688.1	ENSGALG00000052307
MSTRG.23688.1	ENSGALG00000030250
MSTRG.23688.1	ENSGALG00000007381
MSTRG.23688.1	ENSGALG00000036846
MSTRG.23688.1	ENSGALG00000029867
MSTRG.23688.1	ENSGALG00000046210
MSTRG.23688.1	ENSGALG00000006488
MSTRG.23688.1	ENSGALG00000049848
MSTRG.23688.1	ENSGALG00000013484
MSTRG.23688.1	ENSGALG00000047469
MSTRG.23688.1	ENSGALG00000039708
MSTRG.23688.1	ENSGALG00000046448
MSTRG.23688.1	ENSGALG00000040101
MSTRG.23688.1	Gallus_gallus_newGene_8328
MSTRG.23688.1	ENSGALG00000051055
MSTRG.23688.1	ENSGALG00000049777
MSTRG.23688.1	ENSGALG00000011813
MSTRG.23688.1	Gallus_gallus_newGene_4378
MSTRG.23688.1	ENSGALG00000011130
MSTRG.23688.1	ENSGALG00000047525
MSTRG.23688.1	ENSGALG00000051260
MSTRG.23688.1	ENSGALG00000022896
MSTRG.23688.1	ENSGALG00000024024
MSTRG.23688.1	ENSGALG00000004711
MSTRG.23688.1	ENSGALG00000039102
MSTRG.23688.1	ENSGALG00000005807
MSTRG.23688.1	ENSGALG00000047202
MSTRG.23688.1	ENSGALG00000049358
MSTRG.23688.1	ENSGALG00000037576
MSTRG.23688.1	ENSGALG00000049837
MSTRG.23688.1	ENSGALG00000002496
MSTRG.23688.1	ENSGALG00000028484
MSTRG.23688.1	ENSGALG00000008874
MSTRG.23688.1	ENSGALG00000037289
MSTRG.23688.1	ENSGALG00000013101
MSTRG.23688.1	Gallus_gallus_newGene_3301
MSTRG.23688.1	ENSGALG00000049020
MSTRG.23688.1	ENSGALG00000030904
MSTRG.23688.1	ENSGALG00000035993
MSTRG.23688.1	ENSGALG00000041604
MSTRG.23688.1	Gallus_gallus_newGene_2347
MSTRG.23688.1	ENSGALG00000051752
MSTRG.23688.1	ENSGALG00000002467
MSTRG.23688.1	ENSGALG00000007945
MSTRG.23688.1	ENSGALG00000036042
MSTRG.23688.1	ENSGALG00000036043
MSTRG.23688.1	ENSGALG00000048467
MSTRG.23688.1	ENSGALG00000047929
MSTRG.23688.1	ENSGALG00000048115
MSTRG.23688.1	ENSGALG00000048626
MSTRG.23688.1	ENSGALG00000034258
MSTRG.23688.1	ENSGALG00000048620
MSTRG.23688.1	ENSGALG00000049559
MSTRG.23688.1	ENSGALG00000042199
MSTRG.23688.1	ENSGALG00000035393
MSTRG.23688.1	ENSGALG00000002546
MSTRG.23688.1	ENSGALG00000048210
MSTRG.23688.1	ENSGALG00000023419
MSTRG.23688.1	ENSGALG00000001081
MSTRG.23688.1	ENSGALG00000007364
MSTRG.23688.1	Gallus_gallus_newGene_938
MSTRG.23688.1	ENSGALG00000047569
MSTRG.23688.1	ENSGALG00000049783
MSTRG.23688.1	ENSGALG00000041630
MSTRG.23688.1	ENSGALG00000003409
MSTRG.23688.1	ENSGALG00000016757
MSTRG.23688.1	ENSGALG00000047610
MSTRG.23688.1	ENSGALG00000042055
MSTRG.23688.1	ENSGALG00000039710
MSTRG.23688.1	ENSGALG00000017342
MSTRG.23688.1	ENSGALG00000034009
MSTRG.23688.1	ENSGALG00000049497
MSTRG.23688.1	ENSGALG00000050752
MSTRG.23688.1	ENSGALG00000033867
MSTRG.23688.1	ENSGALG00000054250
MSTRG.23688.1	ENSGALG00000053099
MSTRG.23688.1	ENSGALG00000003578
MSTRG.23688.1	ENSGALG00000030353
MSTRG.23688.1	ENSGALG00000053902
MSTRG.23688.1	ENSGALG00000006802
MSTRG.23688.1	ENSGALG00000010553
MSTRG.23688.1	ENSGALG00000051189
MSTRG.23688.1	Gallus_gallus_newGene_943
MSTRG.23688.1	ENSGALG00000040003
MSTRG.23688.1	ENSGALG00000044788
MSTRG.23688.1	ENSGALG00000050142
MSTRG.23688.1	ENSGALG00000052286
MSTRG.23688.1	ENSGALG00000032845
MSTRG.23688.1	Gallus_gallus_newGene_6795
MSTRG.21165.2	ENSGALG00000038957
MSTRG.21165.2	ENSGALG00000013594
MSTRG.21165.2	ENSGALG00000011533
MSTRG.21165.2	ENSGALG00000010668
MSTRG.21165.2	ENSGALG00000010669
MSTRG.21165.2	ENSGALG00000010661
MSTRG.21165.2	ENSGALG00000001126
MSTRG.21165.2	ENSGALG00000031384
MSTRG.21165.2	ENSGALG00000016157
MSTRG.21165.2	ENSGALG00000002661
MSTRG.21165.2	ENSGALG00000001947
MSTRG.21165.2	ENSGALG00000049393
MSTRG.21165.2	ENSGALG00000037014
MSTRG.21165.2	ENSGALG00000006417
MSTRG.21165.2	ENSGALG00000043775
MSTRG.21165.2	ENSGALG00000032858
MSTRG.21165.2	ENSGALG00000039882
MSTRG.21165.2	ENSGALG00000030563
MSTRG.21165.2	ENSGALG00000003130
MSTRG.21165.2	ENSGALG00000052088
MSTRG.21165.2	ENSGALG00000026663
MSTRG.21165.2	ENSGALG00000009944
MSTRG.21165.2	ENSGALG00000009940
MSTRG.21165.2	ENSGALG00000015150
MSTRG.21165.2	ENSGALG00000015156
MSTRG.21165.2	ENSGALG00000010255
MSTRG.21165.2	ENSGALG00000010253
MSTRG.21165.2	ENSGALG00000006658
MSTRG.21165.2	ENSGALG00000011708
MSTRG.21165.2	ENSGALG00000011705
MSTRG.21165.2	ENSGALG00000036754
MSTRG.21165.2	ENSGALG00000015830
MSTRG.21165.2	ENSGALG00000005842
MSTRG.21165.2	ENSGALG00000040891
MSTRG.21165.2	ENSGALG00000028880
MSTRG.21165.2	ENSGALG00000001800
MSTRG.21165.2	ENSGALG00000012704
MSTRG.21165.2	ENSGALG00000012702
MSTRG.21165.2	ENSGALG00000009365
MSTRG.21165.2	ENSGALG00000011020
MSTRG.21165.2	ENSGALG00000016583
MSTRG.21165.2	ENSGALG00000047031
MSTRG.21165.2	ENSGALG00000014674
MSTRG.21165.2	ENSGALG00000008114
MSTRG.21165.2	ENSGALG00000005535
MSTRG.21165.2	ENSGALG00000000724
MSTRG.21165.2	ENSGALG00000011914
MSTRG.21165.2	ENSGALG00000009642
MSTRG.21165.2	ENSGALG00000001375
MSTRG.21165.2	ENSGALG00000007023
MSTRG.21165.2	ENSGALG00000043053
MSTRG.21165.2	ENSGALG00000004612
MSTRG.21165.2	ENSGALG00000048828
MSTRG.21165.2	ENSGALG00000026080
MSTRG.21165.2	ENSGALG00000033304
MSTRG.21165.2	ENSGALG00000039022
MSTRG.21165.2	ENSGALG00000044404
MSTRG.21165.2	ENSGALG00000028204
MSTRG.21165.2	ENSGALG00000000433
MSTRG.21165.2	ENSGALG00000013607
MSTRG.21165.2	ENSGALG00000009086
MSTRG.21165.2	ENSGALG00000017350
MSTRG.21165.2	ENSGALG00000046226
MSTRG.21165.2	ENSGALG00000006037
MSTRG.21165.2	ENSGALG00000004893
MSTRG.21165.2	ENSGALG00000005769
MSTRG.21165.2	ENSGALG00000007721
MSTRG.21165.2	ENSGALG00000032690
MSTRG.21165.2	ENSGALG00000019794
MSTRG.21165.2	ENSGALG00000016312
MSTRG.21165.2	ENSGALG00000012361
MSTRG.21165.2	ENSGALG00000012220
MSTRG.21165.2	ENSGALG00000021688
MSTRG.21165.2	ENSGALG00000014568
MSTRG.21165.2	ENSGALG00000013931
MSTRG.21165.2	ENSGALG00000008538
MSTRG.21165.2	ENSGALG00000017132
MSTRG.21165.2	ENSGALG00000017139
MSTRG.21165.2	ENSGALG00000034274
MSTRG.21165.2	ENSGALG00000034271
MSTRG.21165.2	ENSGALG00000003944
MSTRG.21165.2	ENSGALG00000040157
MSTRG.21165.2	ENSGALG00000011491
MSTRG.21165.2	ENSGALG00000005451
MSTRG.21165.2	ENSGALG00000003206
MSTRG.21165.2	ENSGALG00000003201
MSTRG.21165.2	ENSGALG00000020454
MSTRG.21165.2	ENSGALG00000004268
MSTRG.21165.2	ENSGALG00000008289
MSTRG.21165.2	ENSGALG00000013095
MSTRG.21165.2	ENSGALG00000012055
MSTRG.21165.2	ENSGALG00000011659
MSTRG.21165.2	ENSGALG00000011650
MSTRG.21165.2	ENSGALG00000009560
MSTRG.21165.2	ENSGALG00000009565
MSTRG.21165.2	ENSGALG00000009690
MSTRG.21165.2	ENSGALG00000009698
MSTRG.21165.2	ENSGALG00000043044
MSTRG.21165.2	ENSGALG00000035465
MSTRG.21165.2	ENSGALG00000035461
MSTRG.21165.2	ENSGALG00000016034
MSTRG.21165.2	ENSGALG00000034337
MSTRG.21165.2	ENSGALG00000049229
MSTRG.21165.2	ENSGALG00000050687
MSTRG.21165.2	ENSGALG00000011353
MSTRG.21165.2	ENSGALG00000050350
MSTRG.21165.2	ENSGALG00000041613
MSTRG.21165.2	ENSGALG00000030313
MSTRG.21165.2	ENSGALG00000003010
MSTRG.21165.2	ENSGALG00000033660
MSTRG.21165.2	ENSGALG00000012484
MSTRG.21165.2	ENSGALG00000016332
MSTRG.21165.2	ENSGALG00000000638
MSTRG.21165.2	ENSGALG00000000630
MSTRG.21165.2	ENSGALG00000050112
MSTRG.21165.2	ENSGALG00000036142
MSTRG.21165.2	ENSGALG00000042853
MSTRG.21165.2	ENSGALG00000003651
MSTRG.21165.2	ENSGALG00000005169
MSTRG.21165.2	ENSGALG00000005164
MSTRG.21165.2	ENSGALG00000002249
MSTRG.21165.2	ENSGALG00000002242
MSTRG.21165.2	ENSGALG00000002247
MSTRG.21165.2	ENSGALG00000036527
MSTRG.21165.2	ENSGALG00000010957
MSTRG.21165.2	ENSGALG00000025884
MSTRG.21165.2	ENSGALG00000004097
MSTRG.21165.2	ENSGALG00000004098
MSTRG.21165.2	ENSGALG00000016442
MSTRG.21165.2	ENSGALG00000012561
MSTRG.21165.2	ENSGALG00000009934
MSTRG.21165.2	ENSGALG00000005367
MSTRG.21165.2	ENSGALG00000001845
MSTRG.21165.2	ENSGALG00000045305
MSTRG.21165.2	ENSGALG00000001332
MSTRG.21165.2	ENSGALG00000001331
MSTRG.21165.2	ENSGALG00000006109
MSTRG.21165.2	ENSGALG00000017272
MSTRG.21165.2	ENSGALG00000007276
MSTRG.21165.2	ENSGALG00000032743
MSTRG.21165.2	ENSGALG00000032746
MSTRG.21165.2	ENSGALG00000009410
MSTRG.21165.2	ENSGALG00000031139
MSTRG.21165.2	ENSGALG00000052375
MSTRG.21165.2	ENSGALG00000004195
MSTRG.21165.2	ENSGALG00000006843
MSTRG.21165.2	ENSGALG00000012763
MSTRG.21165.2	ENSGALG00000039121
MSTRG.21165.2	ENSGALG00000008477
MSTRG.21165.2	ENSGALG00000008470
MSTRG.21165.2	ENSGALG00000005739
MSTRG.21165.2	ENSGALG00000006424
MSTRG.21165.2	ENSGALG00000043701
MSTRG.21165.2	ENSGALG00000035057
MSTRG.21165.2	ENSGALG00000030022
MSTRG.21165.2	ENSGALG00000004037
MSTRG.21165.2	ENSGALG00000002853
MSTRG.21165.2	ENSGALG00000032316
MSTRG.21165.2	ENSGALG00000019741
MSTRG.21165.2	ENSGALG00000012592
MSTRG.21165.2	ENSGALG00000015103
MSTRG.21165.2	ENSGALG00000015105
MSTRG.21165.2	ENSGALG00000014859
MSTRG.21165.2	ENSGALG00000042458
MSTRG.21165.2	ENSGALG00000016794
MSTRG.21165.2	ENSGALG00000041814
MSTRG.21165.2	ENSGALG00000012638
MSTRG.21165.2	ENSGALG00000012631
MSTRG.21165.2	ENSGALG00000039872
MSTRG.21165.2	ENSGALG00000001555
MSTRG.21165.2	ENSGALG00000025876
MSTRG.21165.2	ENSGALG00000053281
MSTRG.21165.2	ENSGALG00000024053
MSTRG.21165.2	ENSGALG00000005374
MSTRG.21165.2	ENSGALG00000000470
MSTRG.21165.2	ENSGALG00000010226
MSTRG.21165.2	ENSGALG00000009110
MSTRG.21165.2	ENSGALG00000009119
MSTRG.21165.2	ENSGALG00000017242
MSTRG.21165.2	ENSGALG00000002722
MSTRG.21165.2	ENSGALG00000004769
MSTRG.21165.2	ENSGALG00000035584
MSTRG.21165.2	ENSGALG00000012916
MSTRG.21165.2	ENSGALG00000005888
MSTRG.21165.2	ENSGALG00000024112
MSTRG.21165.2	ENSGALG00000017002
MSTRG.21165.2	ENSGALG00000008988
MSTRG.21165.2	ENSGALG00000008983
MSTRG.21165.2	ENSGALG00000028172
MSTRG.21165.2	ENSGALG00000015513
MSTRG.21165.2	ENSGALG00000029220
MSTRG.21165.2	ENSGALG00000019867
MSTRG.21165.2	ENSGALG00000031700
MSTRG.21165.2	ENSGALG00000007652
MSTRG.21165.2	ENSGALG00000007659
MSTRG.21165.2	ENSGALG00000042333
MSTRG.21165.2	ENSGALG00000002683
MSTRG.21165.2	ENSGALG00000003373
MSTRG.21165.2	ENSGALG00000036530
MSTRG.21165.2	ENSGALG00000004687
MSTRG.21165.2	ENSGALG00000004533
MSTRG.21165.2	ENSGALG00000023547
MSTRG.21165.2	ENSGALG00000039634
MSTRG.21165.2	ENSGALG00000038948
MSTRG.21165.2	ENSGALG00000015288
MSTRG.21165.2	ENSGALG00000024326
MSTRG.21165.2	ENSGALG00000010674
MSTRG.21165.2	ENSGALG00000031397
MSTRG.21165.2	ENSGALG00000045726
MSTRG.21165.2	ENSGALG00000050404
MSTRG.21165.2	ENSGALG00000036356
MSTRG.21165.2	ENSGALG00000007752
MSTRG.21165.2	ENSGALG00000032868
MSTRG.21165.2	ENSGALG00000030597
MSTRG.21165.2	ENSGALG00000003128
MSTRG.21165.2	ENSGALG00000003122
MSTRG.21165.2	ENSGALG00000004472
MSTRG.21165.2	ENSGALG00000016389
MSTRG.21165.2	ENSGALG00000041124
MSTRG.21165.2	ENSGALG00000009975
MSTRG.21165.2	ENSGALG00000028501
MSTRG.21165.2	ENSGALG00000031971
MSTRG.21165.2	ENSGALG00000007590
MSTRG.21165.2	ENSGALG00000001341
MSTRG.21165.2	ENSGALG00000007653
MSTRG.21165.2	Gallus_gallus_newGene_2376
MSTRG.21165.2	ENSGALG00000015051
MSTRG.21165.2	ENSGALG00000009538
MSTRG.21165.2	ENSGALG00000013848
MSTRG.21165.2	ENSGALG00000001722
MSTRG.21165.2	ENSGALG00000016930
MSTRG.21165.2	ENSGALG00000016931
MSTRG.21165.2	ENSGALG00000016062
MSTRG.21165.2	ENSGALG00000026600
MSTRG.21165.2	ENSGALG00000044260
MSTRG.21165.2	ENSGALG00000049268
MSTRG.21165.2	ENSGALG00000040026
MSTRG.21165.2	ENSGALG00000002064
MSTRG.21165.2	ENSGALG00000005516
MSTRG.21165.2	ENSGALG00000026757
MSTRG.21165.2	ENSGALG00000020342
MSTRG.21165.2	ENSGALG00000023584
MSTRG.21165.2	ENSGALG00000026038
MSTRG.21165.2	ENSGALG00000027630
MSTRG.21165.2	ENSGALG00000008094
MSTRG.21165.2	ENSGALG00000011541
MSTRG.21165.2	ENSGALG00000008096
MSTRG.21165.2	ENSGALG00000011897
MSTRG.21165.2	ENSGALG00000011894
MSTRG.21165.2	ENSGALG00000036117
MSTRG.21165.2	ENSGALG00000004963
MSTRG.21165.2	ENSGALG00000001939
MSTRG.21165.2	ENSGALG00000010537
MSTRG.21165.2	ENSGALG00000030084
MSTRG.21165.2	ENSGALG00000021301
MSTRG.21165.2	ENSGALG00000049882
MSTRG.21165.2	ENSGALG00000036566
MSTRG.21165.2	ENSGALG00000016438
MSTRG.21165.2	ENSGALG00000010268
MSTRG.21165.2	ENSGALG00000008686
MSTRG.21165.2	ENSGALG00000031934
MSTRG.21165.2	ENSGALG00000005489
MSTRG.21165.2	ENSGALG00000005487
MSTRG.21165.2	ENSGALG00000009158
MSTRG.21165.2	ENSGALG00000009154
MSTRG.21165.2	ENSGALG00000009152
MSTRG.21165.2	ENSGALG00000010485
MSTRG.21165.2	ENSGALG00000002769
MSTRG.21165.2	ENSGALG00000002762
MSTRG.21165.2	ENSGALG00000034413
MSTRG.21165.2	ENSGALG00000033144
MSTRG.21165.2	ENSGALG00000009315
MSTRG.21165.2	ENSGALG00000027190
MSTRG.21165.2	ENSGALG00000047000
MSTRG.21165.2	ENSGALG00000016602
MSTRG.21165.2	ENSGALG00000016609
MSTRG.21165.2	ENSGALG00000014603
MSTRG.21165.2	ENSGALG00000046843
MSTRG.21165.2	ENSGALG00000029484
MSTRG.21165.2	ENSGALG00000010032
MSTRG.21165.2	ENSGALG00000035242
MSTRG.21165.2	ENSGALG00000012452
MSTRG.21165.2	ENSGALG00000008645
MSTRG.21165.2	ENSGALG00000042375
MSTRG.21165.2	ENSGALG00000011797
MSTRG.21165.2	ENSGALG00000005999
MSTRG.21165.2	ENSGALG00000038904
MSTRG.21165.2	ENSGALG00000042030
MSTRG.21165.2	ENSGALG00000015712
MSTRG.21165.2	ENSGALG00000010630
MSTRG.21165.2	ENSGALG00000040969
MSTRG.21165.2	ENSGALG00000017248
MSTRG.21165.2	ENSGALG00000011229
MSTRG.21165.2	ENSGALG00000006992
MSTRG.21165.2	ENSGALG00000036310
MSTRG.21165.2	ENSGALG00000010175
MSTRG.21165.2	ENSGALG00000043724
MSTRG.21165.2	ENSGALG00000007717
MSTRG.21165.2	ENSGALG00000033063
MSTRG.21165.2	ENSGALG00000004437
MSTRG.21165.2	ENSGALG00000012821
MSTRG.21165.2	ENSGALG00000019768
MSTRG.21165.2	ENSGALG00000016345
MSTRG.21165.2	ENSGALG00000014876
MSTRG.21165.2	ENSGALG00000014258
MSTRG.21165.2	ENSGALG00000037485
MSTRG.21165.2	ENSGALG00000006609
MSTRG.21165.2	ENSGALG00000001654
MSTRG.21165.2	ENSGALG00000007559
MSTRG.21165.2	Gallus_gallus_newGene_3397
MSTRG.21165.2	ENSGALG00000016808
MSTRG.21165.2	ENSGALG00000016803
MSTRG.21165.2	ENSGALG00000039571
MSTRG.21165.2	ENSGALG00000039576
MSTRG.21165.2	ENSGALG00000015864
MSTRG.21165.2	ENSGALG00000015860
MSTRG.21165.2	ENSGALG00000004144
MSTRG.21165.2	ENSGALG00000011543
MSTRG.21165.2	ENSGALG00000000241
MSTRG.21165.2	ENSGALG00000003282
MSTRG.21165.2	ENSGALG00000003283
MSTRG.21165.2	ENSGALG00000011281
MSTRG.21165.2	ENSGALG00000006723
MSTRG.21165.2	ENSGALG00000001117
MSTRG.21165.2	ENSGALG00000015083
MSTRG.21165.2	ENSGALG00000015089
MSTRG.21165.2	ENSGALG00000008256
MSTRG.21165.2	ENSGALG00000014682
MSTRG.21165.2	ENSGALG00000010301
MSTRG.21165.2	ENSGALG00000029408
MSTRG.21165.2	ENSGALG00000055069
MSTRG.21165.2	ENSGALG00000009615
MSTRG.21165.2	ENSGALG00000037336
MSTRG.21165.2	ENSGALG00000036064
MSTRG.21165.2	ENSGALG00000007078
MSTRG.21165.2	ENSGALG00000047320
MSTRG.21165.2	ENSGALG00000005000
MSTRG.21165.2	ENSGALG00000012160
MSTRG.21165.2	ENSGALG00000038097
MSTRG.21165.2	ENSGALG00000009057
MSTRG.21165.2	ENSGALG00000010858
MSTRG.21165.2	ENSGALG00000008862
MSTRG.21165.2	ENSGALG00000016187
MSTRG.21165.2	ENSGALG00000047126
MSTRG.21165.2	ENSGALG00000029301
MSTRG.21165.2	ENSGALG00000052770
MSTRG.21165.2	ENSGALG00000009809
MSTRG.21165.2	ENSGALG00000040475
MSTRG.21165.2	ENSGALG00000006910
MSTRG.21165.2	ENSGALG00000044574
MSTRG.21165.2	ENSGALG00000000542
MSTRG.21165.2	ENSGALG00000039182
MSTRG.21165.2	ENSGALG00000006267
MSTRG.21165.2	ENSGALG00000007131
MSTRG.21165.2	ENSGALG00000002569
MSTRG.21165.2	ENSGALG00000033570
MSTRG.21165.2	ENSGALG00000004058
MSTRG.21165.2	ENSGALG00000004055
MSTRG.21165.2	ENSGALG00000049798
MSTRG.21165.2	ENSGALG00000004945
MSTRG.21165.2	ENSGALG00000005093
MSTRG.21165.2	ENSGALG00000036234
MSTRG.21165.2	ENSGALG00000036238
MSTRG.21165.2	ENSGALG00000006546
MSTRG.21165.2	ENSGALG00000002043
MSTRG.21165.2	ENSGALG00000021285
MSTRG.21165.2	ENSGALG00000028648
MSTRG.21165.2	ENSGALG00000015264
MSTRG.21165.2	ENSGALG00000014791
MSTRG.21165.2	ENSGALG00000009705
MSTRG.21165.2	ENSGALG00000009700
MSTRG.21165.2	ENSGALG00000006704
MSTRG.21165.2	ENSGALG00000004398
MSTRG.21165.2	ENSGALG00000036915
MSTRG.21165.2	ENSGALG00000051773
MSTRG.21165.2	ENSGALG00000002239
MSTRG.21165.2	ENSGALG00000002234
MSTRG.21165.2	ENSGALG00000038721
MSTRG.21165.2	ENSGALG00000023806
MSTRG.21165.2	ENSGALG00000039448
MSTRG.21165.2	ENSGALG00000016451
MSTRG.21165.2	ENSGALG00000035345
MSTRG.21165.2	ENSGALG00000048067
MSTRG.21165.2	ENSGALG00000033162
MSTRG.21165.2	ENSGALG00000016624
MSTRG.21165.2	ENSGALG00000006871
MSTRG.21165.2	ENSGALG00000012759
MSTRG.21165.2	ENSGALG00000039130
MSTRG.21165.2	ENSGALG00000048542
MSTRG.21165.2	ENSGALG00000014346
MSTRG.21165.2	ENSGALG00000003108
MSTRG.21165.2	ENSGALG00000029947
MSTRG.21165.2	ENSGALG00000025915
MSTRG.21165.2	ENSGALG00000017064
MSTRG.21165.2	ENSGALG00000028155
MSTRG.21165.2	ENSGALG00000016088
MSTRG.21165.2	ENSGALG00000008148
MSTRG.21165.2	ENSGALG00000031893
MSTRG.21165.2	ENSGALG00000005509
MSTRG.21165.2	ENSGALG00000047807
MSTRG.21165.2	ENSGALG00000006328
MSTRG.21165.2	ENSGALG00000020322
MSTRG.21165.2	ENSGALG00000015773
MSTRG.21165.2	ENSGALG00000015770
MSTRG.21165.2	ENSGALG00000009782
MSTRG.21165.2	ENSGALG00000001174
MSTRG.21165.2	ENSGALG00000017384
MSTRG.21165.2	ENSGALG00000007438
MSTRG.21165.2	ENSGALG00000035963
MSTRG.21165.2	ENSGALG00000010954
MSTRG.21165.2	ENSGALG00000040947
MSTRG.21165.2	ENSGALG00000001992
MSTRG.21165.2	ENSGALG00000003845
MSTRG.21165.2	ENSGALG00000017077
MSTRG.21165.2	ENSGALG00000017073
MSTRG.21165.2	ENSGALG00000028148
MSTRG.21165.2	ENSGALG00000040586
MSTRG.21165.2	ENSGALG00000029238
MSTRG.21165.2	ENSGALG00000035923
MSTRG.21165.2	ENSGALG00000010006
MSTRG.21165.2	ENSGALG00000003091
MSTRG.21165.2	ENSGALG00000042967
MSTRG.21165.2	ENSGALG00000038540
MSTRG.21165.2	ENSGALG00000038543
MSTRG.21165.2	ENSGALG00000044813
MSTRG.21165.2	ENSGALG00000039624
MSTRG.21165.2	ENSGALG00000016231
MSTRG.21165.2	ENSGALG00000013606
MSTRG.21165.2	ENSGALG00000011515
MSTRG.21165.2	ENSGALG00000016173
MSTRG.21165.2	ENSGALG00000001962
MSTRG.21165.2	ENSGALG00000037030
MSTRG.21165.2	ENSGALG00000029001
MSTRG.21165.2	ENSGALG00000006431
MSTRG.21165.2	ENSGALG00000033834
MSTRG.21165.2	ENSGALG00000048187
MSTRG.21165.2	ENSGALG00000026605
MSTRG.21165.2	ENSGALG00000021658
MSTRG.21165.2	ENSGALG00000030800
MSTRG.21165.2	ENSGALG00000030802
MSTRG.21165.2	ENSGALG00000030808
MSTRG.21165.2	ENSGALG00000016379
MSTRG.21165.2	ENSGALG00000009968
MSTRG.21165.2	ENSGALG00000009967
MSTRG.21165.2	ENSGALG00000008584
MSTRG.21165.2	ENSGALG00000004110
MSTRG.21165.2	ENSGALG00000004115
MSTRG.21165.2	ENSGALG00000013369
MSTRG.21165.2	ENSGALG00000032930
MSTRG.21165.2	ENSGALG00000032937
MSTRG.21165.2	ENSGALG00000003701
MSTRG.21165.2	ENSGALG00000003709
MSTRG.21165.2	ENSGALG00000020737
MSTRG.21165.2	ENSGALG00000009854
MSTRG.21165.2	ENSGALG00000015301
MSTRG.21165.2	ENSGALG00000014659
MSTRG.21165.2	ENSGALG00000051336
MSTRG.21165.2	ENSGALG00000011683
MSTRG.21165.2	ENSGALG00000010087
MSTRG.21165.2	ENSGALG00000010089
MSTRG.21165.2	ENSGALG00000011976
MSTRG.21165.2	ENSGALG00000005550
MSTRG.21165.2	ENSGALG00000005558
MSTRG.21165.2	ENSGALG00000007958
MSTRG.21165.2	ENSGALG00000007959
MSTRG.21165.2	ENSGALG00000007045
MSTRG.21165.2	ENSGALG00000043074
MSTRG.21165.2	ENSGALG00000035493
MSTRG.21165.2	ENSGALG00000036856
MSTRG.21165.2	ENSGALG00000005299
MSTRG.21165.2	ENSGALG00000008077
MSTRG.21165.2	ENSGALG00000038812
MSTRG.21165.2	ENSGALG00000008730
MSTRG.21165.2	ENSGALG00000008738
MSTRG.21165.2	ENSGALG00000009069
MSTRG.21165.2	ENSGALG00000009061
MSTRG.21165.2	ENSGALG00000017333
MSTRG.21165.2	ENSGALG00000002501
MSTRG.21165.2	ENSGALG00000027334
MSTRG.21165.2	ENSGALG00000015405
MSTRG.21165.2	ENSGALG00000015407
MSTRG.21165.2	ENSGALG00000015895
MSTRG.21165.2	ENSGALG00000040833
MSTRG.21165.2	ENSGALG00000011409
MSTRG.21165.2	ENSGALG00000002127
MSTRG.21165.2	ENSGALG00000003294
MSTRG.21165.2	ENSGALG00000003744
MSTRG.21165.2	ENSGALG00000003742
MSTRG.21165.2	ENSGALG00000033759
MSTRG.21165.2	ENSGALG00000004216
MSTRG.21165.2	ENSGALG00000050553
MSTRG.21165.2	ENSGALG00000038885
MSTRG.21165.2	ENSGALG00000014924
MSTRG.21165.2	ENSGALG00000028762
MSTRG.21165.2	ENSGALG00000015349
MSTRG.21165.2	ENSGALG00000014883
MSTRG.21165.2	ENSGALG00000014692
MSTRG.21165.2	ENSGALG00000051378
MSTRG.21165.2	ENSGALG00000014698
MSTRG.21165.2	ENSGALG00000029416
MSTRG.21165.2	ENSGALG00000030609
MSTRG.21165.2	ENSGALG00000009592
MSTRG.21165.2	ENSGALG00000051954
MSTRG.21165.2	ENSGALG00000055010
MSTRG.21165.2	ENSGALG00000001034
MSTRG.21165.2	ENSGALG00000001036
MSTRG.21165.2	ENSGALG00000016996
MSTRG.21165.2	ENSGALG00000016991
MSTRG.21165.2	ENSGALG00000034501
MSTRG.21165.2	ENSGALG00000034502
MSTRG.21165.2	ENSGALG00000000857
MSTRG.21165.2	ENSGALG00000003503
MSTRG.21165.2	ENSGALG00000005904
MSTRG.21165.2	ENSGALG00000005901
MSTRG.21165.2	ENSGALG00000040662
MSTRG.21165.2	ENSGALG00000033365
MSTRG.21165.2	ENSGALG00000002354
MSTRG.21165.2	ENSGALG00000043359
MSTRG.21165.2	ENSGALG00000002371
MSTRG.21165.2	ENSGALG00000043373
MSTRG.21165.2	ENSGALG00000038608
MSTRG.21165.2	ENSGALG00000010861
MSTRG.21165.2	ENSGALG00000012410
MSTRG.21165.2	ENSGALG00000052763
MSTRG.21165.2	ENSGALG00000014716
MSTRG.21165.2	ENSGALG00000014711
MSTRG.21165.2	ENSGALG00000008036
MSTRG.21165.2	ENSGALG00000005257
MSTRG.21165.2	ENSGALG00000005256
MSTRG.21165.2	ENSGALG00000000550
MSTRG.21165.2	ENSGALG00000006785
MSTRG.21165.2	ENSGALG00000005782
MSTRG.21165.2	ENSGALG00000007124
MSTRG.21165.2	ENSGALG00000007127
MSTRG.21165.2	ENSGALG00000002576
MSTRG.21165.2	ENSGALG00000032730
MSTRG.21165.2	ENSGALG00000048144
MSTRG.21165.2	ENSGALG00000043828
MSTRG.21165.2	ENSGALG00000043829
MSTRG.21165.2	ENSGALG00000013689
MSTRG.21165.2	ENSGALG00000013124
MSTRG.21165.2	ENSGALG00000012658
MSTRG.21165.2	ENSGALG00000038109
MSTRG.21165.2	ENSGALG00000038102
MSTRG.21165.2	ENSGALG00000012387
MSTRG.21165.2	ENSGALG00000054793
MSTRG.21165.2	ENSGALG00000054420
MSTRG.21165.2	ENSGALG00000017148
MSTRG.21165.2	ENSGALG00000005420
MSTRG.21165.2	ENSGALG00000005421
MSTRG.21165.2	ENSGALG00000034124
MSTRG.21165.2	ENSGALG00000000632
MSTRG.21165.2	ENSGALG00000025764
MSTRG.21165.2	ENSGALG00000026151
MSTRG.21165.2	ENSGALG00000016569
MSTRG.21165.2	ENSGALG00000038801
MSTRG.21165.2	ENSGALG00000024172
MSTRG.21165.2	ENSGALG00000011643
MSTRG.21165.2	ENSGALG00000013861
MSTRG.21165.2	ENSGALG00000009858
MSTRG.21165.2	ENSGALG00000009850
MSTRG.21165.2	ENSGALG00000014753
MSTRG.21165.2	ENSGALG00000005290
MSTRG.21165.2	ENSGALG00000000518
MSTRG.21165.2	ENSGALG00000010122
MSTRG.21165.2	ENSGALG00000037510
MSTRG.21165.2	ENSGALG00000030059
MSTRG.21165.2	ENSGALG00000030051
MSTRG.21165.2	ENSGALG00000020210
MSTRG.21165.2	ENSGALG00000001616
MSTRG.21165.2	ENSGALG00000030730
MSTRG.21165.2	ENSGALG00000013776
MSTRG.21165.2	ENSGALG00000026301
MSTRG.21165.2	ENSGALG00000026302
MSTRG.21165.2	ENSGALG00000012695
MSTRG.21165.2	ENSGALG00000012694
MSTRG.21165.2	ENSGALG00000038143
MSTRG.21165.2	ENSGALG00000012348
MSTRG.21165.2	ENSGALG00000036645
MSTRG.21165.2	ENSGALG00000008508
MSTRG.21165.2	ENSGALG00000008500
MSTRG.21165.2	ENSGALG00000001620
MSTRG.21165.2	ENSGALG00000040873
MSTRG.21165.2	ENSGALG00000044362
MSTRG.21165.2	ENSGALG00000041111
MSTRG.21165.2	ENSGALG00000015346
MSTRG.21165.2	ENSGALG00000011445
MSTRG.21165.2	ENSGALG00000001540
MSTRG.21165.2	ENSGALG00000009626
MSTRG.21165.2	ENSGALG00000002781
MSTRG.21165.2	ENSGALG00000023199
MSTRG.21165.2	ENSGALG00000023191
MSTRG.21165.2	ENSGALG00000012068
MSTRG.21165.2	ENSGALG00000009553
MSTRG.21165.2	ENSGALG00000000783
MSTRG.21165.2	ENSGALG00000000787
MSTRG.21165.2	ENSGALG00000007331
MSTRG.21165.2	ENSGALG00000049287
MSTRG.21165.2	ENSGALG00000049751
MSTRG.21165.2	ENSGALG00000005057
MSTRG.21165.2	ENSGALG00000050309
MSTRG.21165.2	ENSGALG00000006503
MSTRG.21165.2	ENSGALG00000002089
MSTRG.21165.2	ENSGALG00000008812
MSTRG.21165.2	ENSGALG00000039696
MSTRG.21165.2	ENSGALG00000015951
MSTRG.21165.2	ENSGALG00000039523
MSTRG.21165.2	ENSGALG00000013506
MSTRG.21165.2	ENSGALG00000015480
MSTRG.21165.2	ENSGALG00000040397
MSTRG.21165.2	ENSGALG00000031699
MSTRG.21165.2	ENSGALG00000011833
MSTRG.21165.2	ENSGALG00000006294
MSTRG.21165.2	ENSGALG00000002531
MSTRG.21165.2	ENSGALG00000003665
MSTRG.21165.2	ENSGALG00000011373
MSTRG.21165.2	ENSGALG00000011377
MSTRG.21165.2	ENSGALG00000041299
MSTRG.21165.2	ENSGALG00000013406
MSTRG.21165.2	ENSGALG00000012618
MSTRG.21165.2	ENSGALG00000039817
MSTRG.21165.2	ENSGALG00000002272
MSTRG.21165.2	ENSGALG00000009233
MSTRG.21165.2	ENSGALG00000009230
MSTRG.21165.2	ENSGALG00000009239
MSTRG.21165.2	ENSGALG00000010988
MSTRG.21165.2	ENSGALG00000049408
MSTRG.21165.2	ENSGALG00000032161
MSTRG.21165.2	ENSGALG00000032832
MSTRG.21165.2	ENSGALG00000030097
MSTRG.21165.2	ENSGALG00000033017
MSTRG.21165.2	ENSGALG00000013438
MSTRG.21165.2	ENSGALG00000014801
MSTRG.21165.2	ENSGALG00000040260
MSTRG.21165.2	ENSGALG00000001802
MSTRG.21165.2	ENSGALG00000010275
MSTRG.21165.2	ENSGALG00000010279
MSTRG.21165.2	ENSGALG00000005326
MSTRG.21165.2	ENSGALG00000005328
MSTRG.21165.2	ENSGALG00000006676
MSTRG.21165.2	ENSGALG00000005499
MSTRG.21165.2	ENSGALG00000001371
MSTRG.21165.2	ENSGALG00000007237
MSTRG.21165.2	ENSGALG00000052336
MSTRG.21165.2	ENSGALG00000019847
MSTRG.21165.2	ENSGALG00000029918
MSTRG.21165.2	ENSGALG00000009305
MSTRG.21165.2	ENSGALG00000009309
MSTRG.21165.2	ENSGALG00000008950
MSTRG.21165.2	ENSGALG00000008957
MSTRG.21165.2	ENSGALG00000039205
MSTRG.21165.2	ENSGALG00000052646
MSTRG.21165.2	ENSGALG00000052647
MSTRG.21165.2	ENSGALG00000052649
MSTRG.21165.2	ENSGALG00000011068
MSTRG.21165.2	ENSGALG00000014616
MSTRG.21165.2	ENSGALG00000040541
MSTRG.21165.2	ENSGALG00000040546
MSTRG.21165.2	ENSGALG00000008175
MSTRG.21165.2	ENSGALG00000011931
MSTRG.21165.2	ENSGALG00000003323
MSTRG.21165.2	ENSGALG00000003321
MSTRG.21165.2	ENSGALG00000007009
MSTRG.21165.2	ENSGALG00000002632
MSTRG.21165.2	ENSGALG00000046000
MSTRG.21165.2	ENSGALG00000034630
MSTRG.21165.2	ENSGALG00000002982
MSTRG.21165.2	ENSGALG00000004675
MSTRG.21165.2	ENSGALG00000004670
MSTRG.21165.2	ENSGALG00000004671
MSTRG.21165.2	ENSGALG00000031035
MSTRG.21165.2	ENSGALG00000005983
MSTRG.21165.2	ENSGALG00000038933
MSTRG.21165.2	ENSGALG00000015721
MSTRG.21165.2	ENSGALG00000012111
MSTRG.21165.2	ENSGALG00000041277
MSTRG.21165.2	ENSGALG00000014186
MSTRG.21165.2	ENSGALG00000014298
MSTRG.21165.2	ENSGALG00000040976
MSTRG.21165.2	ENSGALG00000036301
MSTRG.21165.2	ENSGALG00000002283
MSTRG.21165.2	ENSGALG00000037556
MSTRG.21165.2	ENSGALG00000035026
MSTRG.21165.2	ENSGALG00000035023
MSTRG.21165.2	ENSGALG00000002866
MSTRG.21165.2	ENSGALG00000049812
MSTRG.21165.2	ENSGALG00000031058
MSTRG.21165.2	ENSGALG00000032329
MSTRG.21165.2	ENSGALG00000009955
MSTRG.21165.2	ENSGALG00000039499
MSTRG.21165.2	ENSGALG00000012836
MSTRG.21165.2	ENSGALG00000001666
MSTRG.21165.2	ENSGALG00000001663
MSTRG.21165.2	ENSGALG00000015822
MSTRG.21165.2	ENSGALG00000015821
MSTRG.21165.2	ENSGALG00000005858
MSTRG.21165.2	ENSGALG00000005857
MSTRG.21165.2	ENSGALG00000005854
MSTRG.21165.2	ENSGALG00000040886
MSTRG.21165.2	ENSGALG00000029449
MSTRG.21165.2	ENSGALG00000004106
MSTRG.21165.2	ENSGALG00000044642
MSTRG.21165.2	ENSGALG00000032270
MSTRG.21165.2	ENSGALG00000032273
MSTRG.21165.2	ENSGALG00000002198
MSTRG.21165.2	ENSGALG00000002192
MSTRG.21165.2	ENSGALG00000002194
MSTRG.21165.2	ENSGALG00000038461
MSTRG.21165.2	ENSGALG00000038469
MSTRG.21165.2	ENSGALG00000030253
MSTRG.21165.2	ENSGALG00000008902
MSTRG.21165.2	ENSGALG00000008909
MSTRG.21165.2	ENSGALG00000015594
MSTRG.21165.2	ENSGALG00000046805
MSTRG.21165.2	ENSGALG00000000734
MSTRG.21165.2	ENSGALG00000010347
MSTRG.21165.2	ENSGALG00000031839
MSTRG.21165.2	ENSGALG00000011967
MSTRG.21165.2	ENSGALG00000011962
MSTRG.21165.2	ENSGALG00000011963
MSTRG.21165.2	ENSGALG00000005522
MSTRG.21165.2	ENSGALG00000009651
MSTRG.21165.2	ENSGALG00000037371
MSTRG.21165.2	ENSGALG00000007387
MSTRG.21165.2	ENSGALG00000035201
MSTRG.21165.2	ENSGALG00000010356
MSTRG.21165.2	ENSGALG00000005959
MSTRG.21165.2	ENSGALG00000015000
MSTRG.21165.2	ENSGALG00000023396
MSTRG.21165.2	ENSGALG00000008728
MSTRG.21165.2	ENSGALG00000014569
MSTRG.21165.2	ENSGALG00000009093
MSTRG.21165.2	ENSGALG00000012941
MSTRG.21165.2	ENSGALG00000028032
MSTRG.21165.2	ENSGALG00000009843
MSTRG.21165.2	ENSGALG00000035814
MSTRG.21165.2	ENSGALG00000028967
MSTRG.21165.2	ENSGALG00000004882
MSTRG.21165.2	ENSGALG00000048899
MSTRG.21165.2	ENSGALG00000010942
MSTRG.21165.2	ENSGALG00000028451
MSTRG.21165.2	ENSGALG00000008530
MSTRG.21165.2	ENSGALG00000012684
MSTRG.21165.2	ENSGALG00000001619
MSTRG.21165.2	ENSGALG00000010448
MSTRG.21165.2	ENSGALG00000007516
MSTRG.21165.2	ENSGALG00000000988
MSTRG.21165.2	ENSGALG00000035116
MSTRG.21165.2	ENSGALG00000034232
MSTRG.21165.2	ENSGALG00000007892
MSTRG.21165.2	ENSGALG00000035625
MSTRG.21165.2	ENSGALG00000020410
MSTRG.21165.2	ENSGALG00000004224
MSTRG.21165.2	ENSGALG00000040254
MSTRG.21165.2	ENSGALG00000013728
MSTRG.21165.2	ENSGALG00000013726
MSTRG.21165.2	ENSGALG00000014023
MSTRG.21165.2	ENSGALG00000001790
MSTRG.21165.2	ENSGALG00000001798
MSTRG.21165.2	ENSGALG00000014206
MSTRG.21165.2	ENSGALG00000000657
MSTRG.21165.2	ENSGALG00000007520
MSTRG.21165.2	ENSGALG00000007528
MSTRG.21165.2	ENSGALG00000003995
MSTRG.21165.2	ENSGALG00000015200
MSTRG.21165.2	ENSGALG00000004179
MSTRG.21165.2	ENSGALG00000015691
MSTRG.21165.2	ENSGALG00000011427
MSTRG.21165.2	ENSGALG00000041473
MSTRG.21165.2	ENSGALG00000044485
MSTRG.21165.2	ENSGALG00000007886
MSTRG.21165.2	ENSGALG00000050887
MSTRG.21165.2	ENSGALG00000038416
MSTRG.21165.2	ENSGALG00000038411
MSTRG.21165.2	ENSGALG00000010186
MSTRG.21165.2	ENSGALG00000010185
MSTRG.21165.2	ENSGALG00000039738
MSTRG.21165.2	ENSGALG00000005236
MSTRG.21165.2	ENSGALG00000015360
MSTRG.21165.2	ENSGALG00000029095
MSTRG.21165.2	ENSGALG00000008265
MSTRG.21165.2	ENSGALG00000031841
MSTRG.21165.2	ENSGALG00000011623
MSTRG.21165.2	ENSGALG00000008198
MSTRG.21165.2	ENSGALG00000011626
MSTRG.21165.2	ENSGALG00000006043
MSTRG.21165.2	ENSGALG00000036017
MSTRG.21165.2	ENSGALG00000005079
MSTRG.21165.2	ENSGALG00000042511
MSTRG.21165.2	ENSGALG00000006520
MSTRG.21165.2	ENSGALG00000006525
MSTRG.21165.2	ENSGALG00000041337
MSTRG.21165.2	ENSGALG00000013064
MSTRG.21165.2	ENSGALG00000002316
MSTRG.21165.2	ENSGALG00000043394
MSTRG.21165.2	ENSGALG00000021262
MSTRG.21165.2	ENSGALG00000003045
MSTRG.21165.2	ENSGALG00000012007
MSTRG.21165.2	ENSGALG00000007102
MSTRG.21165.2	ENSGALG00000002551
MSTRG.21165.2	ENSGALG00000042259
MSTRG.21165.2	ENSGALG00000020078
MSTRG.21165.2	ENSGALG00000002583
MSTRG.21165.2	ENSGALG00000048205
MSTRG.21165.2	ENSGALG00000006437
MSTRG.21165.2	ENSGALG00000017163
MSTRG.21165.2	ENSGALG00000001726
MSTRG.21165.2	ENSGALG00000003919
MSTRG.21165.2	ENSGALG00000045478
MSTRG.21165.2	ENSGALG00000000296
MSTRG.21165.2	ENSGALG00000001521
MSTRG.21165.2	ENSGALG00000007809
MSTRG.21165.2	ENSGALG00000007800
MSTRG.21165.2	ENSGALG00000003272
MSTRG.21165.2	ENSGALG00000036783
MSTRG.21165.2	ENSGALG00000003492
MSTRG.21165.2	ENSGALG00000032799
MSTRG.21165.2	ENSGALG00000041331
MSTRG.21165.2	ENSGALG00000038865
MSTRG.21165.2	ENSGALG00000008234
MSTRG.21165.2	ENSGALG00000009540
MSTRG.21165.2	ENSGALG00000000791
MSTRG.21165.2	ENSGALG00000054319
MSTRG.21165.2	ENSGALG00000017096
MSTRG.21165.2	ENSGALG00000017098
MSTRG.21165.2	ENSGALG00000000802
MSTRG.21165.2	ENSGALG00000037807
MSTRG.21165.2	ENSGALG00000046656
MSTRG.21165.2	ENSGALG00000004003
MSTRG.21165.2	ENSGALG00000004002
MSTRG.21165.2	ENSGALG00000029709
MSTRG.21165.2	ENSGALG00000006512
MSTRG.21165.2	ENSGALG00000003071
MSTRG.21165.2	ENSGALG00000047979
MSTRG.21165.2	ENSGALG00000008807
MSTRG.21165.2	ENSGALG00000053318
MSTRG.21165.2	ENSGALG00000015211
MSTRG.21165.2	ENSGALG00000025996
MSTRG.21165.2	ENSGALG00000000615
MSTRG.21165.2	ENSGALG00000007485
MSTRG.21165.2	ENSGALG00000007481
MSTRG.21165.2	ENSGALG00000032640
MSTRG.21165.2	ENSGALG00000032645
MSTRG.21165.2	ENSGALG00000023066
MSTRG.21165.2	ENSGALG00000012629
MSTRG.21165.2	ENSGALG00000012620
MSTRG.21165.2	ENSGALG00000012627
MSTRG.21165.2	ENSGALG00000039803
MSTRG.21165.2	ENSGALG00000029831
MSTRG.21165.2	ENSGALG00000053871
MSTRG.21165.2	ENSGALG00000000011
MSTRG.21165.2	ENSGALG00000039472
MSTRG.21165.2	ENSGALG00000016467
MSTRG.21165.2	ENSGALG00000016464
MSTRG.21165.2	ENSGALG00000016468
MSTRG.21165.2	ENSGALG00000012542
MSTRG.21165.2	ENSGALG00000012546
MSTRG.21165.2	ENSGALG00000008389
MSTRG.21165.2	ENSGALG00000046914
MSTRG.21165.2	ENSGALG00000000407
MSTRG.21165.2	ENSGALG00000034198
MSTRG.21165.2	ENSGALG00000043938
MSTRG.21165.2	ENSGALG00000047235
MSTRG.21165.2	ENSGALG00000003441
MSTRG.21165.2	ENSGALG00000010538
MSTRG.21165.2	ENSGALG00000043754
MSTRG.21165.2	ENSGALG00000013784
MSTRG.21165.2	ENSGALG00000014331
MSTRG.21165.2	ENSGALG00000027255
MSTRG.21165.2	Gallus_gallus_newGene_8135
MSTRG.21165.2	ENSGALG00000006596
MSTRG.21165.2	ENSGALG00000035129
MSTRG.21165.2	ENSGALG00000003345
MSTRG.21165.2	ENSGALG00000019087
MSTRG.21165.2	ENSGALG00000002967
MSTRG.21165.2	ENSGALG00000002964
MSTRG.21165.2	ENSGALG00000038528
MSTRG.21165.2	ENSGALG00000004691
MSTRG.21165.2	ENSGALG00000004756
MSTRG.21165.2	ENSGALG00000004750
MSTRG.21165.2	ENSGALG00000052355
MSTRG.21165.2	ENSGALG00000003400
MSTRG.21165.2	ENSGALG00000005806
MSTRG.21165.2	ENSGALG00000026253
MSTRG.21165.2	ENSGALG00000006864
MSTRG.21165.2	ENSGALG00000002419
MSTRG.21165.2	ENSGALG00000008454
MSTRG.21165.2	ENSGALG00000009325
MSTRG.21165.2	ENSGALG00000017050
MSTRG.21165.2	ENSGALG00000000761
MSTRG.21165.2	ENSGALG00000005687
MSTRG.21165.2	ENSGALG00000005685
MSTRG.21165.2	ENSGALG00000007937
MSTRG.21165.2	ENSGALG00000007683
MSTRG.21165.2	ENSGALG00000003308
MSTRG.21165.2	ENSGALG00000041573
MSTRG.21165.2	ENSGALG00000013626
MSTRG.21165.2	ENSGALG00000042009
MSTRG.21165.2	ENSGALG00000015708
MSTRG.21165.2	ENSGALG00000008798
MSTRG.21165.2	ENSGALG00000010627
MSTRG.21165.2	ENSGALG00000010623
MSTRG.21165.2	ENSGALG00000017394
MSTRG.21165.2	ENSGALG00000012919
MSTRG.21165.2	ENSGALG00000003854
MSTRG.21165.2	ENSGALG00000015037
MSTRG.21165.2	ENSGALG00000012021
MSTRG.21165.2	ENSGALG00000040371
MSTRG.21165.2	ENSGALG00000040373
MSTRG.21165.2	ENSGALG00000035869
MSTRG.21165.2	ENSGALG00000011238
MSTRG.21165.2	ENSGALG00000011235
MSTRG.21165.2	ENSGALG00000007768
MSTRG.21165.2	ENSGALG00000043193
MSTRG.21165.2	ENSGALG00000038797
MSTRG.21165.2	ENSGALG00000004448
MSTRG.21165.2	ENSGALG00000021637
MSTRG.21165.2	ENSGALG00000023709
MSTRG.21165.2	ENSGALG00000026363
MSTRG.21165.2	ENSGALG00000015112
MSTRG.21165.2	ENSGALG00000014862
MSTRG.21165.2	ENSGALG00000014867
MSTRG.21165.2	ENSGALG00000011745
MSTRG.21165.2	ENSGALG00000011743
MSTRG.21165.2	ENSGALG00000001642
MSTRG.21165.2	ENSGALG00000001392
MSTRG.21165.2	ENSGALG00000035530
MSTRG.21165.2	ENSGALG00000046779
MSTRG.21165.2	ENSGALG00000013865
MSTRG.21165.2	ENSGALG00000014939
MSTRG.21165.2	ENSGALG00000041163
MSTRG.21165.2	ENSGALG00000016917
MSTRG.21165.2	ENSGALG00000003720
MSTRG.21165.2	ENSGALG00000039269
MSTRG.21165.2	ENSGALG00000016676
MSTRG.21165.2	ENSGALG00000015091
MSTRG.21165.2	ENSGALG00000015094
MSTRG.21165.2	ENSGALG00000005571
MSTRG.21165.2	ENSGALG00000005575
MSTRG.21165.2	ENSGALG00000001054
MSTRG.21165.2	ENSGALG00000030003
MSTRG.21165.2	ENSGALG00000034693
MSTRG.21165.2	ENSGALG00000005961
MSTRG.21165.2	ENSGALG00000036870
MSTRG.21165.2	ENSGALG00000005038
MSTRG.21165.2	ENSGALG00000023335
MSTRG.21165.2	ENSGALG00000039061
MSTRG.21165.2	ENSGALG00000012170
MSTRG.21165.2	ENSGALG00000041202
MSTRG.21165.2	ENSGALG00000008713
MSTRG.21165.2	ENSGALG00000009045
MSTRG.21165.2	ENSGALG00000008873
MSTRG.21165.2	ENSGALG00000013342
MSTRG.21165.2	ENSGALG00000016198
MSTRG.21165.2	ENSGALG00000009837
MSTRG.21165.2	ENSGALG00000015428
MSTRG.21165.2	ENSGALG00000040480
MSTRG.21165.2	ENSGALG00000008057
MSTRG.21165.2	ENSGALG00000008050
MSTRG.21165.2	ENSGALG00000000685
MSTRG.21165.2	ENSGALG00000000533
MSTRG.21165.2	ENSGALG00000011858
MSTRG.21165.2	ENSGALG00000010104
MSTRG.21165.2	ENSGALG00000033568
MSTRG.21165.2	ENSGALG00000013102
MSTRG.21165.2	ENSGALG00000014573
MSTRG.21165.2	ENSGALG00000010478
MSTRG.21165.2	ENSGALG00000017128
MSTRG.21165.2	ENSGALG00000034618
MSTRG.21165.2	ENSGALG00000015154
MSTRG.21165.2	ENSGALG00000003958
MSTRG.21165.2	ENSGALG00000001613
MSTRG.21165.2	ENSGALG00000002144
MSTRG.21165.2	ENSGALG00000032992
MSTRG.21165.2	ENSGALG00000032993
MSTRG.21165.2	ENSGALG00000030908
MSTRG.21165.2	ENSGALG00000025743
MSTRG.21165.2	ENSGALG00000025747
MSTRG.21165.2	ENSGALG00000041370
MSTRG.21165.2	ENSGALG00000016547
MSTRG.21165.2	ENSGALG00000016546
MSTRG.21165.2	ENSGALG00000048151
MSTRG.21165.2	ENSGALG00000012048
MSTRG.21165.2	ENSGALG00000015015
MSTRG.21165.2	ENSGALG00000011704
MSTRG.21165.2	ENSGALG00000008226
MSTRG.21165.2	ENSGALG00000017627
MSTRG.21165.2	ENSGALG00000001765
MSTRG.21165.2	ENSGALG00000008486
MSTRG.21165.2	ENSGALG00000009686
MSTRG.21165.2	ENSGALG00000016972
MSTRG.21165.2	ENSGALG00000005395
MSTRG.21165.2	ENSGALG00000004926
MSTRG.21165.2	ENSGALG00000006568
MSTRG.21165.2	ENSGALG00000006567
MSTRG.21165.2	ENSGALG00000006564
MSTRG.21165.2	ENSGALG00000006563
MSTRG.21165.2	ENSGALG00000043605
MSTRG.21165.2	ENSGALG00000051251
MSTRG.21165.2	ENSGALG00000011581
MSTRG.21165.2	ENSGALG00000006760
MSTRG.21165.2	ENSGALG00000007491
MSTRG.21165.2	ENSGALG00000007490
MSTRG.21165.2	ENSGALG00000007493
MSTRG.21165.2	ENSGALG00000007141
MSTRG.21165.2	ENSGALG00000012988
MSTRG.21165.2	ENSGALG00000052223
MSTRG.21165.2	ENSGALG00000051754
MSTRG.21165.2	ENSGALG00000008376
MSTRG.21165.2	ENSGALG00000006623
MSTRG.21165.2	ENSGALG00000007572
MSTRG.21165.2	ENSGALG00000006198
MSTRG.21165.2	ENSGALG00000006190
MSTRG.21165.2	ENSGALG00000016823
MSTRG.21165.2	ENSGALG00000016820
MSTRG.21165.2	ENSGALG00000016824
MSTRG.21165.2	ENSGALG00000031238
MSTRG.21165.2	ENSGALG00000003475
MSTRG.21165.2	ENSGALG00000004122
MSTRG.21165.2	ENSGALG00000040758
MSTRG.21165.2	ENSGALG00000041934
MSTRG.21165.2	ENSGALG00000003734
MSTRG.21165.2	ENSGALG00000027908
MSTRG.21165.2	ENSGALG00000010364
MSTRG.21165.2	ENSGALG00000010093
MSTRG.21165.2	ENSGALG00000009677
MSTRG.21165.2	ENSGALG00000001042
MSTRG.21165.2	ENSGALG00000007058
MSTRG.21165.2	ENSGALG00000007052
MSTRG.21165.2	ENSGALG00000034573
MSTRG.21165.2	ENSGALG00000000461
MSTRG.21165.2	ENSGALG00000002667
MSTRG.21165.2	ENSGALG00000004628
MSTRG.21165.2	ENSGALG00000037889
MSTRG.21165.2	ENSGALG00000008095
MSTRG.21165.2	ENSGALG00000004083
MSTRG.21165.2	ENSGALG00000005974
MSTRG.21165.2	ENSGALG00000005973
MSTRG.21165.2	ENSGALG00000012147
MSTRG.21165.2	ENSGALG00000009107
MSTRG.21165.2	ENSGALG00000020164
MSTRG.21165.2	ENSGALG00000002346
MSTRG.21165.2	ENSGALG00000014425
MSTRG.21165.2	ENSGALG00000015733
MSTRG.21165.2	ENSGALG00000009070
MSTRG.21165.2	ENSGALG00000017304
MSTRG.21165.2	ENSGALG00000047143
MSTRG.21165.2	ENSGALG00000029360
MSTRG.21165.2	ENSGALG00000009828
MSTRG.21165.2	ENSGALG00000015437
MSTRG.21165.2	ENSGALG00000000693
MSTRG.21165.2	ENSGALG00000000521
MSTRG.21165.2	ENSGALG00000010117
MSTRG.21165.2	ENSGALG00000010119
MSTRG.21165.2	ENSGALG00000031606
MSTRG.21165.2	ENSGALG00000042254
MSTRG.21165.2	ENSGALG00000006646
MSTRG.21165.2	ENSGALG00000034722
MSTRG.21165.2	ENSGALG00000033513
MSTRG.21165.2	ENSGALG00000041225
MSTRG.21165.2	ENSGALG00000013174
MSTRG.21165.2	ENSGALG00000042759
MSTRG.21165.2	ENSGALG00000008517
MSTRG.21165.2	ENSGALG00000010468
MSTRG.21165.2	ENSGALG00000010463
MSTRG.21165.2	ENSGALG00000017118
MSTRG.21165.2	ENSGALG00000015977
MSTRG.21165.2	ENSGALG00000040864
MSTRG.21165.2	ENSGALG00000047488
MSTRG.21165.2	ENSGALG00000011476
MSTRG.21165.2	ENSGALG00000005473
MSTRG.21165.2	ENSGALG00000005472
MSTRG.21165.2	ENSGALG00000005474
MSTRG.21165.2	ENSGALG00000010700
MSTRG.21165.2	ENSGALG00000042197
MSTRG.21165.2	ENSGALG00000037483
MSTRG.21165.2	ENSGALG00000003220
MSTRG.21165.2	ENSGALG00000034119
MSTRG.21165.2	ENSGALG00000004799
MSTRG.21165.2	ENSGALG00000004794
MSTRG.21165.2	ENSGALG00000004245
MSTRG.21165.2	ENSGALG00000053509
MSTRG.21165.2	ENSGALG00000025759
MSTRG.21165.2	ENSGALG00000025751
MSTRG.21165.2	ENSGALG00000025755
MSTRG.21165.2	ENSGALG00000027454
MSTRG.21165.2	ENSGALG00000016556
MSTRG.21165.2	ENSGALG00000047102
MSTRG.21165.2	ENSGALG00000008022
MSTRG.21165.2	ENSGALG00000005266
MSTRG.21165.2	ENSGALG00000016348
MSTRG.21165.2	ENSGALG00000011865
MSTRG.21165.2	ENSGALG00000006796
MSTRG.21165.2	ENSGALG00000010935
MSTRG.21165.2	ENSGALG00000002899
MSTRG.21165.2	ENSGALG00000031340
MSTRG.21165.2	ENSGALG00000026468
MSTRG.21165.2	ENSGALG00000033231
MSTRG.21165.2	ENSGALG00000013131
MSTRG.21165.2	ENSGALG00000032184
MSTRG.21165.2	ENSGALG00000008551
MSTRG.21165.2	ENSGALG00000009207
MSTRG.21165.2	ENSGALG00000013272
MSTRG.21165.2	ENSGALG00000009985
MSTRG.21165.2	ENSGALG00000003922
MSTRG.21165.2	ENSGALG00000011128
MSTRG.21165.2	ENSGALG00000008615
MSTRG.21165.2	ENSGALG00000005430
MSTRG.21165.2	ENSGALG00000010291
MSTRG.21165.2	ENSGALG00000010294
MSTRG.21165.2	ENSGALG00000010748
MSTRG.21165.2	ENSGALG00000010744
MSTRG.21165.2	ENSGALG00000017211
MSTRG.21165.2	ENSGALG00000036796
MSTRG.21165.2	ENSGALG00000006601
MSTRG.21165.2	ENSGALG00000005882
MSTRG.21165.2	ENSGALG00000015029
MSTRG.21165.2	ENSGALG00000055082
MSTRG.21165.2	ENSGALG00000013851
MSTRG.21165.2	ENSGALG00000016908
MSTRG.21165.2	ENSGALG00000016017
MSTRG.21165.2	ENSGALG00000003937
MSTRG.21165.2	ENSGALG00000029298
MSTRG.21165.2	ENSGALG00000029292
MSTRG.21165.2	ENSGALG00000035940
MSTRG.21165.2	ENSGALG00000004956
MSTRG.21165.2	ENSGALG00000004953
MSTRG.21165.2	ENSGALG00000005608
MSTRG.21165.2	ENSGALG00000003381
MSTRG.21165.2	ENSGALG00000003039
MSTRG.21165.2	ENSGALG00000023621
MSTRG.21165.2	ENSGALG00000015253
MSTRG.21165.2	ENSGALG00000014786
MSTRG.21165.2	ENSGALG00000014788
MSTRG.21165.2	ENSGALG00000029502
MSTRG.21165.2	ENSGALG00000000650
MSTRG.21165.2	ENSGALG00000006715
MSTRG.21165.2	ENSGALG00000007199
MSTRG.21165.2	ENSGALG00000007195
MSTRG.21165.2	ENSGALG00000007191
MSTRG.21165.2	ENSGALG00000049427
MSTRG.21165.2	ENSGALG00000006457
MSTRG.21165.2	ENSGALG00000006455
MSTRG.21165.2	ENSGALG00000002222
MSTRG.21165.2	ENSGALG00000027871
MSTRG.21165.2	ENSGALG00000010211
MSTRG.21165.2	ENSGALG00000010214
MSTRG.21165.2	ENSGALG00000010219
MSTRG.21165.2	ENSGALG00000031928
MSTRG.21165.2	ENSGALG00000031929
MSTRG.21165.2	ENSGALG00000040553
MSTRG.21165.2	ENSGALG00000040089
MSTRG.21165.2	ENSGALG00000008107
MSTRG.21165.2	ENSGALG00000008103
MSTRG.21165.2	ENSGALG00000005507
MSTRG.21165.2	ENSGALG00000037682
MSTRG.21165.2	ENSGALG00000048349
MSTRG.21165.2	ENSGALG00000002624
MSTRG.21165.2	ENSGALG00000033690
MSTRG.21165.2	ENSGALG00000004597
MSTRG.21165.2	ENSGALG00000031021
MSTRG.21165.2	ENSGALG00000047346
MSTRG.21165.2	ENSGALG00000029382
MSTRG.21165.2	ENSGALG00000039034
MSTRG.21165.2	ENSGALG00000012103
MSTRG.21165.2	ENSGALG00000008744
MSTRG.21165.2	ENSGALG00000034001
MSTRG.21165.2	ENSGALG00000034007
MSTRG.21165.2	ENSGALG00000015474
MSTRG.21165.2	ENSGALG00000028900
MSTRG.21165.2	ENSGALG00000011200
MSTRG.21165.2	ENSGALG00000006974
MSTRG.21165.2	ENSGALG00000005776
MSTRG.21165.2	ENSGALG00000005775
MSTRG.21165.2	ENSGALG00000030065
MSTRG.21165.2	ENSGALG00000035016
MSTRG.21165.2	ENSGALG00000006607
MSTRG.21165.2	ENSGALG00000032352
MSTRG.21165.2	ENSGALG00000014233
MSTRG.21165.2	ENSGALG00000013956
MSTRG.21165.2	ENSGALG00000054256
MSTRG.21165.2	ENSGALG00000016868
MSTRG.21165.2	ENSGALG00000007537
MSTRG.21165.2	ENSGALG00000009288
MSTRG.21165.2	ENSGALG00000015889
MSTRG.21165.2	ENSGALG00000015884
MSTRG.21165.2	ENSGALG00000015887
MSTRG.21165.2	ENSGALG00000034218
MSTRG.21165.2	ENSGALG00000034210
MSTRG.21165.2	ENSGALG00000028205
MSTRG.21165.2	ENSGALG00000028203
MSTRG.21165.2	ENSGALG00000040796
MSTRG.21165.2	ENSGALG00000040794
MSTRG.21165.2	ENSGALG00000004160
MSTRG.21165.2	ENSGALG00000016649
MSTRG.21165.2	ENSGALG00000009554
MSTRG.21165.2	ENSGALG00000011436
MSTRG.21165.2	ENSGALG00000011432
MSTRG.21165.2	ENSGALG00000002137
MSTRG.21165.2	ENSGALG00000015598
MSTRG.21165.2	ENSGALG00000003771
MSTRG.21165.2	ENSGALG00000004200
MSTRG.21165.2	ENSGALG00000054015
MSTRG.21165.2	ENSGALG00000020788
MSTRG.21165.2	ENSGALG00000013745
MSTRG.21165.2	ENSGALG00000006062
MSTRG.21165.2	ENSGALG00000027492
MSTRG.21165.2	ENSGALG00000014910
MSTRG.21165.2	ENSGALG00000008187
MSTRG.21165.2	ENSGALG00000009633
MSTRG.21165.2	ENSGALG00000006050
MSTRG.21165.2	ENSGALG00000006051
MSTRG.21165.2	ENSGALG00000034534
MSTRG.21165.2	ENSGALG00000003570
MSTRG.21165.2	ENSGALG00000005931
MSTRG.21165.2	ENSGALG00000001996
MSTRG.21165.2	ENSGALG00000005525
MSTRG.21165.2	ENSGALG00000051022
MSTRG.21165.2	ENSGALG00000032029
MSTRG.21165.2	ENSGALG00000042505
MSTRG.21165.2	ENSGALG00000002301
MSTRG.21165.2	ENSGALG00000030376
MSTRG.21165.2	ENSGALG00000021213
MSTRG.21165.2	ENSGALG00000010875
MSTRG.21165.2	ENSGALG00000035421
MSTRG.21165.2	ENSGALG00000051597
MSTRG.21165.2	ENSGALG00000005046
MSTRG.21165.2	ENSGALG00000033932
MSTRG.21165.2	ENSGALG00000002326
MSTRG.21165.2	ENSGALG00000003058
MSTRG.21165.2	ENSGALG00000012448
MSTRG.21165.2	ENSGALG00000008003
MSTRG.21165.2	ENSGALG00000011803
MSTRG.21165.2	ENSGALG00000005205
MSTRG.21165.2	ENSGALG00000045846
MSTRG.21165.2	ENSGALG00000003690
MSTRG.21165.2	ENSGALG00000032660
MSTRG.21165.2	ENSGALG00000033212
MSTRG.21165.2	ENSGALG00000012608
MSTRG.21165.2	ENSGALG00000014525
MSTRG.21165.2	ENSGALG00000010991
MSTRG.21165.2	ENSGALG00000027571
MSTRG.21165.2	ENSGALG00000015944
MSTRG.21165.2	ENSGALG00000003907
MSTRG.21165.2	ENSGALG00000028809
MSTRG.21165.2	ENSGALG00000028801
MSTRG.21165.2	ENSGALG00000011106
MSTRG.21165.2	ENSGALG00000000660
MSTRG.21165.2	ENSGALG00000048034
MSTRG.21165.2	ENSGALG00000036443
MSTRG.21165.2	ENSGALG00000033781
MSTRG.21165.2	ENSGALG00000004738
MSTRG.21165.2	ENSGALG00000019355
MSTRG.21165.2	ENSGALG00000017036
MSTRG.21165.2	ENSGALG00000015044
MSTRG.21165.2	ENSGALG00000008431
MSTRG.21165.2	ENSGALG00000009525
MSTRG.21165.2	ENSGALG00000010562
MSTRG.21165.2	ENSGALG00000016925
MSTRG.21165.2	ENSGALG00000009388
MSTRG.21165.2	ENSGALG00000040018
MSTRG.21165.2	ENSGALG00000035960
MSTRG.21165.2	ENSGALG00000005595
MSTRG.21165.2	ENSGALG00000007999
MSTRG.21165.2	ENSGALG00000041650
MSTRG.21165.2	ENSGALG00000043654
MSTRG.21165.2	ENSGALG00000007664
MSTRG.21165.2	ENSGALG00000007665
MSTRG.21165.2	ENSGALG00000037611
MSTRG.21165.2	ENSGALG00000038502
MSTRG.21165.2	ENSGALG00000038504
MSTRG.21165.2	ENSGALG00000002906
MSTRG.21165.2	ENSGALG00000002908
MSTRG.21165.2	ENSGALG00000004505
MSTRG.21165.2	ENSGALG00000016278
MSTRG.21165.2	ENSGALG00000012199
MSTRG.21165.2	ENSGALG00000008084
MSTRG.21165.2	ENSGALG00000036106
MSTRG.21165.2	ENSGALG00000007466
MSTRG.21165.2	ENSGALG00000004342
MSTRG.21165.2	ENSGALG00000001925
MSTRG.21165.2	ENSGALG00000013208
MSTRG.21165.2	ENSGALG00000009455
MSTRG.21165.2	ENSGALG00000024039
MSTRG.21165.2	ENSGALG00000014897
MSTRG.21165.2	ENSGALG00000011116
MSTRG.21165.2	ENSGALG00000027823
MSTRG.21165.2	ENSGALG00000005398
MSTRG.21165.2	ENSGALG00000001895
MSTRG.21165.2	ENSGALG00000010793
MSTRG.21165.2	ENSGALG00000037410
MSTRG.21165.2	ENSGALG00000002703
MSTRG.21165.2	ENSGALG00000002701
MSTRG.21165.2	ENSGALG00000033790
MSTRG.21165.2	ENSGALG00000033792
MSTRG.21165.2	ENSGALG00000007507
MSTRG.21165.2	ENSGALG00000004701
MSTRG.21165.2	ENSGALG00000013041
MSTRG.21165.2	ENSGALG00000031975
MSTRG.21165.2	ENSGALG00000012798
MSTRG.21165.2	ENSGALG00000013821
MSTRG.21165.2	ENSGALG00000017025
MSTRG.21165.2	ENSGALG00000000895
MSTRG.21165.2	ENSGALG00000016042
MSTRG.21165.2	ENSGALG00000004986
MSTRG.21165.2	ENSGALG00000010055
MSTRG.21165.2	ENSGALG00000036743
MSTRG.21165.2	ENSGALG00000002009
MSTRG.21165.2	ENSGALG00000007676
MSTRG.21165.2	ENSGALG00000037601
MSTRG.21165.2	ENSGALG00000035111
MSTRG.21165.2	ENSGALG00000002913
MSTRG.21165.2	ENSGALG00000013659
MSTRG.21165.2	ENSGALG00000004519
MSTRG.21165.2	ENSGALG00000004515
MSTRG.21165.2	ENSGALG00000027655
MSTRG.21165.2	ENSGALG00000013583
MSTRG.21165.2	ENSGALG00000012239
MSTRG.21165.2	ENSGALG00000000668
MSTRG.21165.2	ENSGALG00000010692
MSTRG.21165.2	ENSGALG00000001130
MSTRG.21165.2	ENSGALG00000052284
MSTRG.21165.2	ENSGALG00000003881
MSTRG.21165.2	ENSGALG00000001950
MSTRG.21165.2	ENSGALG00000051730
MSTRG.21165.2	ENSGALG00000004821
MSTRG.21165.2	ENSGALG00000006465
MSTRG.21165.2	ENSGALG00000043744
MSTRG.21165.2	ENSGALG00000003148
MSTRG.21165.2	ENSGALG00000015783
MSTRG.21165.2	ENSGALG00000026674
MSTRG.21165.2	ENSGALG00000039408
MSTRG.21165.2	ENSGALG00000013420
MSTRG.21165.2	ENSGALG00000016410
MSTRG.21165.2	ENSGALG00000009173
MSTRG.21165.2	ENSGALG00000001363
MSTRG.21165.2	ENSGALG00000007203
MSTRG.21165.2	ENSGALG00000046714
MSTRG.21165.2	ENSGALG00000032736
MSTRG.21165.2	ENSGALG00000003430
MSTRG.21165.2	ENSGALG00000003439
MSTRG.21165.2	ENSGALG00000003438
MSTRG.21165.2	ENSGALG00000031186
MSTRG.21165.2	ENSGALG00000019873
MSTRG.21165.2	ENSGALG00000008962
MSTRG.14185.10	ENSGALG00000001013
MSTRG.9416.1	ENSGALG00000049408
MSTRG.9416.1	ENSGALG00000029047
MSTRG.9416.1	ENSGALG00000004834
MSTRG.9416.1	ENSGALG00000005128
MSTRG.9416.1	ENSGALG00000043756
MSTRG.9416.1	ENSGALG00000032832
MSTRG.9416.1	ENSGALG00000030097
MSTRG.9416.1	ENSGALG00000038776
MSTRG.9416.1	ENSGALG00000003155
MSTRG.9416.1	ENSGALG00000053185
MSTRG.9416.1	ENSGALG00000013438
MSTRG.9416.1	ENSGALG00000014801
MSTRG.9416.1	ENSGALG00000001802
MSTRG.9416.1	ENSGALG00000010275
MSTRG.9416.1	ENSGALG00000010279
MSTRG.9416.1	ENSGALG00000006676
MSTRG.9416.1	ENSGALG00000005499
MSTRG.9416.1	ENSGALG00000052336
MSTRG.9416.1	ENSGALG00000019847
MSTRG.9416.1	ENSGALG00000043545
MSTRG.9416.1	ENSGALG00000002430
MSTRG.9416.1	ENSGALG00000009305
MSTRG.9416.1	ENSGALG00000009309
MSTRG.9416.1	ENSGALG00000054083
MSTRG.9416.1	ENSGALG00000008957
MSTRG.9416.1	ENSGALG00000052646
MSTRG.9416.1	ENSGALG00000052649
MSTRG.9416.1	ENSGALG00000040541
MSTRG.9416.1	ENSGALG00000040546
MSTRG.9416.1	ENSGALG00000008175
MSTRG.9416.1	ENSGALG00000011931
MSTRG.9416.1	ENSGALG00000031758
MSTRG.9416.1	ENSGALG00000002632
MSTRG.9416.1	ENSGALG00000046000
MSTRG.9416.1	ENSGALG00000043034
MSTRG.9416.1	ENSGALG00000003584
MSTRG.9416.1	ENSGALG00000002980
MSTRG.9416.1	ENSGALG00000002982
MSTRG.9416.1	ENSGALG00000004670
MSTRG.9416.1	ENSGALG00000004671
MSTRG.9416.1	ENSGALG00000031035
MSTRG.9416.1	ENSGALG00000015721
MSTRG.9416.1	ENSGALG00000012111
MSTRG.9416.1	ENSGALG00000014186
MSTRG.9416.1	ENSGALG00000040976
MSTRG.9416.1	ENSGALG00000010013
MSTRG.9416.1	ENSGALG00000003879
MSTRG.9416.1	ENSGALG00000035841
MSTRG.9416.1	ENSGALG00000028935
MSTRG.9416.1	ENSGALG00000036301
MSTRG.9416.1	ENSGALG00000010163
MSTRG.9416.1	ENSGALG00000002285
MSTRG.9416.1	ENSGALG00000035026
MSTRG.9416.1	ENSGALG00000002866
MSTRG.9416.1	ENSGALG00000049812
MSTRG.9416.1	ENSGALG00000032329
MSTRG.9416.1	ENSGALG00000012836
MSTRG.9416.1	ENSGALG00000000137
MSTRG.9416.1	ENSGALG00000050213
MSTRG.9416.1	ENSGALG00000050969
MSTRG.9416.1	ENSGALG00000008376
MSTRG.9416.1	ENSGALG00000006626
MSTRG.9416.1	ENSGALG00000006190
MSTRG.9416.1	ENSGALG00000016823
MSTRG.9416.1	ENSGALG00000016824
MSTRG.9416.1	ENSGALG00000047403
MSTRG.9416.1	ENSGALG00000004122
MSTRG.9416.1	ENSGALG00000040758
MSTRG.9416.1	ENSGALG00000041934
MSTRG.9416.1	ENSGALG00000032922
MSTRG.9416.1	ENSGALG00000027908
MSTRG.9416.1	ENSGALG00000015314
MSTRG.9416.1	ENSGALG00000010364
MSTRG.9416.1	ENSGALG00000037314
MSTRG.9416.1	ENSGALG00000001042
MSTRG.9416.1	ENSGALG00000006011
MSTRG.9416.1	ENSGALG00000007058
MSTRG.9416.1	ENSGALG00000034572
MSTRG.9416.1	ENSGALG00000034573
MSTRG.9416.1	ENSGALG00000000461
MSTRG.9416.1	ENSGALG00000002667
MSTRG.9416.1	ENSGALG00000004628
MSTRG.9416.1	ENSGALG00000037889
MSTRG.9416.1	ENSGALG00000008095
MSTRG.9416.1	ENSGALG00000004083
MSTRG.9416.1	ENSGALG00000005977
MSTRG.9416.1	ENSGALG00000005973
MSTRG.9416.1	ENSGALG00000012147
MSTRG.9416.1	ENSGALG00000009107
MSTRG.9416.1	ENSGALG00000002346
MSTRG.9416.1	ENSGALG00000014425
MSTRG.9416.1	ENSGALG00000014426
MSTRG.9416.1	ENSGALG00000015733
MSTRG.9416.1	ENSGALG00000009070
MSTRG.9416.1	ENSGALG00000017304
MSTRG.9416.1	ENSGALG00000029360
MSTRG.9416.1	ENSGALG00000014740
MSTRG.9416.1	ENSGALG00000000695
MSTRG.9416.1	ENSGALG00000031606
MSTRG.9416.1	ENSGALG00000042254
MSTRG.9416.1	ENSGALG00000008741
MSTRG.9416.1	ENSGALG00000034722
MSTRG.9416.1	ENSGALG00000032398
MSTRG.9416.1	ENSGALG00000013174
MSTRG.9416.1	ENSGALG00000042759
MSTRG.9416.1	ENSGALG00000008517
MSTRG.9416.1	ENSGALG00000010463
MSTRG.9416.1	ENSGALG00000017111
MSTRG.9416.1	ENSGALG00000015977
MSTRG.9416.1	ENSGALG00000040864
MSTRG.9416.1	ENSGALG00000047488
MSTRG.9416.1	ENSGALG00000005473
MSTRG.9416.1	ENSGALG00000005472
MSTRG.9416.1	ENSGALG00000005474
MSTRG.9416.1	ENSGALG00000010700
MSTRG.9416.1	ENSGALG00000002175
MSTRG.9416.1	ENSGALG00000042197
MSTRG.9416.1	ENSGALG00000037483
MSTRG.9416.1	ENSGALG00000003220
MSTRG.9416.1	ENSGALG00000003226
MSTRG.9416.1	ENSGALG00000049949
MSTRG.9416.1	ENSGALG00000034119
MSTRG.9416.1	ENSGALG00000004799
MSTRG.9416.1	ENSGALG00000004794
MSTRG.9416.1	ENSGALG00000004245
MSTRG.9416.1	ENSGALG00000053509
MSTRG.9416.1	ENSGALG00000025759
MSTRG.9416.1	ENSGALG00000025751
MSTRG.9416.1	ENSGALG00000027454
MSTRG.9416.1	ENSGALG00000016556
MSTRG.9416.1	ENSGALG00000014958
MSTRG.9416.1	ENSGALG00000014953
MSTRG.9416.1	Gallus_gallus_newGene_604
MSTRG.9416.1	ENSGALG00000030022
MSTRG.9416.1	ENSGALG00000004037
MSTRG.9416.1	ENSGALG00000032316
MSTRG.9416.1	ENSGALG00000019741
MSTRG.9416.1	ENSGALG00000012592
MSTRG.9416.1	ENSGALG00000015103
MSTRG.9416.1	ENSGALG00000015105
MSTRG.9416.1	ENSGALG00000014859
MSTRG.9416.1	ENSGALG00000036870
MSTRG.9416.1	ENSGALG00000005038
MSTRG.9416.1	ENSGALG00000012170
MSTRG.9416.1	ENSGALG00000012173
MSTRG.9416.1	ENSGALG00000041202
MSTRG.9416.1	ENSGALG00000002350
MSTRG.9416.1	ENSGALG00000008713
MSTRG.9416.1	ENSGALG00000009045
MSTRG.9416.1	ENSGALG00000009040
MSTRG.9416.1	ENSGALG00000009042
MSTRG.9416.1	ENSGALG00000017317
MSTRG.9416.1	ENSGALG00000016198
MSTRG.9416.1	ENSGALG00000039541
MSTRG.9416.1	ENSGALG00000009837
MSTRG.9416.1	ENSGALG00000008057
MSTRG.9416.1	ENSGALG00000008050
MSTRG.9416.1	ENSGALG00000008058
MSTRG.9416.1	ENSGALG00000000533
MSTRG.9416.1	ENSGALG00000010104
MSTRG.9416.1	ENSGALG00000001483
MSTRG.9416.1	ENSGALG00000002594
MSTRG.9416.1	ENSGALG00000025858
MSTRG.9416.1	ENSGALG00000041181
MSTRG.9416.1	ENSGALG00000014573
MSTRG.9416.1	ENSGALG00000014570
MSTRG.9416.1	ENSGALG00000008529
MSTRG.9416.1	ENSGALG00000010478
MSTRG.9416.1	ENSGALG00000017128
MSTRG.9416.1	ENSGALG00000017122
MSTRG.9416.1	ENSGALG00000034618
MSTRG.9416.1	ENSGALG00000003958
MSTRG.9416.1	ENSGALG00000001613
MSTRG.9416.1	ENSGALG00000011465
MSTRG.9416.1	ENSGALG00000001565
MSTRG.9416.1	ENSGALG00000010734
MSTRG.9416.1	ENSGALG00000032993
MSTRG.9416.1	ENSGALG00000048081
MSTRG.9416.1	ENSGALG00000025743
MSTRG.9416.1	ENSGALG00000025747
[truncated: 8,493 more rows]

## Sheet: trans A72_vs_A120
Trans-target genes of differentially expressed lncRNAs in A72_vs_A120 comparison group
lncRNA_ID	Gene_ID
MSTRG.21591.1	ENSGALG00000006382
MSTRG.21591.1	ENSGALG00000047813
MSTRG.21591.1	ENSGALG00000035498
MSTRG.21591.1	ENSGALG00000017414
MSTRG.21591.1	ENSGALG00000044387
MSTRG.20352.1	ENSGALG00000016418
MSTRG.20352.1	ENSGALG00000012721
MSTRG.20352.1	ENSGALG00000013177
MSTRG.20352.1	ENSGALG00000027989
MSTRG.20352.1	ENSGALG00000008293
MSTRG.20352.1	ENSGALG00000015415
MSTRG.20352.1	ENSGALG00000010399
MSTRG.20352.1	ENSGALG00000002414
MSTRG.20352.1	ENSGALG00000052027
MSTRG.20352.1	ENSGALG00000002528
MSTRG.20352.1	ENSGALG00000010042
MSTRG.20352.1	ENSGALG00000011171
MSTRG.20352.1	ENSGALG00000001976
MSTRG.20352.1	ENSGALG00000042651
MSTRG.20352.1	ENSGALG00000011208
MSTRG.20352.1	ENSGALG00000032685
MSTRG.20352.1	ENSGALG00000004965
MSTRG.20352.1	ENSGALG00000016430
MSTRG.20352.1	ENSGALG00000007224
MSTRG.20352.1	ENSGALG00000029268
MSTRG.20352.1	ENSGALG00000003337
MSTRG.20352.1	ENSGALG00000034625
MSTRG.20352.1	ENSGALG00000041081
MSTRG.20352.1	ENSGALG00000027142
MSTRG.20352.1	ENSGALG00000006395
MSTRG.20352.1	ENSGALG00000009068
MSTRG.20352.1	ENSGALG00000009298
MSTRG.20352.1	ENSGALG00000004052
MSTRG.20352.1	ENSGALG00000052935
MSTRG.20352.1	ENSGALG00000014940
MSTRG.20352.1	ENSGALG00000002510
MSTRG.20352.1	ENSGALG00000003648
MSTRG.20352.1	ENSGALG00000007112
MSTRG.20352.1	ENSGALG00000002543
MSTRG.20352.1	ENSGALG00000014540
MSTRG.20352.1	ENSGALG00000010298
MSTRG.20352.1	ENSGALG00000013853
MSTRG.20352.1	ENSGALG00000031534
MSTRG.20352.1	ENSGALG00000012208
MSTRG.20352.1	ENSGALG00000009304
MSTRG.20352.1	ENSGALG00000002981
MSTRG.20352.1	ENSGALG00000005700
MSTRG.20352.1	ENSGALG00000007712
MSTRG.20352.1	ENSGALG00000050207
MSTRG.20352.1	ENSGALG00000038420
MSTRG.20352.1	ENSGALG00000003758
MSTRG.20352.1	ENSGALG00000010302
MSTRG.20352.1	ENSGALG00000003518
MSTRG.20352.1	ENSGALG00000007792
MSTRG.20352.1	ENSGALG00000035453
MSTRG.20352.1	ENSGALG00000013867
MSTRG.20352.1	ENSGALG00000015804
MSTRG.20352.1	ENSGALG00000029244
MSTRG.20352.1	ENSGALG00000006418
MSTRG.20352.1	ENSGALG00000002455
MSTRG.20352.1	ENSGALG00000011918
MSTRG.20352.1	ENSGALG00000003941
MSTRG.20352.1	ENSGALG00000000636
MSTRG.20352.1	ENSGALG00000035595
MSTRG.20352.1	ENSGALG00000003788
MSTRG.20352.1	ENSGALG00000040620
MSTRG.20352.1	ENSGALG00000013962
MSTRG.20352.1	ENSGALG00000046712
MSTRG.20352.1	ENSGALG00000002850
MSTRG.20352.1	ENSGALG00000001774
MSTRG.20352.1	ENSGALG00000008382
MSTRG.20352.1	ENSGALG00000036666
MSTRG.22676.1	ENSGALG00000000891
MSTRG.22676.1	ENSGALG00000000893
MSTRG.22676.1	ENSGALG00000011094
MSTRG.22676.1	ENSGALG00000037603
MSTRG.22676.1	ENSGALG00000026019
MSTRG.22676.1	ENSGALG00000034876
MSTRG.22676.1	ENSGALG00000003146
MSTRG.22676.1	ENSGALG00000027070
MSTRG.22676.1	ENSGALG00000012888
MSTRG.22676.1	ENSGALG00000014813
MSTRG.22676.1	ENSGALG00000010638
MSTRG.22676.1	ENSGALG00000034478
MSTRG.22676.1	ENSGALG00000015809
MSTRG.22676.1	ENSGALG00000000104
MSTRG.22676.1	ENSGALG00000008593
MSTRG.22676.1	ENSGALG00000015846
MSTRG.22676.1	ENSGALG00000003476
MSTRG.22676.1	ENSGALG00000004128
MSTRG.22676.1	ENSGALG00000005975
MSTRG.22676.1	ENSGALG00000033338
MSTRG.22676.1	ENSGALG00000012426
MSTRG.22676.1	ENSGALG00000041193
MSTRG.22676.1	ENSGALG00000015180
MSTRG.22676.1	ENSGALG00000004196
MSTRG.22676.1	ENSGALG00000049551
MSTRG.22676.1	ENSGALG00000047489
MSTRG.22676.1	ENSGALG00000014956
MSTRG.22676.1	ENSGALG00000000903
MSTRG.22676.1	ENSGALG00000012890
MSTRG.22676.1	ENSGALG00000039781
MSTRG.22676.1	ENSGALG00000008294
MSTRG.22676.1	ENSGALG00000014645
MSTRG.22676.1	ENSGALG00000011695
MSTRG.22676.1	ENSGALG00000011692
MSTRG.22676.1	ENSGALG00000043064
MSTRG.22676.1	ENSGALG00000031009
MSTRG.22676.1	ENSGALG00000005956
MSTRG.22676.1	ENSGALG00000008725
MSTRG.22676.1	ENSGALG00000004889
MSTRG.22676.1	ENSGALG00000006958
MSTRG.22676.1	ENSGALG00000009445
MSTRG.22676.1	ENSGALG00000010446
MSTRG.22676.1	ENSGALG00000010440
MSTRG.22676.1	ENSGALG00000016847
MSTRG.22676.1	ENSGALG00000011459
MSTRG.22676.1	ENSGALG00000004228
MSTRG.22676.1	ENSGALG00000001364
MSTRG.22676.1	ENSGALG00000014978
MSTRG.22676.1	ENSGALG00000007874
MSTRG.22676.1	ENSGALG00000017296
MSTRG.22676.1	ENSGALG00000017295
MSTRG.22676.1	ENSGALG00000040724
MSTRG.22676.1	ENSGALG00000005683
MSTRG.22676.1	ENSGALG00000007932
MSTRG.22676.1	ENSGALG00000045085
MSTRG.22676.1	ENSGALG00000047813
MSTRG.22676.1	ENSGALG00000006331
MSTRG.22676.1	ENSGALG00000013624
MSTRG.22676.1	ENSGALG00000010628
MSTRG.22676.1	ENSGALG00000017398
MSTRG.22676.1	ENSGALG00000051783
MSTRG.22676.1	ENSGALG00000002849
MSTRG.22676.1	ENSGALG00000016358
MSTRG.22676.1	ENSGALG00000000253
MSTRG.22676.1	ENSGALG00000030200
MSTRG.22676.1	ENSGALG00000020754
MSTRG.22676.1	ENSGALG00000008938
MSTRG.22676.1	ENSGALG00000008933
MSTRG.22676.1	ENSGALG00000039264
MSTRG.22676.1	ENSGALG00000015093
MSTRG.22676.1	ENSGALG00000005969
MSTRG.22676.1	ENSGALG00000002099
MSTRG.22676.1	ENSGALG00000012135
MSTRG.22676.1	ENSGALG00000012137
MSTRG.22676.1	ENSGALG00000019061
MSTRG.22676.1	ENSGALG00000016768
MSTRG.22676.1	ENSGALG00000008006
MSTRG.22676.1	ENSGALG00000008009
MSTRG.22676.1	ENSGALG00000011805
MSTRG.22676.1	ENSGALG00000009758
MSTRG.22676.1	ENSGALG00000012607
MSTRG.22676.1	ENSGALG00000028807
MSTRG.22676.1	ENSGALG00000050148
MSTRG.22676.1	ENSGALG00000008631
MSTRG.22676.1	ENSGALG00000005418
MSTRG.22676.1	ENSGALG00000012444
MSTRG.22676.1	ENSGALG00000042137
MSTRG.22676.1	ENSGALG00000006805
MSTRG.22676.1	ENSGALG00000013830
MSTRG.22676.1	ENSGALG00000016929
MSTRG.22676.1	ENSGALG00000017035
MSTRG.22676.1	ENSGALG00000009870
MSTRG.22676.1	ENSGALG00000004974
MSTRG.22676.1	ENSGALG00000037618
MSTRG.22676.1	ENSGALG00000002900
MSTRG.22676.1	ENSGALG00000008081
MSTRG.22676.1	ENSGALG00000004345
MSTRG.22676.1	ENSGALG00000021340
MSTRG.22676.1	ENSGALG00000053868
MSTRG.22676.1	ENSGALG00000012575
MSTRG.22676.1	ENSGALG00000034163
MSTRG.22676.1	ENSGALG00000011176
MSTRG.22676.1	ENSGALG00000006138
MSTRG.22676.1	ENSGALG00000007845
MSTRG.22676.1	ENSGALG00000007268
MSTRG.22676.1	ENSGALG00000043920
MSTRG.22676.1	ENSGALG00000014324
MSTRG.22676.1	ENSGALG00000008409
MSTRG.22676.1	ENSGALG00000015511
MSTRG.22676.1	ENSGALG00000036258
MSTRG.22676.1	ENSGALG00000003086
MSTRG.22676.1	ENSGALG00000000545
MSTRG.22676.1	ENSGALG00000031425
MSTRG.22676.1	ENSGALG00000016142
MSTRG.22676.1	ENSGALG00000040926
MSTRG.22676.1	ENSGALG00000004809
MSTRG.22676.1	ENSGALG00000011266
MSTRG.22676.1	ENSGALG00000006402
MSTRG.22676.1	ENSGALG00000012866
MSTRG.22676.1	ENSGALG00000038858
MSTRG.22676.1	ENSGALG00000003863
MSTRG.22676.1	ENSGALG00000012100
MSTRG.22676.1	ENSGALG00000006997
MSTRG.22676.1	ENSGALG00000035017
MSTRG.22676.1	ENSGALG00000004416
MSTRG.22676.1	ENSGALG00000021193
MSTRG.22676.1	ENSGALG00000030853
MSTRG.22676.1	ENSGALG00000016866
MSTRG.22676.1	ENSGALG00000040828
MSTRG.22676.1	ENSGALG00000010325
MSTRG.22676.1	ENSGALG00000009583
MSTRG.22676.1	ENSGALG00000006052
MSTRG.22676.1	ENSGALG00000005930
MSTRG.22676.1	ENSGALG00000033956
MSTRG.22676.1	ENSGALG00000002308
MSTRG.22676.1	ENSGALG00000008847
MSTRG.22676.1	ENSGALG00000004969
MSTRG.22676.1	ENSGALG00000033635
MSTRG.22676.1	ENSGALG00000019553
MSTRG.22676.1	ENSGALG00000011548
MSTRG.22676.1	ENSGALG00000052151
MSTRG.22676.1	ENSGALG00000009480
MSTRG.22676.1	ENSGALG00000032717
MSTRG.22676.1	ENSGALG00000017112
MSTRG.22676.1	ENSGALG00000008166
MSTRG.22676.1	ENSGALG00000008163
MSTRG.22676.1	ENSGALG00000005694
MSTRG.22676.1	ENSGALG00000032098
MSTRG.22676.1	ENSGALG00000008997
MSTRG.22676.1	ENSGALG00000039080
MSTRG.22676.1	ENSGALG00000011511
MSTRG.22676.1	ENSGALG00000010646
MSTRG.22676.1	ENSGALG00000007426
MSTRG.22676.1	ENSGALG00000033054
MSTRG.22676.1	ENSGALG00000014847
MSTRG.22676.1	ENSGALG00000014262
MSTRG.22676.1	ENSGALG00000050253
MSTRG.22676.1	ENSGALG00000017186
MSTRG.22676.1	ENSGALG00000017184
MSTRG.22676.1	ENSGALG00000017185
MSTRG.22676.1	ENSGALG00000002479
MSTRG.22676.1	ENSGALG00000020485
MSTRG.22676.1	ENSGALG00000028720
MSTRG.22676.1	ENSGALG00000035492
MSTRG.22676.1	ENSGALG00000030677
MSTRG.22676.1	ENSGALG00000020805
MSTRG.22676.1	ENSGALG00000053928
MSTRG.22676.1	ENSGALG00000009479
MSTRG.22676.1	ENSGALG00000010433
MSTRG.22676.1	ENSGALG00000007526
MSTRG.22676.1	ENSGALG00000041470
MSTRG.22676.1	ENSGALG00000011990
MSTRG.22676.1	ENSGALG00000005076
MSTRG.22676.1	ENSGALG00000039970
MSTRG.22676.1	ENSGALG00000008837
MSTRG.22676.1	ENSGALG00000028627
MSTRG.22676.1	ENSGALG00000000573
MSTRG.22676.1	ENSGALG00000001220
MSTRG.22676.1	ENSGALG00000003916
MSTRG.22676.1	ENSGALG00000038495
MSTRG.22676.1	ENSGALG00000030499
MSTRG.22676.1	ENSGALG00000013156
MSTRG.22676.1	ENSGALG00000008051
MSTRG.22676.1	ENSGALG00000006906
MSTRG.22676.1	ENSGALG00000001489
MSTRG.22676.1	ENSGALG00000043118
MSTRG.22676.1	ENSGALG00000052932
MSTRG.22676.1	ENSGALG00000010733
MSTRG.22676.1	ENSGALG00000035675
MSTRG.22676.1	ENSGALG00000034104
MSTRG.22676.1	ENSGALG00000026284
MSTRG.22676.1	ENSGALG00000006652
MSTRG.22676.1	ENSGALG00000014944
MSTRG.22676.1	ENSGALG00000011668
MSTRG.22676.1	ENSGALG00000053657
MSTRG.22676.1	ENSGALG00000053490
MSTRG.22676.1	ENSGALG00000037206
MSTRG.22676.1	ENSGALG00000033260
MSTRG.22676.1	ENSGALG00000016708
MSTRG.22676.1	ENSGALG00000054976
MSTRG.22676.1	ENSGALG00000011285
MSTRG.22676.1	ENSGALG00000028982
MSTRG.22676.1	ENSGALG00000002893
MSTRG.22676.1	ENSGALG00000004493
MSTRG.22676.1	ENSGALG00000055117
MSTRG.22676.1	ENSGALG00000047857
MSTRG.22676.1	ENSGALG00000017155
MSTRG.22676.1	ENSGALG00000006165
MSTRG.22676.1	ENSGALG00000037773
MSTRG.22676.1	ENSGALG00000005885
MSTRG.22676.1	ENSGALG00000032413
MSTRG.22676.1	ENSGALG00000026167
MSTRG.22676.1	ENSGALG00000014085
MSTRG.22676.1	ENSGALG00000009500
MSTRG.22676.1	ENSGALG00000001730
MSTRG.22676.1	ENSGALG00000004955
MSTRG.22676.1	ENSGALG00000004568
MSTRG.22676.1	ENSGALG00000007190
MSTRG.22676.1	ENSGALG00000004365
MSTRG.22676.1	ENSGALG00000001907
MSTRG.22676.1	ENSGALG00000046180
MSTRG.22676.1	ENSGALG00000049422
MSTRG.22676.1	ENSGALG00000006453
MSTRG.22676.1	ENSGALG00000003172
MSTRG.22676.1	ENSGALG00000016285
MSTRG.22676.1	ENSGALG00000027874
MSTRG.22676.1	ENSGALG00000001826
MSTRG.22676.1	ENSGALG00000010218
MSTRG.22676.1	ENSGALG00000016400
MSTRG.22676.1	ENSGALG00000016890
MSTRG.22676.1	ENSGALG00000008956
MSTRG.22676.1	ENSGALG00000005512
MSTRG.22676.1	ENSGALG00000006355
MSTRG.22676.1	ENSGALG00000006351
MSTRG.22676.1	ENSGALG00000006352
MSTRG.22676.1	ENSGALG00000013640
MSTRG.22676.1	ENSGALG00000043468
MSTRG.22676.1	ENSGALG00000013143
MSTRG.22676.1	ENSGALG00000016817
MSTRG.22676.1	ENSGALG00000000911
MSTRG.22676.1	ENSGALG00000010636
MSTRG.22676.1	ENSGALG00000012903
MSTRG.22676.1	ENSGALG00000012908
MSTRG.22676.1	ENSGALG00000011228
MSTRG.22676.1	ENSGALG00000005716
MSTRG.22676.1	ENSGALG00000002294
MSTRG.22676.1	ENSGALG00000037545
MSTRG.22676.1	ENSGALG00000014182
MSTRG.22676.1	ENSGALG00000015693
MSTRG.22676.1	ENSGALG00000008354
MSTRG.22676.1	ENSGALG00000009409
MSTRG.22676.1	ENSGALG00000008098
MSTRG.22676.1	ENSGALG00000003286
MSTRG.22676.1	ENSGALG00000023909
MSTRG.22676.1	ENSGALG00000005004
MSTRG.22676.1	ENSGALG00000033974
MSTRG.22676.1	ENSGALG00000043694
MSTRG.22676.1	ENSGALG00000038096
MSTRG.22676.1	ENSGALG00000009800
MSTRG.22676.1	ENSGALG00000006916
MSTRG.22676.1	ENSGALG00000044241
MSTRG.22676.1	ENSGALG00000004949
MSTRG.22676.1	ENSGALG00000016504
MSTRG.22676.1	ENSGALG00000038722
MSTRG.22676.1	ENSGALG00000025899
MSTRG.22676.1	ENSGALG00000016456
MSTRG.22676.1	ENSGALG00000000452
MSTRG.22676.1	ENSGALG00000009130
MSTRG.22676.1	ENSGALG00000014011
MSTRG.22676.1	ENSGALG00000043570
MSTRG.22676.1	ENSGALG00000009331
MSTRG.22676.1	ENSGALG00000005675
MSTRG.22676.1	ENSGALG00000039376
MSTRG.22676.1	ENSGALG00000040363
MSTRG.22676.1	ENSGALG00000011531
MSTRG.22676.1	ENSGALG00000004814
MSTRG.22676.1	ENSGALG00000004816
MSTRG.22676.1	ENSGALG00000004813
MSTRG.22676.1	ENSGALG00000009946
MSTRG.22676.1	ENSGALG00000008306
MSTRG.22676.1	ENSGALG00000001684
MSTRG.22676.1	ENSGALG00000015831
MSTRG.22676.1	ENSGALG00000005840
MSTRG.22676.1	ENSGALG00000005845
MSTRG.22676.1	ENSGALG00000013892
MSTRG.22676.1	ENSGALG00000025945
MSTRG.22676.1	ENSGALG00000053000
MSTRG.22676.1	ENSGALG00000008113
MSTRG.22676.1	ENSGALG00000000721
MSTRG.22676.1	ENSGALG00000011910
MSTRG.22676.1	ENSGALG00000002615
MSTRG.22676.1	ENSGALG00000009085
MSTRG.22676.1	ENSGALG00000010881
MSTRG.22676.1	ENSGALG00000015461
MSTRG.22676.1	ENSGALG00000000394
MSTRG.22676.1	ENSGALG00000044521
MSTRG.22676.1	ENSGALG00000006237
MSTRG.22676.1	ENSGALG00000012816
MSTRG.22676.1	ENSGALG00000008914
MSTRG.22676.1	ENSGALG00000005135
MSTRG.22676.1	ENSGALG00000032170
MSTRG.22676.1	ENSGALG00000002158
MSTRG.22676.1	ENSGALG00000034134
MSTRG.22676.1	ENSGALG00000008498
MSTRG.22676.1	ENSGALG00000008288
MSTRG.22676.1	ENSGALG00000041362
MSTRG.22676.1	ENSGALG00000034344
MSTRG.22676.1	ENSGALG00000031518
MSTRG.22676.1	ENSGALG00000050806
MSTRG.22676.1	ENSGALG00000041795
MSTRG.22676.1	ENSGALG00000039452
MSTRG.22676.1	ENSGALG00000008676
MSTRG.22676.1	ENSGALG00000008479
MSTRG.22676.1	ENSGALG00000006925
MSTRG.22676.1	ENSGALG00000050405
MSTRG.22676.1	ENSGALG00000032365
MSTRG.22676.1	ENSGALG00000054564
MSTRG.22676.1	ENSGALG00000012691
MSTRG.22676.1	ENSGALG00000038146
MSTRG.22676.1	ENSGALG00000012345
MSTRG.22676.1	ENSGALG00000013907
MSTRG.22676.1	ENSGALG00000000993
MSTRG.22676.1	ENSGALG00000000998
MSTRG.22676.1	ENSGALG00000005460
MSTRG.22676.1	ENSGALG00000005468
MSTRG.22676.1	ENSGALG00000041456
MSTRG.22676.1	ENSGALG00000010713
MSTRG.22676.1	ENSGALG00000042181
MSTRG.22676.1	ENSGALG00000038385
MSTRG.22676.1	ENSGALG00000016955
MSTRG.22676.1	ENSGALG00000015036
MSTRG.22676.1	ENSGALG00000008811
MSTRG.22676.1	ENSGALG00000009748
MSTRG.22676.1	ENSGALG00000037228
MSTRG.22676.1	ENSGALG00000011834
MSTRG.22676.1	ENSGALG00000007161
MSTRG.22676.1	ENSGALG00000052203
MSTRG.22676.1	ENSGALG00000015898
MSTRG.22676.1	ENSGALG00000004150
MSTRG.22676.1	ENSGALG00000038433
MSTRG.22676.1	ENSGALG00000003745
MSTRG.22676.1	ENSGALG00000009598
MSTRG.22676.1	Gallus_gallus_newGene_8919
MSTRG.22676.1	ENSGALG00000026536
MSTRG.22676.1	ENSGALG00000051035
MSTRG.22676.1	ENSGALG00000011291
MSTRG.22676.1	ENSGALG00000003932
MSTRG.22676.1	ENSGALG00000003939
MSTRG.22676.1	ENSGALG00000030112
MSTRG.22676.1	ENSGALG00000035699
MSTRG.22676.1	ENSGALG00000014071
MSTRG.22676.1	ENSGALG00000009514
MSTRG.22676.1	ENSGALG00000016919
MSTRG.22676.1	ENSGALG00000004860
MSTRG.22676.1	ENSGALG00000002854
MSTRG.22676.1	ENSGALG00000033591
MSTRG.22676.1	ENSGALG00000027716
MSTRG.22676.1	ENSGALG00000008491
MSTRG.22676.1	ENSGALG00000016943
MSTRG.22676.1	ENSGALG00000016947
MSTRG.22676.1	ENSGALG00000000611
MSTRG.22676.1	ENSGALG00000001256
MSTRG.22676.1	ENSGALG00000001250
MSTRG.22676.1	ENSGALG00000007152
MSTRG.22676.1	ENSGALG00000040993
MSTRG.22676.1	ENSGALG00000005146
MSTRG.22676.1	ENSGALG00000013034
MSTRG.22676.1	ENSGALG00000013785
MSTRG.22676.1	ENSGALG00000014335
MSTRG.22676.1	ENSGALG00000013817
MSTRG.22676.1	ENSGALG00000008417
MSTRG.22676.1	ENSGALG00000010543
MSTRG.22676.1	ENSGALG00000016050
MSTRG.22676.1	ENSGALG00000016059
MSTRG.22676.1	ENSGALG00000016058
MSTRG.22676.1	ENSGALG00000037193
MSTRG.22676.1	ENSGALG00000040079
MSTRG.22676.1	ENSGALG00000050627
MSTRG.22676.1	ENSGALG00000011331
MSTRG.19331.1	ENSGALG00000049446
MSTRG.6304.1	ENSGALG00000007821
MSTRG.6304.1	ENSGALG00000017220
MSTRG.6304.1	ENSGALG00000015802
MSTRG.6304.1	ENSGALG00000009421
MSTRG.6304.1	ENSGALG00000014747
MSTRG.6304.1	ENSGALG00000040492
MSTRG.6304.1	ENSGALG00000041512
MSTRG.6304.1	ENSGALG00000003181
MSTRG.6304.1	ENSGALG00000005475
MSTRG.6304.1	ENSGALG00000028960
MSTRG.6304.1	ENSGALG00000016304
MSTRG.6304.1	ENSGALG00000006334
MSTRG.6304.1	ENSGALG00000034616
MSTRG.6304.1	ENSGALG00000003522
MSTRG.6304.1	ENSGALG00000012446
MSTRG.6304.1	ENSGALG00000000584
MSTRG.6304.1	ENSGALG00000003699
MSTRG.6304.1	ENSGALG00000036447
MSTRG.6304.1	ENSGALG00000016279
MSTRG.6304.1	ENSGALG00000011884
MSTRG.6304.1	ENSGALG00000030775
MSTRG.6304.1	ENSGALG00000028770
MSTRG.6304.1	ENSGALG00000015358
MSTRG.6304.1	ENSGALG00000010570
MSTRG.6304.1	ENSGALG00000036218
MSTRG.6304.1	ENSGALG00000016265
MSTRG.6304.1	ENSGALG00000003164
MSTRG.6304.1	ENSGALG00000041955
MSTRG.6304.1	ENSGALG00000032502
MSTRG.6304.1	ENSGALG00000009982
MSTRG.6304.1	ENSGALG00000040055
MSTRG.6304.1	ENSGALG00000011254
MSTRG.6304.1	ENSGALG00000003833
MSTRG.6304.1	ENSGALG00000010806
MSTRG.6304.1	ENSGALG00000027096
MSTRG.6304.1	ENSGALG00000017204
MSTRG.6304.1	ENSGALG00000005030
MSTRG.6304.1	ENSGALG00000047924
MSTRG.6304.1	ENSGALG00000004070
MSTRG.6304.1	ENSGALG00000033675
MSTRG.6304.1	ENSGALG00000015706
MSTRG.6304.1	ENSGALG00000007364
MSTRG.6304.1	ENSGALG00000041634
MSTRG.6304.1	ENSGALG00000036850
MSTRG.6304.1	ENSGALG00000031474
MSTRG.6304.1	ENSGALG00000000242
MSTRG.6304.1	ENSGALG00000005340
MSTRG.6304.1	ENSGALG00000050647
MSTRG.6304.1	ENSGALG00000026850
MSTRG.6304.1	ENSGALG00000037171
MSTRG.6304.1	ENSGALG00000030879
MSTRG.6304.1	ENSGALG00000014937
MSTRG.6304.1	ENSGALG00000009052
MSTRG.6304.1	ENSGALG00000006703
MSTRG.6304.1	ENSGALG00000006872
MSTRG.6304.1	ENSGALG00000001688
MSTRG.6304.1	ENSGALG00000007326
MSTRG.6304.1	ENSGALG00000005822
MSTRG.6304.1	ENSGALG00000012766
MSTRG.6304.1	ENSGALG00000041988
MSTRG.6304.1	ENSGALG00000004255
MSTRG.6304.1	ENSGALG00000016758
MSTRG.6304.1	ENSGALG00000002124
MSTRG.6304.1	ENSGALG00000033753
MSTRG.6304.1	ENSGALG00000010593
MSTRG.6304.1	ENSGALG00000031375
MSTRG.6304.1	ENSGALG00000049567
MSTRG.6304.1	ENSGALG00000015033
MSTRG.6304.1	ENSGALG00000006425
MSTRG.6304.1	ENSGALG00000013929
MSTRG.6304.1	ENSGALG00000009547
MSTRG.6304.1	ENSGALG00000003670
MSTRG.2880.1	ENSGALG00000006157
MSTRG.2880.1	ENSGALG00000048020
MSTRG.2880.1	ENSGALG00000002705
MSTRG.2880.1	ENSGALG00000006838
MSTRG.2880.1	ENSGALG00000008425
MSTRG.2880.1	ENSGALG00000000893
MSTRG.2880.1	ENSGALG00000040205
MSTRG.2880.1	ENSGALG00000045555
MSTRG.2880.1	ENSGALG00000011094
MSTRG.2880.1	ENSGALG00000005587
MSTRG.2880.1	ENSGALG00000044780
MSTRG.2880.1	ENSGALG00000007981
MSTRG.2880.1	ENSGALG00000010051
MSTRG.2880.1	ENSGALG00000037603
MSTRG.2880.1	ENSGALG00000012187
MSTRG.2880.1	ENSGALG00000012237
MSTRG.2880.1	ENSGALG00000000902
MSTRG.2880.1	ENSGALG00000047289
MSTRG.2880.1	ENSGALG00000004358
MSTRG.2880.1	ENSGALG00000034876
MSTRG.2880.1	ENSGALG00000003146
MSTRG.2880.1	ENSGALG00000054759
MSTRG.2880.1	ENSGALG00000012888
MSTRG.2880.1	ENSGALG00000014819
MSTRG.2880.1	ENSGALG00000010638
MSTRG.2880.1	ENSGALG00000001816
MSTRG.2880.1	ENSGALG00000037496
MSTRG.2880.1	ENSGALG00000005318
MSTRG.2880.1	ENSGALG00000009173
MSTRG.2880.1	ENSGALG00000015809
MSTRG.2880.1	ENSGALG00000050173
MSTRG.2880.1	ENSGALG00000041978
MSTRG.2880.1	ENSGALG00000039172
MSTRG.2880.1	ENSGALG00000043535
MSTRG.2880.1	ENSGALG00000000104
MSTRG.2880.1	ENSGALG00000008593
MSTRG.2880.1	ENSGALG00000015846
MSTRG.2880.1	ENSGALG00000015842
MSTRG.2880.1	ENSGALG00000003476
MSTRG.2880.1	ENSGALG00000004128
MSTRG.2880.1	ENSGALG00000049663
MSTRG.2880.1	ENSGALG00000049668
MSTRG.2880.1	ENSGALG00000038440
MSTRG.2880.1	ENSGALG00000024480
MSTRG.2880.1	ENSGALG00000010363
MSTRG.2880.1	ENSGALG00000010090
MSTRG.2880.1	ENSGALG00000006016
MSTRG.2880.1	ENSGALG00000002663
MSTRG.2880.1	ENSGALG00000004623
MSTRG.2880.1	ENSGALG00000004620
MSTRG.2880.1	ENSGALG00000034688
MSTRG.2880.1	ENSGALG00000005975
MSTRG.2880.1	ENSGALG00000048873
MSTRG.2880.1	ENSGALG00000033338
MSTRG.2880.1	ENSGALG00000005021
MSTRG.2880.1	ENSGALG00000005028
MSTRG.2880.1	ENSGALG00000006106
MSTRG.2880.1	ENSGALG00000009076
MSTRG.2880.1	ENSGALG00000012965
MSTRG.2880.1	ENSGALG00000015433
MSTRG.2880.1	ENSGALG00000012426
MSTRG.2880.1	ENSGALG00000009823
MSTRG.2880.1	ENSGALG00000009821
MSTRG.2880.1	ENSGALG00000012124
MSTRG.2880.1	ENSGALG00000000525
MSTRG.2880.1	ENSGALG00000002588
MSTRG.2880.1	ENSGALG00000033512
MSTRG.2880.1	ENSGALG00000006644
MSTRG.2880.1	ENSGALG00000002147
MSTRG.2880.1	ENSGALG00000004196
MSTRG.2880.1	ENSGALG00000047489
MSTRG.2880.1	ENSGALG00000050503
MSTRG.2880.1	ENSGALG00000010703
MSTRG.2880.1	ENSGALG00000010707
MSTRG.2880.1	ENSGALG00000030140
MSTRG.2880.1	ENSGALG00000034111
MSTRG.2880.1	ENSGALG00000032452
MSTRG.2880.1	ENSGALG00000021475
MSTRG.2880.1	ENSGALG00000026299
MSTRG.2880.1	ENSGALG00000012076
MSTRG.2880.1	ENSGALG00000014956
MSTRG.2880.1	ENSGALG00000000903
MSTRG.2880.1	ENSGALG00000003457
MSTRG.2880.1	ENSGALG00000004104
MSTRG.2880.1	ENSGALG00000002193
MSTRG.2880.1	ENSGALG00000012890
MSTRG.2880.1	ENSGALG00000002445
MSTRG.2880.1	ENSGALG00000030253
MSTRG.2880.1	ENSGALG00000016648
MSTRG.2880.1	ENSGALG00000008294
MSTRG.2880.1	ENSGALG00000014645
MSTRG.2880.1	ENSGALG00000011695
MSTRG.2880.1	ENSGALG00000010340
MSTRG.2880.1	ENSGALG00000005521
MSTRG.2880.1	ENSGALG00000001062
MSTRG.2880.1	ENSGALG00000007967
MSTRG.2880.1	ENSGALG00000007382
MSTRG.2880.1	ENSGALG00000035207
MSTRG.2880.1	ENSGALG00000007036
MSTRG.2880.1	ENSGALG00000002606
MSTRG.2880.1	ENSGALG00000043064
MSTRG.2880.1	ENSGALG00000021031
MSTRG.2880.1	ENSGALG00000019228
MSTRG.2880.1	ENSGALG00000041036
MSTRG.2880.1	ENSGALG00000008725
MSTRG.2880.1	ENSGALG00000009842
MSTRG.2880.1	ENSGALG00000050380
MSTRG.2880.1	ENSGALG00000051280
MSTRG.2880.1	ENSGALG00000004889
MSTRG.2880.1	ENSGALG00000006950
MSTRG.2880.1	ENSGALG00000006958
MSTRG.2880.1	ENSGALG00000042894
MSTRG.2880.1	ENSGALG00000002831
MSTRG.2880.1	ENSGALG00000012685
MSTRG.2880.1	ENSGALG00000010446
MSTRG.2880.1	ENSGALG00000010440
MSTRG.2880.1	ENSGALG00000016847
MSTRG.2880.1	ENSGALG00000000209
MSTRG.2880.1	ENSGALG00000038399
MSTRG.2880.1	ENSGALG00000037712
MSTRG.2880.1	ENSGALG00000008946
MSTRG.2880.1	ENSGALG00000004228
MSTRG.2880.1	ENSGALG00000001364
MSTRG.2880.1	ENSGALG00000039705
MSTRG.2880.1	ENSGALG00000014978
MSTRG.2880.1	ENSGALG00000050058
MSTRG.2880.1	ENSGALG00000007874
MSTRG.2880.1	ENSGALG00000017296
MSTRG.2880.1	ENSGALG00000031158
MSTRG.2880.1	ENSGALG00000040724
MSTRG.2880.1	ENSGALG00000009320
MSTRG.2880.1	ENSGALG00000050668
MSTRG.2880.1	ENSGALG00000008154
MSTRG.2880.1	ENSGALG00000000769
MSTRG.2880.1	ENSGALG00000005683
MSTRG.2880.1	ENSGALG00000010023
MSTRG.2880.1	ENSGALG00000007932
MSTRG.2880.1	ENSGALG00000045085
MSTRG.2880.1	ENSGALG00000006331
MSTRG.2880.1	ENSGALG00000007683
MSTRG.2880.1	ENSGALG00000043018
MSTRG.2880.1	ENSGALG00000034615
MSTRG.2880.1	ENSGALG00000034610
MSTRG.2880.1	ENSGALG00000023517
MSTRG.2880.1	ENSGALG00000023510
MSTRG.2880.1	ENSGALG00000026590
MSTRG.2880.1	ENSGALG00000010622
MSTRG.2880.1	ENSGALG00000010628
MSTRG.2880.1	ENSGALG00000051783
MSTRG.2880.1	ENSGALG00000052873
MSTRG.2880.1	ENSGALG00000005188
MSTRG.2880.1	ENSGALG00000030032
MSTRG.2880.1	ENSGALG00000035045
MSTRG.2880.1	ENSGALG00000002846
MSTRG.2880.1	ENSGALG00000004449
MSTRG.2880.1	ENSGALG00000030793
MSTRG.2880.1	ENSGALG00000016358
MSTRG.2880.1	ENSGALG00000012589
MSTRG.2880.1	ENSGALG00000008347
MSTRG.2880.1	ENSGALG00000001647
MSTRG.2880.1	ENSGALG00000001392
MSTRG.2880.1	ENSGALG00000013869
MSTRG.2880.1	ENSGALG00000015879
MSTRG.2880.1	ENSGALG00000000253
MSTRG.2880.1	ENSGALG00000032723
MSTRG.2880.1	ENSGALG00000030200
MSTRG.2880.1	ENSGALG00000008938
MSTRG.2880.1	ENSGALG00000008933
MSTRG.2880.1	ENSGALG00000053046
MSTRG.2880.1	ENSGALG00000015324
MSTRG.2880.1	ENSGALG00000015326
MSTRG.2880.1	ENSGALG00000010315
MSTRG.2880.1	ENSGALG00000000091
MSTRG.2880.1	ENSGALG00000001054
MSTRG.2880.1	ENSGALG00000005969
MSTRG.2880.1	ENSGALG00000002099
MSTRG.2880.1	ENSGALG00000039985
MSTRG.2880.1	ENSGALG00000012135
MSTRG.2880.1	ENSGALG00000048409
MSTRG.2880.1	ENSGALG00000021272
MSTRG.2880.1	ENSGALG00000038636
MSTRG.2880.1	ENSGALG00000003053
MSTRG.2880.1	ENSGALG00000019063
MSTRG.2880.1	ENSGALG00000008006
MSTRG.2880.1	ENSGALG00000008009
MSTRG.2880.1	ENSGALG00000011805
MSTRG.2880.1	ENSGALG00000011800
MSTRG.2880.1	ENSGALG00000001183
MSTRG.2880.1	ENSGALG00000007174
MSTRG.2880.1	ENSGALG00000007171
MSTRG.2880.1	ENSGALG00000020340
MSTRG.2880.1	ENSGALG00000005418
MSTRG.2880.1	ENSGALG00000025738
MSTRG.2880.1	ENSGALG00000006805
MSTRG.2880.1	ENSGALG00000013057
MSTRG.2880.1	ENSGALG00000012013
MSTRG.2880.1	ENSGALG00000008438
MSTRG.2880.1	ENSGALG00000009387
MSTRG.2880.1	ENSGALG00000009870
MSTRG.2880.1	ENSGALG00000035966
MSTRG.2880.1	ENSGALG00000004974
MSTRG.2880.1	ENSGALG00000007998
MSTRG.2880.1	ENSGALG00000039595
MSTRG.2880.1	ENSGALG00000008081
MSTRG.2880.1	ENSGALG00000011889
MSTRG.2880.1	ENSGALG00000003614
MSTRG.2880.1	ENSGALG00000028318
MSTRG.2880.1	ENSGALG00000004345
MSTRG.2880.1	ENSGALG00000033887
MSTRG.2880.1	ENSGALG00000021340
MSTRG.2880.1	ENSGALG00000034163
MSTRG.2880.1	ENSGALG00000010620
MSTRG.2880.1	ENSGALG00000011172
MSTRG.2880.1	ENSGALG00000001161
MSTRG.2880.1	ENSGALG00000034965
MSTRG.2880.1	ENSGALG00000011799
MSTRG.2880.1	ENSGALG00000006138
MSTRG.2880.1	ENSGALG00000007845
MSTRG.2880.1	ENSGALG00000007260
MSTRG.2880.1	ENSGALG00000007266
MSTRG.2880.1	ENSGALG00000007268
MSTRG.2880.1	ENSGALG00000035580
MSTRG.2880.1	ENSGALG00000047203
MSTRG.2880.1	ENSGALG00000014324
MSTRG.2880.1	ENSGALG00000013809
MSTRG.2880.1	ENSGALG00000008404
MSTRG.2880.1	ENSGALG00000025938
MSTRG.2880.1	ENSGALG00000017006
MSTRG.2880.1	ENSGALG00000036133
MSTRG.2880.1	ENSGALG00000006834
MSTRG.2880.1	ENSGALG00000036258
MSTRG.2880.1	ENSGALG00000002022
MSTRG.2880.1	ENSGALG00000002021
MSTRG.2880.1	ENSGALG00000007658
MSTRG.2880.1	ENSGALG00000000545
MSTRG.2880.1	ENSGALG00000014835
MSTRG.2880.1	ENSGALG00000041528
MSTRG.2880.1	ENSGALG00000011505
MSTRG.2880.1	ENSGALG00000007416
MSTRG.2880.1	ENSGALG00000007412
MSTRG.2880.1	ENSGALG00000031425
MSTRG.2880.1	ENSGALG00000016142
MSTRG.2880.1	ENSGALG00000016147
MSTRG.2880.1	ENSGALG00000016148
MSTRG.2880.1	ENSGALG00000004334
MSTRG.2880.1	ENSGALG00000013723
MSTRG.2880.1	ENSGALG00000011266
MSTRG.2880.1	ENSGALG00000006407
MSTRG.2880.1	ENSGALG00000006402
MSTRG.2880.1	ENSGALG00000043499
MSTRG.2880.1	ENSGALG00000030831
MSTRG.2880.1	ENSGALG00000012866
MSTRG.2880.1	ENSGALG00000012865
MSTRG.2880.1	ENSGALG00000013403
MSTRG.2880.1	ENSGALG00000014836
MSTRG.2880.1	ENSGALG00000029673
MSTRG.2880.1	ENSGALG00000008312
MSTRG.2880.1	ENSGALG00000008319
MSTRG.2880.1	ENSGALG00000011016
MSTRG.2880.1	ENSGALG00000046863
MSTRG.2880.1	ENSGALG00000013033
MSTRG.2880.1	ENSGALG00000038858
MSTRG.2880.1	ENSGALG00000003863
MSTRG.2880.1	ENSGALG00000048345
MSTRG.2880.1	ENSGALG00000035194
MSTRG.2880.1	ENSGALG00000009865
MSTRG.2880.1	ENSGALG00000010154
MSTRG.2880.1	ENSGALG00000044519
MSTRG.2880.1	ENSGALG00000004416
MSTRG.2880.1	ENSGALG00000030853
MSTRG.2880.1	ENSGALG00000012802
MSTRG.2880.1	ENSGALG00000012377
MSTRG.2880.1	ENSGALG00000016866
MSTRG.2880.1	ENSGALG00000007530
MSTRG.2880.1	ENSGALG00000007538
MSTRG.2880.1	ENSGALG00000009286
MSTRG.2880.1	ENSGALG00000007287
MSTRG.2880.1	ENSGALG00000040828
MSTRG.2880.1	ENSGALG00000004203
MSTRG.2880.1	ENSGALG00000004205
MSTRG.2880.1	ENSGALG00000039724
MSTRG.2880.1	ENSGALG00000013747
MSTRG.2880.1	ENSGALG00000010326
MSTRG.2880.1	ENSGALG00000010325
MSTRG.2880.1	ENSGALG00000008180
MSTRG.2880.1	ENSGALG00000011982
MSTRG.2880.1	ENSGALG00000006052
MSTRG.2880.1	ENSGALG00000007093
MSTRG.2880.1	ENSGALG00000005525
MSTRG.2880.1	ENSGALG00000030780
MSTRG.2880.1	ENSGALG00000005065
MSTRG.2880.1	ENSGALG00000009653
MSTRG.2880.1	ENSGALG00000033956
MSTRG.2880.1	ENSGALG00000008842
MSTRG.2880.1	ENSGALG00000008847
MSTRG.2880.1	ENSGALG00000014094
MSTRG.2880.1	ENSGALG00000001729
MSTRG.2880.1	ENSGALG00000047559
MSTRG.2880.1	ENSGALG00000011309
MSTRG.2880.1	ENSGALG00000002395
MSTRG.2880.1	ENSGALG00000037629
MSTRG.2880.1	ENSGALG00000002937
MSTRG.2880.1	ENSGALG00000033635
MSTRG.2880.1	ENSGALG00000019553
MSTRG.2880.1	ENSGALG00000039673
MSTRG.2880.1	ENSGALG00000039583
MSTRG.2880.1	ENSGALG00000013565
MSTRG.2880.1	ENSGALG00000013569
MSTRG.2880.1	ENSGALG00000017493
MSTRG.2880.1	ENSGALG00000006728
MSTRG.2880.1	ENSGALG00000032178
MSTRG.2880.1	ENSGALG00000049884
MSTRG.2880.1	ENSGALG00000012530
MSTRG.2880.1	ENSGALG00000006689
MSTRG.2880.1	ENSGALG00000001304
MSTRG.2880.1	ENSGALG00000046192
MSTRG.2880.1	ENSGALG00000032717
MSTRG.2880.1	ENSGALG00000038512
MSTRG.2880.1	ENSGALG00000014365
MSTRG.2880.1	ENSGALG00000029927
MSTRG.2880.1	ENSGALG00000029485
MSTRG.2880.1	ENSGALG00000008166
MSTRG.2880.1	ENSGALG00000005695
MSTRG.2880.1	ENSGALG00000005696
MSTRG.2880.1	ENSGALG00000004640
MSTRG.2880.1	ENSGALG00000032506
MSTRG.2880.1	ENSGALG00000032098
MSTRG.2880.1	ENSGALG00000008997
MSTRG.2880.1	ENSGALG00000049236
MSTRG.2880.1	ENSGALG00000035927
MSTRG.2880.1	ENSGALG00000023576
MSTRG.2880.1	ENSGALG00000023686
MSTRG.2880.1	ENSGALG00000041558
MSTRG.2880.1	ENSGALG00000011511
MSTRG.2880.1	ENSGALG00000010649
MSTRG.2880.1	ENSGALG00000010646
MSTRG.2880.1	ENSGALG00000001143
MSTRG.2880.1	ENSGALG00000001962
MSTRG.2880.1	ENSGALG00000001428
MSTRG.2880.1	ENSGALG00000041717
MSTRG.2880.1	ENSGALG00000007744
MSTRG.2880.1	ENSGALG00000030580
MSTRG.2880.1	ENSGALG00000026607
MSTRG.2880.1	ENSGALG00000033054
MSTRG.2880.1	ENSGALG00000050257
MSTRG.2880.1	ENSGALG00000008582
MSTRG.2880.1	ENSGALG00000017186
MSTRG.2880.1	ENSGALG00000017184
MSTRG.2880.1	ENSGALG00000031209
MSTRG.2880.1	ENSGALG00000000919
MSTRG.2880.1	ENSGALG00000047290
MSTRG.2880.1	ENSGALG00000028256
MSTRG.2880.1	ENSGALG00000028250
MSTRG.2880.1	ENSGALG00000002478
MSTRG.2880.1	ENSGALG00000002479
MSTRG.2880.1	ENSGALG00000020485
MSTRG.2880.1	ENSGALG00000016651
MSTRG.2880.1	ENSGALG00000003293
MSTRG.2880.1	ENSGALG00000028720
MSTRG.2880.1	ENSGALG00000040504
MSTRG.2880.1	ENSGALG00000008286
MSTRG.2880.1	ENSGALG00000005554
MSTRG.2880.1	ENSGALG00000001073
MSTRG.2880.1	ENSGALG00000007959
MSTRG.2880.1	ENSGALG00000007952
MSTRG.2880.1	ENSGALG00000007040
MSTRG.2880.1	ENSGALG00000002675
MSTRG.2880.1	ENSGALG00000047316
MSTRG.2880.1	ENSGALG00000031070
MSTRG.2880.1	ENSGALG00000052523
MSTRG.2880.1	ENSGALG00000030677
MSTRG.2880.1	ENSGALG00000020805
MSTRG.2880.1	ENSGALG00000015403
MSTRG.2880.1	ENSGALG00000050948
MSTRG.2880.1	ENSGALG00000010433
MSTRG.2880.1	ENSGALG00000010435
MSTRG.2880.1	ENSGALG00000007526
MSTRG.2880.1	ENSGALG00000007522
MSTRG.2880.1	ENSGALG00000029144
MSTRG.2880.1	ENSGALG00000045168
MSTRG.2880.1	ENSGALG00000000215
MSTRG.2880.1	ENSGALG00000041470
MSTRG.2880.1	ENSGALG00000008269
MSTRG.2880.1	ENSGALG00000029435
MSTRG.2880.1	ENSGALG00000011625
MSTRG.2880.1	ENSGALG00000028423
MSTRG.2880.1	ENSGALG00000005074
MSTRG.2880.1	ENSGALG00000005076
MSTRG.2880.1	ENSGALG00000033926
MSTRG.2880.1	ENSGALG00000008837
MSTRG.2880.1	ENSGALG00000028627
MSTRG.2880.1	ENSGALG00000040447
MSTRG.2880.1	ENSGALG00000054964
MSTRG.2880.1	ENSGALG00000011812
MSTRG.2880.1	ENSGALG00000000573
MSTRG.2880.1	ENSGALG00000001220
MSTRG.2880.1	ENSGALG00000004483
MSTRG.2880.1	ENSGALG00000021883
MSTRG.2880.1	ENSGALG00000042726
MSTRG.2880.1	ENSGALG00000036346
MSTRG.2880.1	ENSGALG00000003914
MSTRG.2880.1	ENSGALG00000003916
MSTRG.2880.1	ENSGALG00000017205
MSTRG.2880.1	ENSGALG00000006817
MSTRG.2880.1	ENSGALG00000044155
MSTRG.2880.1	ENSGALG00000012178
MSTRG.2880.1	ENSGALG00000008714
MSTRG.2880.1	ENSGALG00000008056
MSTRG.2880.1	ENSGALG00000000681
MSTRG.2880.1	ENSGALG00000001489
MSTRG.2880.1	ENSGALG00000006270
MSTRG.2880.1	ENSGALG00000002595
MSTRG.2880.1	ENSGALG00000002598
MSTRG.2880.1	ENSGALG00000033561
MSTRG.2880.1	ENSGALG00000026491
MSTRG.2880.1	ENSGALG00000041236
MSTRG.2880.1	ENSGALG00000041238
MSTRG.2880.1	ENSGALG00000012117
MSTRG.2880.1	ENSGALG00000015155
MSTRG.2880.1	ENSGALG00000052932
MSTRG.2880.1	ENSGALG00000005442
MSTRG.2880.1	ENSGALG00000035675
MSTRG.2880.1	ENSGALG00000003238
MSTRG.2880.1	ENSGALG00000004273
MSTRG.2880.1	ENSGALG00000000154
MSTRG.2880.1	ENSGALG00000030907
MSTRG.2880.1	ENSGALG00000053511
MSTRG.2880.1	ENSGALG00000026284
MSTRG.2880.1	ENSGALG00000020999
MSTRG.2880.1	ENSGALG00000035998
MSTRG.2880.1	ENSGALG00000016543
MSTRG.2880.1	ENSGALG00000006652
MSTRG.2880.1	ENSGALG00000014944
MSTRG.2880.1	ENSGALG00000011668
MSTRG.2880.1	ENSGALG00000009682
MSTRG.2880.1	ENSGALG00000007357
MSTRG.2880.1	ENSGALG00000035476
MSTRG.2880.1	ENSGALG00000037839
MSTRG.2880.1	ENSGALG00000011342
MSTRG.2880.1	ENSGALG00000044466
MSTRG.2880.1	ENSGALG00000003003
MSTRG.2880.1	ENSGALG00000029532
MSTRG.2880.1	ENSGALG00000050127
MSTRG.2880.1	ENSGALG00000002514
MSTRG.2880.1	ENSGALG00000003642
MSTRG.2880.1	ENSGALG00000016241
MSTRG.2880.1	ENSGALG00000016708
MSTRG.2880.1	ENSGALG00000028982
MSTRG.2880.1	ENSGALG00000006799
MSTRG.2880.1	ENSGALG00000013135
MSTRG.2880.1	ENSGALG00000047857
MSTRG.2880.1	ENSGALG00000009202
MSTRG.2880.1	ENSGALG00000054783
MSTRG.2880.1	ENSGALG00000017155
MSTRG.2880.1	ENSGALG00000003925
MSTRG.2880.1	ENSGALG00000006165
MSTRG.2880.1	ENSGALG00000037773
MSTRG.2880.1	ENSGALG00000036798
MSTRG.2880.1	ENSGALG00000012039
MSTRG.2880.1	ENSGALG00000014085
MSTRG.2880.1	ENSGALG00000013851
MSTRG.2880.1	ENSGALG00000029298
MSTRG.2880.1	ENSGALG00000045584
MSTRG.2880.1	ENSGALG00000029747
MSTRG.2880.1	ENSGALG00000011379
MSTRG.2880.1	ENSGALG00000006714
MSTRG.2880.1	ENSGALG00000036128
MSTRG.2880.1	ENSGALG00000004365
MSTRG.2880.1	ENSGALG00000049422
MSTRG.2880.1	ENSGALG00000042469
MSTRG.2880.1	ENSGALG00000006453
MSTRG.2880.1	ENSGALG00000002225
MSTRG.2880.1	ENSGALG00000003172
MSTRG.2880.1	ENSGALG00000017329
MSTRG.2880.1	ENSGALG00000027874
MSTRG.2880.1	ENSGALG00000006695
MSTRG.2880.1	ENSGALG00000003154
MSTRG.2880.1	ENSGALG00000027069
MSTRG.2880.1	ENSGALG00000035007
MSTRG.2880.1	ENSGALG00000024083
MSTRG.2880.1	ENSGALG00000016400
MSTRG.2880.1	ENSGALG00000008326
MSTRG.2880.1	ENSGALG00000016890
MSTRG.2880.1	ENSGALG00000006889
MSTRG.2880.1	ENSGALG00000032282
MSTRG.2880.1	ENSGALG00000002437
MSTRG.2880.1	ENSGALG00000045522
MSTRG.2880.1	ENSGALG00000052648
MSTRG.2880.1	ENSGALG00000044739
MSTRG.2880.1	ENSGALG00000005517
MSTRG.2880.1	ENSGALG00000007912
MSTRG.2880.1	ENSGALG00000006355
MSTRG.2880.1	ENSGALG00000006351
MSTRG.2880.1	ENSGALG00000006352
MSTRG.2880.1	ENSGALG00000002638
MSTRG.2880.1	ENSGALG00000003589
MSTRG.2880.1	ENSGALG00000004583
MSTRG.2880.1	ENSGALG00000004581
MSTRG.2880.1	ENSGALG00000049137
MSTRG.2880.1	ENSGALG00000000604
MSTRG.2880.1	ENSGALG00000013642
MSTRG.2880.1	ENSGALG00000043468
MSTRG.2880.1	ENSGALG00000013143
MSTRG.2880.1	ENSGALG00000027372
MSTRG.2880.1	ENSGALG00000015441
MSTRG.2880.1	ENSGALG00000047196
MSTRG.2880.1	ENSGALG00000052853
MSTRG.2880.1	ENSGALG00000036883
MSTRG.2880.1	ENSGALG00000038266
MSTRG.2880.1	ENSGALG00000005080
MSTRG.2880.1	ENSGALG00000041255
MSTRG.2880.1	ENSGALG00000007378
MSTRG.2880.1	ENSGALG00000000911
MSTRG.2880.1	ENSGALG00000010636
MSTRG.2880.1	ENSGALG00000047291
MSTRG.2880.1	ENSGALG00000012903
MSTRG.2880.1	ENSGALG00000012908
MSTRG.2880.1	ENSGALG00000016102
MSTRG.2880.1	ENSGALG00000011228
MSTRG.2880.1	ENSGALG00000011225
MSTRG.2880.1	ENSGALG00000011226
MSTRG.2880.1	ENSGALG00000011220
MSTRG.2880.1	ENSGALG00000041760
MSTRG.2880.1	ENSGALG00000002294
MSTRG.2880.1	ENSGALG00000037545
MSTRG.2880.1	ENSGALG00000002878
MSTRG.2880.1	ENSGALG00000014182
MSTRG.2880.1	ENSGALG00000004436
MSTRG.2880.1	ENSGALG00000008354
MSTRG.2880.1	ENSGALG00000009400
MSTRG.2880.1	ENSGALG00000009403
MSTRG.2880.1	ENSGALG00000047797
MSTRG.2880.1	ENSGALG00000046776
MSTRG.2880.1	ENSGALG00000050568
MSTRG.2880.1	ENSGALG00000012462
MSTRG.2880.1	ENSGALG00000003286
MSTRG.2880.1	ENSGALG00000023909
MSTRG.2880.1	ENSGALG00000023122
MSTRG.2880.1	ENSGALG00000023120
MSTRG.2880.1	ENSGALG00000005269
MSTRG.2880.1	ENSGALG00000031874
MSTRG.2880.1	ENSGALG00000006851
MSTRG.2880.1	ENSGALG00000000864
MSTRG.2880.1	ENSGALG00000036807
MSTRG.2880.1	ENSGALG00000005004
MSTRG.2880.1	ENSGALG00000033974
MSTRG.2880.1	ENSGALG00000043694
MSTRG.2880.1	ENSGALG00000038096
MSTRG.2880.1	ENSGALG00000011214
MSTRG.2880.1	ENSGALG00000039553
MSTRG.2880.1	ENSGALG00000036390
MSTRG.2880.1	ENSGALG00000005797
MSTRG.2880.1	ENSGALG00000002562
MSTRG.2880.1	ENSGALG00000002564
MSTRG.2880.1	ENSGALG00000044241
MSTRG.2880.1	ENSGALG00000045596
MSTRG.2880.1	ENSGALG00000004503
MSTRG.2880.1	ENSGALG00000006544
MSTRG.2880.1	ENSGALG00000041621
MSTRG.2880.1	ENSGALG00000009896
MSTRG.2880.1	ENSGALG00000029514
MSTRG.2880.1	ENSGALG00000042471
MSTRG.2880.1	ENSGALG00000043787
MSTRG.2880.1	ENSGALG00000032803
MSTRG.2880.1	ENSGALG00000048263
MSTRG.2880.1	ENSGALG00000009911
MSTRG.2880.1	ENSGALG00000001583
MSTRG.2880.1	ENSGALG00000000452
MSTRG.2880.1	ENSGALG00000009130
MSTRG.2880.1	ENSGALG00000007862
MSTRG.2880.1	ENSGALG00000014011
MSTRG.2880.1	ENSGALG00000013007
MSTRG.2880.1	ENSGALG00000052611
MSTRG.2880.1	ENSGALG00000011058
MSTRG.2880.1	ENSGALG00000005675
MSTRG.2880.1	ENSGALG00000010016
MSTRG.2880.1	ENSGALG00000006091
MSTRG.2880.1	ENSGALG00000037395
MSTRG.2880.1	ENSGALG00000042976
MSTRG.2880.1	ENSGALG00000015770
MSTRG.2880.1	ENSGALG00000015779
MSTRG.2880.1	ENSGALG00000008785
MSTRG.2880.1	ENSGALG00000017389
MSTRG.2880.1	ENSGALG00000040942
MSTRG.2880.1	ENSGALG00000051442
MSTRG.2880.1	ENSGALG00000040360
MSTRG.2880.1	ENSGALG00000026005
MSTRG.2880.1	ENSGALG00000011531
MSTRG.2880.1	ENSGALG00000050866
MSTRG.2880.1	ENSGALG00000007403
MSTRG.2880.1	ENSGALG00000007409
MSTRG.2880.1	ENSGALG00000003899
MSTRG.2880.1	ENSGALG00000001949
MSTRG.2880.1	ENSGALG00000011278
MSTRG.2880.1	ENSGALG00000006417
MSTRG.2880.1	ENSGALG00000038758
MSTRG.2880.1	ENSGALG00000003362
MSTRG.2880.1	ENSGALG00000009929
MSTRG.2880.1	ENSGALG00000008308
MSTRG.2880.1	ENSGALG00000005840
MSTRG.2880.1	ENSGALG00000005845
MSTRG.2880.1	ENSGALG00000044383
MSTRG.2880.1	ENSGALG00000049589
MSTRG.2880.1	ENSGALG00000002450
MSTRG.2880.1	ENSGALG00000030245
MSTRG.2880.1	ENSGALG00000025945
MSTRG.2880.1	ENSGALG00000008970
MSTRG.2880.1	ENSGALG00000053000
MSTRG.2880.1	ENSGALG00000016584
MSTRG.2880.1	ENSGALG00000016630
MSTRG.2880.1	ENSGALG00000000721
MSTRG.2880.1	ENSGALG00000006375
MSTRG.2880.1	ENSGALG00000036095
MSTRG.2880.1	ENSGALG00000007025
MSTRG.2880.1	ENSGALG00000002615
MSTRG.2880.1	ENSGALG00000004614
MSTRG.2880.1	ENSGALG00000033683
MSTRG.2880.1	ENSGALG00000033678
MSTRG.2880.1	ENSGALG00000009082
MSTRG.2880.1	ENSGALG00000009085
MSTRG.2880.1	ENSGALG00000010881
MSTRG.2880.1	ENSGALG00000035824
MSTRG.2880.1	ENSGALG00000000755
MSTRG.2880.1	ENSGALG00000000390
MSTRG.2880.1	ENSGALG00000000394
MSTRG.2880.1	ENSGALG00000007728
MSTRG.2880.1	ENSGALG00000030076
MSTRG.2880.1	ENSGALG00000002800
MSTRG.2880.1	ENSGALG00000012816
MSTRG.2880.1	ENSGALG00000016774
MSTRG.2880.1	ENSGALG00000027747
MSTRG.2880.1	ENSGALG00000015662
MSTRG.2880.1	ENSGALG00000015666
MSTRG.2880.1	ENSGALG00000021685
MSTRG.2880.1	ENSGALG00000005135
MSTRG.2880.1	ENSGALG00000016979
MSTRG.2880.1	ENSGALG00000017135
MSTRG.2880.1	ENSGALG00000027533
MSTRG.2880.1	ENSGALG00000032170
MSTRG.2880.1	ENSGALG00000003948
MSTRG.2880.1	ENSGALG00000040156
MSTRG.2880.1	ENSGALG00000005452
MSTRG.2880.1	ENSGALG00000034134
MSTRG.2880.1	ENSGALG00000038838
MSTRG.2880.1	ENSGALG00000011655
MSTRG.2880.1	ENSGALG00000009699
MSTRG.2880.1	ENSGALG00000009698
MSTRG.2880.1	ENSGALG00000031518
MSTRG.2880.1	ENSGALG00000012483
MSTRG.2880.1	ENSGALG00000000639
MSTRG.2880.1	ENSGALG00000004387
MSTRG.2880.1	ENSGALG00000051766
MSTRG.2880.1	ENSGALG00000002249
MSTRG.2880.1	ENSGALG00000021378
MSTRG.2880.1	ENSGALG00000038733
MSTRG.2880.1	ENSGALG00000030502
MSTRG.2880.1	ENSGALG00000011149
MSTRG.2880.1	ENSGALG00000001330
MSTRG.2880.1	ENSGALG00000031284
MSTRG.2880.1	ENSGALG00000005826
MSTRG.2880.1	ENSGALG00000033195
MSTRG.2880.1	ENSGALG00000013018
MSTRG.2880.1	ENSGALG00000008479
MSTRG.2880.1	ENSGALG00000008076
MSTRG.2880.1	ENSGALG00000000516
MSTRG.2880.1	ENSGALG00000042744
MSTRG.2880.1	ENSGALG00000012345
MSTRG.2880.1	ENSGALG00000008501
MSTRG.2880.1	ENSGALG00000013907
MSTRG.2880.1	ENSGALG00000053889
MSTRG.2880.1	ENSGALG00000015346
MSTRG.2880.1	ENSGALG00000015347
MSTRG.2880.1	ENSGALG00000008940
MSTRG.2880.1	ENSGALG00000011446
MSTRG.2880.1	ENSGALG00000005460
MSTRG.2880.1	ENSGALG00000001545
MSTRG.2880.1	ENSGALG00000001547
MSTRG.2880.1	ENSGALG00000010713
MSTRG.2880.1	ENSGALG00000002160
MSTRG.2880.1	ENSGALG00000042181
MSTRG.2880.1	ENSGALG00000038385
MSTRG.2880.1	ENSGALG00000004251
MSTRG.2880.1	ENSGALG00000016522
MSTRG.2880.1	ENSGALG00000016955
MSTRG.2880.1	ENSGALG00000000812
MSTRG.2880.1	ENSGALG00000032053
MSTRG.2880.1	ENSGALG00000015036
MSTRG.2880.1	ENSGALG00000015958
MSTRG.2880.1	ENSGALG00000015489
MSTRG.2880.1	ENSGALG00000037228
MSTRG.2880.1	ENSGALG00000007161
MSTRG.2880.1	ENSGALG00000032679
MSTRG.2880.1	ENSGALG00000033204
MSTRG.2880.1	ENSGALG00000039327
MSTRG.2880.1	ENSGALG00000015898
MSTRG.2880.1	ENSGALG00000038433
MSTRG.2880.1	ENSGALG00000023933
MSTRG.2880.1	ENSGALG00000004215
MSTRG.2880.1	ENSGALG00000041680
MSTRG.2880.1	ENSGALG00000009595
MSTRG.2880.1	ENSGALG00000016457
MSTRG.2880.1	ENSGALG00000001030
MSTRG.2880.1	ENSGALG00000016997
MSTRG.2880.1	ENSGALG00000034507
MSTRG.2880.1	ENSGALG00000028407
MSTRG.2880.1	ENSGALG00000026536
MSTRG.2880.1	ENSGALG00000051035
MSTRG.2880.1	ENSGALG00000043357
MSTRG.2880.1	ENSGALG00000053961
MSTRG.2880.1	ENSGALG00000011291
MSTRG.2880.1	ENSGALG00000008034
MSTRG.2880.1	ENSGALG00000011870
MSTRG.2880.1	ENSGALG00000000558
MSTRG.2880.1	ENSGALG00000012388
MSTRG.2880.1	ENSGALG00000008544
MSTRG.2880.1	ENSGALG00000054428
MSTRG.2880.1	ENSGALG00000017142
MSTRG.2880.1	ENSGALG00000026263
MSTRG.2880.1	ENSGALG00000028290
MSTRG.2880.1	ENSGALG00000011489
MSTRG.2880.1	ENSGALG00000003219
MSTRG.2880.1	ENSGALG00000035699
MSTRG.2880.1	ENSGALG00000026928
MSTRG.2880.1	ENSGALG00000015032
MSTRG.2880.1	ENSGALG00000011649
MSTRG.2880.1	ENSGALG00000009514
MSTRG.2880.1	ENSGALG00000013861
MSTRG.2880.1	ENSGALG00000010517
MSTRG.2880.1	ENSGALG00000016919
MSTRG.2880.1	ENSGALG00000004860
MSTRG.2880.1	ENSGALG00000011241
MSTRG.2880.1	ENSGALG00000011244
MSTRG.2880.1	ENSGALG00000046811
MSTRG.2880.1	ENSGALG00000032278
MSTRG.2880.1	ENSGALG00000041706
MSTRG.2880.1	ENSGALG00000030025
MSTRG.2880.1	Gallus_gallus_newGene_6463
MSTRG.2880.1	ENSGALG00000033598
MSTRG.2880.1	ENSGALG00000033591
MSTRG.2880.1	ENSGALG00000046032
MSTRG.2880.1	Gallus_gallus_newGene_3987
MSTRG.2880.1	ENSGALG00000013468
MSTRG.2880.1	ENSGALG00000027716
MSTRG.2880.1	ENSGALG00000011671
MSTRG.2880.1	ENSGALG00000017091
MSTRG.2880.1	ENSGALG00000016943
MSTRG.2880.1	ENSGALG00000051063
MSTRG.2880.1	ENSGALG00000039775
MSTRG.2880.1	ENSGALG00000003076
MSTRG.2880.1	ENSGALG00000010839
MSTRG.2880.1	ENSGALG00000054937
MSTRG.2880.1	ENSGALG00000010193
MSTRG.2880.1	ENSGALG00000000611
MSTRG.2880.1	ENSGALG00000000616
MSTRG.2880.1	ENSGALG00000001256
MSTRG.2880.1	ENSGALG00000007484
MSTRG.2880.1	ENSGALG00000007152
MSTRG.2880.1	ENSGALG00000007153
MSTRG.2880.1	ENSGALG00000003677
MSTRG.2880.1	ENSGALG00000052213
MSTRG.2880.1	ENSGALG00000041112
MSTRG.2880.1	ENSGALG00000049465
MSTRG.2880.1	ENSGALG00000048781
MSTRG.2880.1	ENSGALG00000013993
MSTRG.2880.1	ENSGALG00000029834
MSTRG.2880.1	ENSGALG00000011168
MSTRG.2880.1	ENSGALG00000037402
MSTRG.2880.1	ENSGALG00000013036
MSTRG.2880.1	ENSGALG00000013034
MSTRG.2880.1	ENSGALG00000013039
MSTRG.2880.1	ENSGALG00000013780
MSTRG.2880.1	ENSGALG00000013814
MSTRG.2880.1	ENSGALG00000008417
MSTRG.2880.1	ENSGALG00000010547
MSTRG.2880.1	ENSGALG00000010543
MSTRG.2880.1	ENSGALG00000007356
MSTRG.2880.1	ENSGALG00000016053
MSTRG.2880.1	ENSGALG00000016050
MSTRG.2880.1	ENSGALG00000016058
MSTRG.2880.1	ENSGALG00000055047
MSTRG.2880.1	ENSGALG00000035903
MSTRG.2880.1	ENSGALG00000037193
MSTRG.2880.1	ENSGALG00000011331
MSTRG.2880.1	ENSGALG00000006017
MSTRG.2880.1	ENSGALG00000002693
MSTRG.2880.1	ENSGALG00000026359
MSTRG.2880.1	ENSGALG00000053399
MSTRG.4732.7	ENSGALG00000000410
MSTRG.4732.7	ENSGALG00000040205
MSTRG.4732.7	ENSGALG00000007989
MSTRG.4732.7	ENSGALG00000009172
MSTRG.4732.7	ENSGALG00000008370
MSTRG.4732.7	ENSGALG00000045132
MSTRG.4732.7	ENSGALG00000003732
MSTRG.4732.7	ENSGALG00000003733
MSTRG.4732.7	ENSGALG00000033338
MSTRG.4732.7	ENSGALG00000014582
MSTRG.4732.7	ENSGALG00000015180
MSTRG.4732.7	ENSGALG00000037998
MSTRG.4732.7	ENSGALG00000036990
MSTRG.4732.7	ENSGALG00000008725
MSTRG.4732.7	ENSGALG00000006958
MSTRG.4732.7	ENSGALG00000047464
MSTRG.4732.7	ENSGALG00000015705
MSTRG.4732.7	ENSGALG00000051783
MSTRG.4732.7	ENSGALG00000039264
MSTRG.4732.7	ENSGALG00000015090
MSTRG.4732.7	ENSGALG00000000875
MSTRG.4732.7	ENSGALG00000012135
MSTRG.4732.7	ENSGALG00000016768
MSTRG.4732.7	ENSGALG00000009758
MSTRG.4732.7	ENSGALG00000010046
MSTRG.4732.7	ENSGALG00000014103
MSTRG.4732.7	ENSGALG00000015511
MSTRG.4732.7	ENSGALG00000005796
MSTRG.4732.7	ENSGALG00000006822
MSTRG.4732.7	ENSGALG00000011908
MSTRG.4732.7	ENSGALG00000037525
MSTRG.4732.7	ENSGALG00000008414
MSTRG.4732.7	ENSGALG00000021193
MSTRG.4732.7	ENSGALG00000035035
MSTRG.4732.7	ENSGALG00000039724
MSTRG.4732.7	ENSGALG00000010581
MSTRG.4732.7	ENSGALG00000006057
MSTRG.4732.7	ENSGALG00000008847
MSTRG.4732.7	ENSGALG00000052052
MSTRG.4732.7	ENSGALG00000002397
MSTRG.4732.7	ENSGALG00000029572
MSTRG.4732.7	ENSGALG00000003601
MSTRG.4732.7	ENSGALG00000020557
MSTRG.4732.7	ENSGALG00000055101
MSTRG.4732.7	ENSGALG00000011389
MSTRG.4732.7	ENSGALG00000005694
MSTRG.4732.7	ENSGALG00000006343
MSTRG.4732.7	ENSGALG00000005660
MSTRG.4732.7	ENSGALG00000007426
MSTRG.4732.7	ENSGALG00000035492
MSTRG.4732.7	ENSGALG00000027122
MSTRG.4732.7	ENSGALG00000011621
MSTRG.4732.7	ENSGALG00000039970
MSTRG.4732.7	ENSGALG00000053321
MSTRG.4732.7	ENSGALG00000003916
MSTRG.4732.7	ENSGALG00000043118
MSTRG.4732.7	ENSGALG00000026493
MSTRG.4732.7	ENSGALG00000008525
MSTRG.4732.7	ENSGALG00000011464
MSTRG.4732.7	ENSGALG00000039774
MSTRG.4732.7	ENSGALG00000038003
MSTRG.4732.7	ENSGALG00000033260
MSTRG.4732.7	ENSGALG00000005268
MSTRG.4732.7	ENSGALG00000006597
MSTRG.4732.7	ENSGALG00000034655
MSTRG.4732.7	ENSGALG00000032413
MSTRG.4732.7	ENSGALG00000009500
MSTRG.4732.7	ENSGALG00000008956
MSTRG.4732.7	ENSGALG00000011937
MSTRG.4732.7	ENSGALG00000043036
MSTRG.4732.7	ENSGALG00000004587
MSTRG.4732.7	ENSGALG00000005703
MSTRG.4732.7	ENSGALG00000030843
MSTRG.4732.7	Gallus_gallus_newGene_2594
MSTRG.4732.7	ENSGALG00000031244
MSTRG.4732.7	ENSGALG00000047291
MSTRG.4732.7	ENSGALG00000039589
MSTRG.4732.7	ENSGALG00000015451
MSTRG.4732.7	ENSGALG00000011228
MSTRG.4732.7	ENSGALG00000033064
MSTRG.4732.7	ENSGALG00000037940
MSTRG.4732.7	ENSGALG00000037946
MSTRG.4732.7	ENSGALG00000003628
MSTRG.4732.7	ENSGALG00000016456
MSTRG.4732.7	ENSGALG00000005353
MSTRG.4732.7	ENSGALG00000039315
MSTRG.4732.7	ENSGALG00000026809
MSTRG.4732.7	ENSGALG00000008784
MSTRG.4732.7	ENSGALG00000004310
MSTRG.4732.7	ENSGALG00000012241
MSTRG.4732.7	ENSGALG00000004816
MSTRG.4732.7	ENSGALG00000004813
MSTRG.4732.7	ENSGALG00000054223
MSTRG.4732.7	ENSGALG00000032260
MSTRG.4732.7	ENSGALG00000010359
MSTRG.4732.7	ENSGALG00000011910
MSTRG.4732.7	ENSGALG00000001374
MSTRG.4732.7	ENSGALG00000041362
MSTRG.4732.7	ENSGALG00000015009
MSTRG.4732.7	ENSGALG00000012050
MSTRG.4732.7	ENSGALG00000043164
MSTRG.4732.7	ENSGALG00000051546
MSTRG.4732.7	ENSGALG00000017165
MSTRG.4732.7	ENSGALG00000031495
MSTRG.4732.7	ENSGALG00000041795
MSTRG.4732.7	ENSGALG00000025822
MSTRG.4732.7	ENSGALG00000016443
MSTRG.4732.7	ENSGALG00000008475
MSTRG.4732.7	ENSGALG00000035804
MSTRG.4732.7	ENSGALG00000054564
MSTRG.4732.7	ENSGALG00000042744
MSTRG.4732.7	ENSGALG00000038222
MSTRG.4732.7	ENSGALG00000000993
MSTRG.4732.7	ENSGALG00000005468
MSTRG.4732.7	ENSGALG00000008811
MSTRG.4732.7	ENSGALG00000009748
MSTRG.4732.7	ENSGALG00000040784
MSTRG.4732.7	ENSGALG00000009598
MSTRG.4732.7	ENSGALG00000011299
MSTRG.4732.7	ENSGALG00000030112
MSTRG.4732.7	ENSGALG00000006427
MSTRG.4732.7	ENSGALG00000007779
MSTRG.4732.7	ENSGALG00000032642
MSTRG.4732.7	ENSGALG00000005146
MSTRG.4732.7	ENSGALG00000052983
MSTRG.4732.7	ENSGALG00000002719
MSTRG.4732.7	ENSGALG00000023451
MSTRG.4732.7	ENSGALG00000035906
MSTRG.13073.3	ENSGALG00000006838
MSTRG.13073.3	ENSGALG00000008425
MSTRG.13073.3	ENSGALG00000000893
MSTRG.13073.3	ENSGALG00000045555
MSTRG.13073.3	ENSGALG00000011094
MSTRG.13073.3	ENSGALG00000005587
MSTRG.13073.3	ENSGALG00000044780
MSTRG.13073.3	ENSGALG00000037603
MSTRG.13073.3	ENSGALG00000012187
MSTRG.13073.3	ENSGALG00000000902
MSTRG.13073.3	ENSGALG00000047289
MSTRG.13073.3	ENSGALG00000004358
MSTRG.13073.3	ENSGALG00000034876
MSTRG.13073.3	ENSGALG00000003146
MSTRG.13073.3	ENSGALG00000054759
MSTRG.13073.3	ENSGALG00000012888
MSTRG.13073.3	ENSGALG00000014819
MSTRG.13073.3	ENSGALG00000010638
MSTRG.13073.3	ENSGALG00000001816
MSTRG.13073.3	ENSGALG00000037496
MSTRG.13073.3	ENSGALG00000005318
MSTRG.13073.3	ENSGALG00000034478
MSTRG.13073.3	ENSGALG00000015809
MSTRG.13073.3	ENSGALG00000050173
MSTRG.13073.3	ENSGALG00000041978
MSTRG.13073.3	ENSGALG00000043535
MSTRG.13073.3	ENSGALG00000000104
MSTRG.13073.3	ENSGALG00000015846
MSTRG.13073.3	ENSGALG00000003476
MSTRG.13073.3	ENSGALG00000004128
MSTRG.13073.3	ENSGALG00000049663
MSTRG.13073.3	ENSGALG00000038440
MSTRG.13073.3	ENSGALG00000024480
MSTRG.13073.3	ENSGALG00000010363
MSTRG.13073.3	ENSGALG00000010090
MSTRG.13073.3	ENSGALG00000004623
MSTRG.13073.3	ENSGALG00000005975
MSTRG.13073.3	ENSGALG00000048873
MSTRG.13073.3	ENSGALG00000033338
MSTRG.13073.3	ENSGALG00000005021
MSTRG.13073.3	ENSGALG00000005028
MSTRG.13073.3	ENSGALG00000006106
MSTRG.13073.3	ENSGALG00000009076
MSTRG.13073.3	ENSGALG00000012426
MSTRG.13073.3	ENSGALG00000009823
MSTRG.13073.3	ENSGALG00000009821
MSTRG.13073.3	ENSGALG00000012124
MSTRG.13073.3	ENSGALG00000000525
MSTRG.13073.3	ENSGALG00000002588
MSTRG.13073.3	ENSGALG00000006644
MSTRG.13073.3	ENSGALG00000004196
MSTRG.13073.3	ENSGALG00000047489
MSTRG.13073.3	ENSGALG00000050503
MSTRG.13073.3	ENSGALG00000010707
MSTRG.13073.3	ENSGALG00000034111
MSTRG.13073.3	ENSGALG00000032452
MSTRG.13073.3	ENSGALG00000021475
MSTRG.13073.3	ENSGALG00000026299
MSTRG.13073.3	ENSGALG00000012076
MSTRG.13073.3	ENSGALG00000014956
MSTRG.13073.3	ENSGALG00000000903
MSTRG.13073.3	ENSGALG00000003457
MSTRG.13073.3	ENSGALG00000004104
MSTRG.13073.3	ENSGALG00000002193
MSTRG.13073.3	ENSGALG00000012890
MSTRG.13073.3	ENSGALG00000002445
MSTRG.13073.3	ENSGALG00000008294
MSTRG.13073.3	ENSGALG00000014645
MSTRG.13073.3	ENSGALG00000011695
MSTRG.13073.3	ENSGALG00000010340
MSTRG.13073.3	ENSGALG00000005521
MSTRG.13073.3	ENSGALG00000001062
MSTRG.13073.3	ENSGALG00000007382
MSTRG.13073.3	ENSGALG00000035207
MSTRG.13073.3	ENSGALG00000002606
MSTRG.13073.3	ENSGALG00000043064
MSTRG.13073.3	ENSGALG00000021031
MSTRG.13073.3	ENSGALG00000019228
MSTRG.13073.3	ENSGALG00000041036
MSTRG.13073.3	ENSGALG00000008725
MSTRG.13073.3	ENSGALG00000009842
MSTRG.13073.3	ENSGALG00000050380
MSTRG.13073.3	ENSGALG00000051280
MSTRG.13073.3	ENSGALG00000004885
MSTRG.13073.3	ENSGALG00000004889
MSTRG.13073.3	ENSGALG00000006950
MSTRG.13073.3	ENSGALG00000006958
MSTRG.13073.3	ENSGALG00000006487
MSTRG.13073.3	ENSGALG00000042894
MSTRG.13073.3	ENSGALG00000002831
MSTRG.13073.3	ENSGALG00000012685
MSTRG.13073.3	ENSGALG00000010446
MSTRG.13073.3	ENSGALG00000010440
MSTRG.13073.3	ENSGALG00000016847
MSTRG.13073.3	ENSGALG00000000209
MSTRG.13073.3	ENSGALG00000037712
MSTRG.13073.3	ENSGALG00000004228
MSTRG.13073.3	ENSGALG00000001364
MSTRG.13073.3	ENSGALG00000039705
MSTRG.13073.3	ENSGALG00000014978
MSTRG.13073.3	ENSGALG00000050058
MSTRG.13073.3	ENSGALG00000007874
MSTRG.13073.3	ENSGALG00000017296
MSTRG.13073.3	ENSGALG00000008154
MSTRG.13073.3	ENSGALG00000000769
MSTRG.13073.3	ENSGALG00000005683
MSTRG.13073.3	ENSGALG00000007932
MSTRG.13073.3	ENSGALG00000045085
MSTRG.13073.3	ENSGALG00000006331
MSTRG.13073.3	ENSGALG00000007683
MSTRG.13073.3	ENSGALG00000034615
MSTRG.13073.3	ENSGALG00000034610
MSTRG.13073.3	ENSGALG00000023517
MSTRG.13073.3	ENSGALG00000023510
MSTRG.13073.3	ENSGALG00000010622
MSTRG.13073.3	ENSGALG00000010628
MSTRG.13073.3	ENSGALG00000051783
MSTRG.13073.3	ENSGALG00000052873
MSTRG.13073.3	ENSGALG00000005188
MSTRG.13073.3	ENSGALG00000035045
MSTRG.13073.3	ENSGALG00000023898
MSTRG.13073.3	ENSGALG00000002846
MSTRG.13073.3	ENSGALG00000004449
MSTRG.13073.3	ENSGALG00000030793
MSTRG.13073.3	ENSGALG00000016358
MSTRG.13073.3	ENSGALG00000012589
MSTRG.13073.3	ENSGALG00000008347
MSTRG.13073.3	ENSGALG00000001647
MSTRG.13073.3	ENSGALG00000013869
MSTRG.13073.3	ENSGALG00000015879
MSTRG.13073.3	ENSGALG00000000253
MSTRG.13073.3	ENSGALG00000032723
MSTRG.13073.3	ENSGALG00000030200
MSTRG.13073.3	ENSGALG00000008938
MSTRG.13073.3	ENSGALG00000008933
MSTRG.13073.3	ENSGALG00000053046
MSTRG.13073.3	ENSGALG00000015324
MSTRG.13073.3	ENSGALG00000005969
MSTRG.13073.3	ENSGALG00000002099
MSTRG.13073.3	ENSGALG00000039985
MSTRG.13073.3	ENSGALG00000048409
MSTRG.13073.3	ENSGALG00000021272
MSTRG.13073.3	ENSGALG00000038636
MSTRG.13073.3	ENSGALG00000019063
MSTRG.13073.3	ENSGALG00000008006
MSTRG.13073.3	ENSGALG00000008009
MSTRG.13073.3	ENSGALG00000011805
MSTRG.13073.3	ENSGALG00000011800
MSTRG.13073.3	ENSGALG00000001183
MSTRG.13073.3	ENSGALG00000007174
MSTRG.13073.3	ENSGALG00000007171
MSTRG.13073.3	ENSGALG00000020340
MSTRG.13073.3	ENSGALG00000050148
MSTRG.13073.3	ENSGALG00000001882
MSTRG.13073.3	ENSGALG00000005418
MSTRG.13073.3	ENSGALG00000025738
MSTRG.13073.3	ENSGALG00000006805
MSTRG.13073.3	ENSGALG00000013057
MSTRG.13073.3	ENSGALG00000012013
MSTRG.13073.3	ENSGALG00000008438
MSTRG.13073.3	ENSGALG00000009387
MSTRG.13073.3	ENSGALG00000009870
MSTRG.13073.3	ENSGALG00000035966
MSTRG.13073.3	ENSGALG00000004974
MSTRG.13073.3	ENSGALG00000007998
MSTRG.13073.3	ENSGALG00000039595
MSTRG.13073.3	ENSGALG00000016273
MSTRG.13073.3	ENSGALG00000008081
MSTRG.13073.3	ENSGALG00000011889
MSTRG.13073.3	ENSGALG00000003614
MSTRG.13073.3	ENSGALG00000028318
MSTRG.13073.3	ENSGALG00000004345
MSTRG.13073.3	ENSGALG00000033887
MSTRG.13073.3	ENSGALG00000021340
MSTRG.13073.3	ENSGALG00000010620
MSTRG.13073.3	ENSGALG00000011172
MSTRG.13073.3	ENSGALG00000001161
MSTRG.13073.3	ENSGALG00000034965
MSTRG.13073.3	ENSGALG00000011799
MSTRG.13073.3	ENSGALG00000006138
MSTRG.13073.3	ENSGALG00000007845
MSTRG.13073.3	ENSGALG00000007268
MSTRG.13073.3	ENSGALG00000035580
MSTRG.13073.3	ENSGALG00000014324
MSTRG.13073.3	ENSGALG00000013809
MSTRG.13073.3	ENSGALG00000008404
MSTRG.13073.3	ENSGALG00000036133
MSTRG.13073.3	ENSGALG00000006834
MSTRG.13073.3	ENSGALG00000036258
MSTRG.13073.3	ENSGALG00000002022
MSTRG.13073.3	ENSGALG00000002021
MSTRG.13073.3	ENSGALG00000007658
MSTRG.13073.3	ENSGALG00000000545
MSTRG.13073.3	ENSGALG00000014835
MSTRG.13073.3	ENSGALG00000041528
MSTRG.13073.3	ENSGALG00000011505
MSTRG.13073.3	ENSGALG00000007416
MSTRG.13073.3	ENSGALG00000007412
MSTRG.13073.3	ENSGALG00000031425
MSTRG.13073.3	ENSGALG00000016142
MSTRG.13073.3	ENSGALG00000016148
MSTRG.13073.3	ENSGALG00000013723
MSTRG.13073.3	ENSGALG00000011266
MSTRG.13073.3	ENSGALG00000006407
MSTRG.13073.3	ENSGALG00000054779
MSTRG.13073.3	ENSGALG00000030831
MSTRG.13073.3	ENSGALG00000012866
MSTRG.13073.3	ENSGALG00000012865
MSTRG.13073.3	ENSGALG00000009973
MSTRG.13073.3	ENSGALG00000013403
MSTRG.13073.3	ENSGALG00000014836
MSTRG.13073.3	ENSGALG00000008312
MSTRG.13073.3	ENSGALG00000046863
MSTRG.13073.3	ENSGALG00000013033
MSTRG.13073.3	ENSGALG00000038858
MSTRG.13073.3	ENSGALG00000003863
MSTRG.13073.3	ENSGALG00000048345
MSTRG.13073.3	ENSGALG00000044519
MSTRG.13073.3	ENSGALG00000035017
MSTRG.13073.3	ENSGALG00000004416
MSTRG.13073.3	ENSGALG00000030853
MSTRG.13073.3	ENSGALG00000012377
MSTRG.13073.3	ENSGALG00000016866
MSTRG.13073.3	ENSGALG00000007530
MSTRG.13073.3	ENSGALG00000007538
MSTRG.13073.3	ENSGALG00000009286
MSTRG.13073.3	ENSGALG00000040828
MSTRG.13073.3	ENSGALG00000004169
MSTRG.13073.3	ENSGALG00000004203
MSTRG.13073.3	ENSGALG00000004205
MSTRG.13073.3	ENSGALG00000013747
MSTRG.13073.3	ENSGALG00000010326
MSTRG.13073.3	ENSGALG00000010325
MSTRG.13073.3	ENSGALG00000008180
MSTRG.13073.3	ENSGALG00000011982
MSTRG.13073.3	ENSGALG00000006052
MSTRG.13073.3	ENSGALG00000005525
MSTRG.13073.3	ENSGALG00000030780
MSTRG.13073.3	ENSGALG00000005065
MSTRG.13073.3	ENSGALG00000033956
MSTRG.13073.3	ENSGALG00000008842
MSTRG.13073.3	ENSGALG00000008847
MSTRG.13073.3	ENSGALG00000014094
MSTRG.13073.3	ENSGALG00000001729
MSTRG.13073.3	ENSGALG00000047559
MSTRG.13073.3	ENSGALG00000011309
MSTRG.13073.3	ENSGALG00000002395
MSTRG.13073.3	ENSGALG00000037629
MSTRG.13073.3	ENSGALG00000033635
MSTRG.13073.3	ENSGALG00000039673
MSTRG.13073.3	ENSGALG00000039583
MSTRG.13073.3	ENSGALG00000013565
MSTRG.13073.3	ENSGALG00000013569
MSTRG.13073.3	ENSGALG00000011549
MSTRG.13073.3	ENSGALG00000006728
MSTRG.13073.3	ENSGALG00000032178
MSTRG.13073.3	ENSGALG00000012530
MSTRG.13073.3	ENSGALG00000006689
MSTRG.13073.3	ENSGALG00000001304
MSTRG.13073.3	ENSGALG00000046192
MSTRG.13073.3	ENSGALG00000032717
MSTRG.13073.3	ENSGALG00000031163
MSTRG.13073.3	ENSGALG00000038512
MSTRG.13073.3	ENSGALG00000017112
MSTRG.13073.3	ENSGALG00000014365
MSTRG.13073.3	ENSGALG00000029927
MSTRG.13073.3	ENSGALG00000029485
MSTRG.13073.3	ENSGALG00000008166
MSTRG.13073.3	ENSGALG00000005696
MSTRG.13073.3	ENSGALG00000032506
MSTRG.13073.3	ENSGALG00000032098
MSTRG.13073.3	ENSGALG00000008997
MSTRG.13073.3	ENSGALG00000035927
MSTRG.13073.3	ENSGALG00000023576
MSTRG.13073.3	ENSGALG00000023686
MSTRG.13073.3	ENSGALG00000011511
MSTRG.13073.3	ENSGALG00000010649
MSTRG.13073.3	ENSGALG00000010646
MSTRG.13073.3	ENSGALG00000001143
MSTRG.13073.3	ENSGALG00000001428
MSTRG.13073.3	ENSGALG00000041717
MSTRG.13073.3	ENSGALG00000007744
MSTRG.13073.3	ENSGALG00000026607
MSTRG.13073.3	ENSGALG00000033054
MSTRG.13073.3	ENSGALG00000050253
MSTRG.13073.3	ENSGALG00000008582
MSTRG.13073.3	ENSGALG00000017186
MSTRG.13073.3	ENSGALG00000017184
MSTRG.13073.3	ENSGALG00000031209
MSTRG.13073.3	ENSGALG00000000919
MSTRG.13073.3	ENSGALG00000047290
MSTRG.13073.3	ENSGALG00000028250
MSTRG.13073.3	ENSGALG00000002479
MSTRG.13073.3	ENSGALG00000020485
MSTRG.13073.3	ENSGALG00000016651
MSTRG.13073.3	ENSGALG00000003293
MSTRG.13073.3	ENSGALG00000028720
MSTRG.13073.3	ENSGALG00000008286
MSTRG.13073.3	ENSGALG00000005554
MSTRG.13073.3	ENSGALG00000001073
MSTRG.13073.3	ENSGALG00000007952
MSTRG.13073.3	ENSGALG00000007040
MSTRG.13073.3	ENSGALG00000002675
MSTRG.13073.3	ENSGALG00000047316
MSTRG.13073.3	ENSGALG00000052523
MSTRG.13073.3	ENSGALG00000030677
MSTRG.13073.3	ENSGALG00000020805
MSTRG.13073.3	ENSGALG00000014412
MSTRG.13073.3	ENSGALG00000050948
MSTRG.13073.3	ENSGALG00000010433
MSTRG.13073.3	ENSGALG00000010435
MSTRG.13073.3	ENSGALG00000007526
MSTRG.13073.3	ENSGALG00000007522
MSTRG.13073.3	ENSGALG00000029144
MSTRG.13073.3	ENSGALG00000041470
MSTRG.13073.3	ENSGALG00000014903
MSTRG.13073.3	ENSGALG00000008269
MSTRG.13073.3	ENSGALG00000029435
MSTRG.13073.3	ENSGALG00000028423
MSTRG.13073.3	ENSGALG00000005076
MSTRG.13073.3	ENSGALG00000008837
MSTRG.13073.3	ENSGALG00000028627
MSTRG.13073.3	ENSGALG00000040447
MSTRG.13073.3	ENSGALG00000054964
MSTRG.13073.3	ENSGALG00000011812
MSTRG.13073.3	ENSGALG00000000573
MSTRG.13073.3	ENSGALG00000001220
MSTRG.13073.3	ENSGALG00000042726
[truncated: 45,079 more rows]
