# Supplementary material for: Comparative Transcriptome Analysis Reveals Regulatory Mechanism of Long Non-Coding RNAs during Abdominal Preadipocyte Adipogenic Differentiation in Chickens
Source: Animals (Basel). 2022 Apr 24;12(9):1099. doi: 10.3390/ani12091099 (PMC9101879; doi:10.3390/ani12091099)
Supplement: Supplementary file 1 [file animals-12-01099-s001.zip › Supplementary Tables/Table S4 KEGG signaling pathways enrichment analysis of target genes of differentially expressed lncRNAs during adipogenesis.xlsx]

## Sheet: sheet 1
KEGG pathways enrichment analysis of cis target genes of differentially expressed lncRNAs in four comparison groups
Comparision group	KEGG pathway	Count	P value	qvalue	geneID
A0_vs_A12	Spliceosome	20	0.000313358	0.057658	ENSGALG00000000137;ENSGALG00000000533;ENSGALG00000002531;ENSGALG00000002943;ENSGALG00000006332;ENSGALG00000006596;ENSGALG00000007016;ENSGALG00000009257;ENSGALG00000010689;ENSGALG00000011745;ENSGALG00000011931;ENSGALG00000011953;ENSGALG00000013352;ENSGALG00000017207;ENSGALG00000032219;ENSGALG00000033259;ENSGALG00000034414;ENSGALG00000043593;ENSGALG00000048069;ENSGALG00000053365
A0_vs_A12	Kaposi sarcoma-associated herpesvirus infection	3	0.00771244	0.517668	ENSGALG00000015191;ENSGALG00000019231;ENSGALG00000023648
A0_vs_A12	Salmonella infection	25	0.00958672	0.517668	ENSGALG00000000452;ENSGALG00000001501;ENSGALG00000002192;ENSGALG00000002198;ENSGALG00000002750;ENSGALG00000002843;ENSGALG00000005505;ENSGALG00000005947;ENSGALG00000006217;ENSGALG00000008477;ENSGALG00000009179;ENSGALG00000010638;ENSGALG00000012105;ENSGALG00000012304;ENSGALG00000013124;ENSGALG00000013710;ENSGALG00000017330;ENSGALG00000033631;ENSGALG00000043831;ENSGALG00000044071;ENSGALG00000048059;…
A0_vs_A12	Cytokine-cytokine receptor interaction	27	0.0137015	0.517668	ENSGALG00000000120;ENSGALG00000000452;ENSGALG00000005981;ENSGALG00000005985;ENSGALG00000006106;ENSGALG00000006329;ENSGALG00000006346;ENSGALG00000006388;ENSGALG00000006827;ENSGALG00000009179;ENSGALG00000009612;ENSGALG00000012055;ENSGALG00000016719;ENSGALG00000021031;ENSGALG00000023822;ENSGALG00000028466;ENSGALG00000029301;ENSGALG00000032717;ENSGALG00000034478;ENSGALG00000042471;ENSGALG00000043603;…
A0_vs_A12	Retrograde endocannabinoid signaling	3	0.0167951	0.517668	ENSGALG00000010417;ENSGALG00000010433;ENSGALG00000039159
A0_vs_A12	Homologous recombination	7	0.0168805	0.517668	ENSGALG00000006794;ENSGALG00000009491;ENSGALG00000010039;ENSGALG00000010356;ENSGALG00000014982;ENSGALG00000017211;ENSGALG00000030051
A0_vs_A12	Riboflavin metabolism	3	0.0228606	0.600908	ENSGALG00000032854;ENSGALG00000034397;ENSGALG00000054059
A0_vs_A12	Alcoholism	2	0.0365636	0.648224	ENSGALG00000040141;ENSGALG00000055014
A0_vs_A12	Cellular senescence	17	0.0410313	0.648224	ENSGALG00000001501;ENSGALG00000003522;ENSGALG00000005505;ENSGALG00000006794;ENSGALG00000009612;ENSGALG00000010186;ENSGALG00000012055;ENSGALG00000012304;ENSGALG00000015026;ENSGALG00000017211;ENSGALG00000023648;ENSGALG00000026896;ENSGALG00000028318;ENSGALG00000033631;ENSGALG00000039228;ENSGALG00000039880;Gallus_gallus_newGene_4679
A12_vs_A48	mRNA surveillance pathway	14	0.000612721	0.0779552	ENSGALG00000003108;ENSGALG00000008092;ENSGALG00000009288;ENSGALG00000010689;ENSGALG00000013943;ENSGALG00000016815;ENSGALG00000017129;ENSGALG00000032057;ENSGALG00000036283;ENSGALG00000041232;ENSGALG00000048069;ENSGALG00000049544;ENSGALG00000050442;Gallus_gallus_newGene_2324
A12_vs_A48	Homologous recombination	8	0.0013177	0.0779552	ENSGALG00000003072;ENSGALG00000009491;ENSGALG00000010039;ENSGALG00000014982;ENSGALG00000017159;ENSGALG00000037933;ENSGALG00000043597;Gallus_gallus_newGene_2539
A12_vs_A48	MAPK signaling pathway	28	0.00197134	0.0779552	ENSGALG00000002556;ENSGALG00000002656;ENSGALG00000003833;ENSGALG00000005998;ENSGALG00000006552;ENSGALG00000007562;ENSGALG00000009612;ENSGALG00000012055;ENSGALG00000014645;ENSGALG00000028376;ENSGALG00000029983;ENSGALG00000030706;ENSGALG00000031255;ENSGALG00000031572;ENSGALG00000033631;ENSGALG00000033791;ENSGALG00000033974;ENSGALG00000035237;ENSGALG00000035282;ENSGALG00000039409;ENSGALG00000048059;…
A12_vs_A48	Cell cycle	15	0.00238731	0.0779552	ENSGALG00000002631;ENSGALG00000002661;ENSGALG00000004161;ENSGALG00000006743;ENSGALG00000007555;ENSGALG00000007762;ENSGALG00000009612;ENSGALG00000009681;ENSGALG00000012915;ENSGALG00000016816;ENSGALG00000017159;ENSGALG00000022980;ENSGALG00000026896;ENSGALG00000033631;ENSGALG00000042469
A12_vs_A48	RNA transport	37	0.00287044	0.0779552	ENSGALG00000003818;ENSGALG00000008092;ENSGALG00000009288;ENSGALG00000009565;ENSGALG00000010689;ENSGALG00000014915;ENSGALG00000016815;ENSGALG00000017129;ENSGALG00000031606;ENSGALG00000032057;ENSGALG00000032843;ENSGALG00000036283;ENSGALG00000040522;ENSGALG00000041232;ENSGALG00000045947;ENSGALG00000046049;ENSGALG00000048069;ENSGALG00000049608;ENSGALG00000050117;ENSGALG00000050265;ENSGALG00000050442;…
A12_vs_A48	DNA replication	6	0.0103111	0.233357	ENSGALG00000003072;ENSGALG00000012915;ENSGALG00000030099;ENSGALG00000047031;ENSGALG00000052002;Gallus_gallus_newGene_2527
A12_vs_A48	Oocyte meiosis	12	0.0151473	0.293835	ENSGALG00000002631;ENSGALG00000002661;ENSGALG00000004161;ENSGALG00000006552;ENSGALG00000006743;ENSGALG00000007779;ENSGALG00000016816;ENSGALG00000017195;ENSGALG00000041635;ENSGALG00000048020;Gallus_gallus_newGene_2532;Gallus_gallus_newGene_2533
A12_vs_A48	Other types of O-glycan biosynthesis	7	0.0199901	0.339305	ENSGALG00000001130;ENSGALG00000004152;ENSGALG00000004812;ENSGALG00000006141;ENSGALG00000017158;ENSGALG00000046896;ENSGALG00000047621
A12_vs_A48	FoxO signaling pathway	13	0.0247135	0.37287	ENSGALG00000004161;ENSGALG00000006219;ENSGALG00000006552;ENSGALG00000007555;ENSGALG00000007762;ENSGALG00000008107;ENSGALG00000009612;ENSGALG00000010915;ENSGALG00000012055;ENSGALG00000017159;ENSGALG00000022980;ENSGALG00000026896;ENSGALG00000043570
A12_vs_A48	Cellular senescence	15	0.0290803	0.39488	ENSGALG00000004161;ENSGALG00000005998;ENSGALG00000007555;ENSGALG00000009233;ENSGALG00000009612;ENSGALG00000010614;ENSGALG00000010915;ENSGALG00000012055;ENSGALG00000017159;ENSGALG00000026896;ENSGALG00000033631;ENSGALG00000039228;ENSGALG00000039409;ENSGALG00000039880;ENSGALG00000041685
A12_vs_A48	Ribosome biogenesis in eukaryotes	24	0.037965	0.414563	ENSGALG00000006225;ENSGALG00000008092;ENSGALG00000016955;ENSGALG00000029152;ENSGALG00000032057;ENSGALG00000041232;ENSGALG00000050117;ENSGALG00000050265;ENSGALG00000051759;ENSGALG00000052441;ENSGALG00000052819;ENSGALG00000052917;ENSGALG00000053033;Gallus_gallus_newGene_1509;Gallus_gallus_newGene_1519;Gallus_gallus_newGene_1850;Gallus_gallus_newGene_2059;Gallus_gallus_newGene_3306;Gallus_gallus_new…
A12_vs_A48	Progesterone-mediated oocyte maturation	9	0.0382252	0.414563	ENSGALG00000002631;ENSGALG00000004161;ENSGALG00000006035;ENSGALG00000006552;ENSGALG00000007779;ENSGALG00000016816;ENSGALG00000017195;Gallus_gallus_newGene_2532;Gallus_gallus_newGene_2533
A12_vs_A48	Fanconi anemia pathway	7	0.0396888	0.414563	ENSGALG00000002561;ENSGALG00000003072;ENSGALG00000006456;ENSGALG00000009297;ENSGALG00000015692;ENSGALG00000034534;Gallus_gallus_newGene_2539
A48_vs_A72	TGF-beta signaling pathway	8	0.000910815	0.0646702	ENSGALG00000001722;ENSGALG00000004087;ENSGALG00000009256;ENSGALG00000009612;ENSGALG00000010448;ENSGALG00000035487;ENSGALG00000036346;ENSGALG00000052541
A48_vs_A72	Bacterial invasion of epithelial cells	2	0.00109708	0.0646702	ENSGALG00000006803;ENSGALG00000030220
A48_vs_A72	Leukocyte transendothelial migration	2	0.00527982	0.207488	ENSGALG00000006803;ENSGALG00000049326
A48_vs_A72	Homologous recombination	4	0.00844539	0.248917	ENSGALG00000009491;ENSGALG00000014982;ENSGALG00000037933;ENSGALG00000043597
A48_vs_A72	JAK-STAT signaling pathway	1	0.0382605	0.720272	ENSGALG00000006190
A48_vs_A72	Spliceosome	6	0.0434696	0.720272	ENSGALG00000000137;ENSGALG00000000533;ENSGALG00000008429;ENSGALG00000009253;ENSGALG00000021679;ENSGALG00000033259
A72_vs_A120	Cellular senescence	25	0.00047244	0.094488	ENSGALG00000000883;ENSGALG00000002663;ENSGALG00000010023;ENSGALG00000010026;ENSGALG00000010915;ENSGALG00000011592;ENSGALG00000030966;ENSGALG00000033129;ENSGALG00000034081;ENSGALG00000037686;ENSGALG00000038943;ENSGALG00000039228;ENSGALG00000039409;ENSGALG00000039589;ENSGALG00000041685;ENSGALG00000042833;ENSGALG00000047380;ENSGALG00000047627;ENSGALG00000048063;ENSGALG00000049208;ENSGALG00000049444;…
A72_vs_A120	Phagosome	24	0.00505221	0.360182	ENSGALG00000000433;ENSGALG00000000579;ENSGALG00000003284;ENSGALG00000005132;ENSGALG00000005902;ENSGALG00000006803;ENSGALG00000008439;ENSGALG00000008572;ENSGALG00000009229;ENSGALG00000011324;ENSGALG00000012610;ENSGALG00000017485;ENSGALG00000029766;ENSGALG00000030038;ENSGALG00000046226;ENSGALG00000047380;ENSGALG00000047627;ENSGALG00000048063;ENSGALG00000049208;ENSGALG00000049444;ENSGALG00000050329;…
A72_vs_A120	Toll and Imd signaling pathway	2	0.00540273	0.360182	ENSGALG00000006385;ENSGALG00000029971
A72_vs_A120	Intestinal immune network for IgA production	11	0.00908289	0.442997	ENSGALG00000000892;ENSGALG00000000919;ENSGALG00000006412;ENSGALG00000006415;ENSGALG00000009870;ENSGALG00000010915;ENSGALG00000014280;ENSGALG00000041577;ENSGALG00000049342;ENSGALG00000049589;ENSGALG00000052140
A72_vs_A120	Viral myocarditis	3	0.0110749	0.442997	ENSGALG00000003886;ENSGALG00000006803;ENSGALG00000029917
A72_vs_A120	Gastric acid secretion	2	0.0154161	0.457185	ENSGALG00000006803;ENSGALG00000010023
A72_vs_A120	Transcriptional misregulation in cancer	4	0.0160015	0.457185	ENSGALG00000009654;ENSGALG00000029892;ENSGALG00000035679;ENSGALG00000055014
A72_vs_A120	Drug metabolism - other enzymes	10	0.0194183	0.485457	ENSGALG00000002542;ENSGALG00000011770;ENSGALG00000026516;ENSGALG00000032922;ENSGALG00000038923;ENSGALG00000042008;ENSGALG00000048343;ENSGALG00000050831;ENSGALG00000051582;ENSGALG00000054822
A72_vs_A120	Arrhythmogenic right ventricular cardiomyopathy	3	0.0237902	0.506364	ENSGALG00000003886;ENSGALG00000006803;ENSGALG00000029917
A72_vs_A120	Focal adhesion	26	0.0253182	0.506364	ENSGALG00000003578;ENSGALG00000003628;ENSGALG00000005094;ENSGALG00000006426;ENSGALG00000006803;ENSGALG00000007905;ENSGALG00000007917;ENSGALG00000010026;ENSGALG00000010290;ENSGALG00000010325;ENSGALG00000010926;ENSGALG00000010928;ENSGALG00000029766;ENSGALG00000032702;ENSGALG00000034007;ENSGALG00000034081;ENSGALG00000037943;ENSGALG00000041555;ENSGALG00000041577;ENSGALG00000042458;ENSGALG00000048508;…
A72_vs_A120	Hypertrophic cardiomyopathy	3	0.0321643	0.508248	ENSGALG00000003886;ENSGALG00000006803;ENSGALG00000029917
A72_vs_A120	Dilated cardiomyopathy	3	0.0321643	0.508248	ENSGALG00000003886;ENSGALG00000006803;ENSGALG00000029917
A72_vs_A120	Fanconi anemia pathway	9	0.0330361	0.508248	ENSGALG00000002561;ENSGALG00000002663;ENSGALG00000002981;ENSGALG00000006456;ENSGALG00000009297;ENSGALG00000015033;ENSGALG00000015692;Gallus_gallus_newGene_2539;Gallus_gallus_newGene_7586
A72_vs_A120	Lysosome	18	0.0413053	0.537971	ENSGALG00000000390;ENSGALG00000002463;ENSGALG00000002542;ENSGALG00000004438;ENSGALG00000004902;ENSGALG00000005171;ENSGALG00000006598;ENSGALG00000008572;ENSGALG00000009229;ENSGALG00000009936;ENSGALG00000011328;ENSGALG00000011499;ENSGALG00000012610;ENSGALG00000014933;ENSGALG00000033572;ENSGALG00000034328;ENSGALG00000041533;ENSGALG00000054240
A72_vs_A120	Alcoholism	2	0.0465325	0.537971	ENSGALG00000010023;ENSGALG00000055014
A72_vs_A120	Human immunodeficiency virus 1 infection	2	0.0465325	0.537971	ENSGALG00000010023;ENSGALG00000054240
A72_vs_A120	Fluid shear stress and atherosclerosis	2	0.0465325	0.537971	ENSGALG00000006803;ENSGALG00000010023
A72_vs_A120	Adrenergic signaling in cardiomyocytes	17	0.0484174	0.537971	ENSGALG00000000585;ENSGALG00000003521;ENSGALG00000007565;ENSGALG00000008593;ENSGALG00000008875;ENSGALG00000010023;ENSGALG00000010026;ENSGALG00000012877;ENSGALG00000015458;ENSGALG00000030966;ENSGALG00000034081;ENSGALG00000037744;ENSGALG00000038087;ENSGALG00000041635;ENSGALG00000041700;ENSGALG00000042833;ENSGALG00000051235

## Sheet: sheet 2
KEGG pathways enrichment analysis of trans target genes of differentially expressed lncRNAs in four comparison groups
Comparision group	KEGG pathway	Count	P value	qvalue	geneID
A0_vs_A12	Cell cycle	80	1.93783e-11	4.99756e-09	ENSGALG00000001332;ENSGALG00000001506;ENSGALG00000001616;ENSGALG00000001722;ENSGALG00000002631;ENSGALG00000002661;ENSGALG00000002663;ENSGALG00000003045;ENSGALG00000003085;ENSGALG00000003547;ENSGALG00000003663;ENSGALG00000004143;ENSGALG00000004161;ENSGALG00000004179;ENSGALG00000004224;ENSGALG00000004342;ENSGALG00000004640;ENSGALG00000005695;ENSGALG00000005769;ENSGALG00000006037;ENSGALG00000006051;…
A0_vs_A12	Spliceosome	82	9.73074e-11	1.25475e-08	ENSGALG00000000137;ENSGALG00000000377;ENSGALG00000000533;ENSGALG00000000581;ENSGALG00000000615;ENSGALG00000000988;ENSGALG00000000990;ENSGALG00000001540;ENSGALG00000002087;ENSGALG00000002415;ENSGALG00000002531;ENSGALG00000002612;ENSGALG00000002773;ENSGALG00000002943;ENSGALG00000003385;ENSGALG00000003824;ENSGALG00000004133;ENSGALG00000004555;ENSGALG00000004874;ENSGALG00000005487;ENSGALG00000005525;…
A0_vs_A12	DNA replication	27	7.55538e-07	6.49498e-05	ENSGALG00000000734;ENSGALG00000003072;ENSGALG00000004037;ENSGALG00000006037;ENSGALG00000007665;ENSGALG00000008873;ENSGALG00000010700;ENSGALG00000012237;ENSGALG00000012348;ENSGALG00000012546;ENSGALG00000012876;ENSGALG00000012915;ENSGALG00000014298;ENSGALG00000016278;ENSGALG00000016312;ENSGALG00000016389;ENSGALG00000016676;ENSGALG00000017064;ENSGALG00000026517;ENSGALG00000029292;ENSGALG00000029449;…
A0_vs_A12	Proteasome	27	1.97258e-05	0.0012718	ENSGALG00000000349;ENSGALG00000000905;ENSGALG00000001103;ENSGALG00000001597;ENSGALG00000002937;ENSGALG00000003046;ENSGALG00000005200;ENSGALG00000006294;ENSGALG00000007315;ENSGALG00000007664;ENSGALG00000008108;ENSGALG00000008163;ENSGALG00000008236;ENSGALG00000009733;ENSGALG00000010675;ENSGALG00000011174;ENSGALG00000012039;ENSGALG00000024112;ENSGALG00000026225;ENSGALG00000026421;ENSGALG00000028505;…
A0_vs_A12	Mismatch repair	15	0.000595982	0.0307401	ENSGALG00000000734;ENSGALG00000003072;ENSGALG00000008957;ENSGALG00000008962;ENSGALG00000010700;ENSGALG00000010748;ENSGALG00000012876;ENSGALG00000014298;ENSGALG00000017064;ENSGALG00000026517;ENSGALG00000029292;ENSGALG00000029449;ENSGALG00000043938;ENSGALG00000050752;Gallus_gallus_newGene_1665
A0_vs_A12	Homologous recombination	25	0.000753361	0.0323813	ENSGALG00000000734;ENSGALG00000002781;ENSGALG00000003072;ENSGALG00000003484;ENSGALG00000005028;ENSGALG00000005383;ENSGALG00000008256;ENSGALG00000009733;ENSGALG00000010356;ENSGALG00000010700;ENSGALG00000011533;ENSGALG00000012876;ENSGALG00000017073;ENSGALG00000017211;ENSGALG00000026865;ENSGALG00000027932;ENSGALG00000030313;ENSGALG00000031918;ENSGALG00000037686;ENSGALG00000037933;ENSGALG00000039171;…
A0_vs_A12	Fatty acid metabolism	34	0.00109945	0.040506	ENSGALG00000003286;ENSGALG00000003936;ENSGALG00000005206;ENSGALG00000005739;ENSGALG00000005776;ENSGALG00000006644;ENSGALG00000007072;ENSGALG00000007077;ENSGALG00000007127;ENSGALG00000007178;ENSGALG00000007481;ENSGALG00000008040;ENSGALG00000008840;ENSGALG00000009988;ENSGALG00000010628;ENSGALG00000010652;ENSGALG00000011659;ENSGALG00000011704;ENSGALG00000014730;ENSGALG00000015591;ENSGALG00000016536;…
A0_vs_A12	Ferroptosis	23	0.00145371	0.046863	ENSGALG00000000209;ENSGALG00000002066;ENSGALG00000002595;ENSGALG00000004932;ENSGALG00000005002;ENSGALG00000005206;ENSGALG00000006453;ENSGALG00000006644;ENSGALG00000006838;ENSGALG00000007220;ENSGALG00000007485;ENSGALG00000008840;ENSGALG00000009758;ENSGALG00000010628;ENSGALG00000012117;ENSGALG00000012550;ENSGALG00000014570;ENSGALG00000015387;ENSGALG00000030773;ENSGALG00000038721;ENSGALG00000041030;…
A0_vs_A12	Salmonella infection	103	0.00181152	0.0519091	ENSGALG00000000201;ENSGALG00000000452;ENSGALG00000000681;ENSGALG00000000769;ENSGALG00000001014;ENSGALG00000003439;ENSGALG00000003818;ENSGALG00000004693;ENSGALG00000004707;ENSGALG00000005393;ENSGALG00000005475;ENSGALG00000005522;ENSGALG00000005947;ENSGALG00000006109;ENSGALG00000006407;ENSGALG00000007093;ENSGALG00000007153;ENSGALG00000007625;ENSGALG00000007874;ENSGALG00000007932;ENSGALG00000008058;…
A0_vs_A12	Fanconi anemia pathway	32	0.00279741	0.0721436	ENSGALG00000000102;ENSGALG00000000516;ENSGALG00000000734;ENSGALG00000002009;ENSGALG00000002663;ENSGALG00000002781;ENSGALG00000003072;ENSGALG00000003660;ENSGALG00000003720;ENSGALG00000004670;ENSGALG00000005028;ENSGALG00000006052;ENSGALG00000006658;ENSGALG00000007755;ENSGALG00000008256;ENSGALG00000010317;ENSGALG00000010700;ENSGALG00000010957;ENSGALG00000012592;ENSGALG00000012618;ENSGALG00000014956;…
A0_vs_A12	Focal adhesion	102	0.0032448	0.0760743	ENSGALG00000000336;ENSGALG00000000379;ENSGALG00000000681;ENSGALG00000000824;ENSGALG00000001289;ENSGALG00000001476;ENSGALG00000002548;ENSGALG00000002646;ENSGALG00000002853;ENSGALG00000003283;ENSGALG00000003428;ENSGALG00000003578;ENSGALG00000003589;ENSGALG00000003628;ENSGALG00000003636;ENSGALG00000003642;ENSGALG00000004273;ENSGALG00000004334;ENSGALG00000004369;ENSGALG00000004526;ENSGALG00000004538;…
A0_vs_A12	RNA degradation	35	0.00508574	0.109299	ENSGALG00000000215;ENSGALG00000002167;ENSGALG00000002301;ENSGALG00000003086;ENSGALG00000003091;ENSGALG00000003221;ENSGALG00000003385;ENSGALG00000004676;ENSGALG00000007643;ENSGALG00000008372;ENSGALG00000009110;ENSGALG00000009254;ENSGALG00000009985;ENSGALG00000010333;ENSGALG00000011682;ENSGALG00000011884;ENSGALG00000013061;ENSGALG00000013649;ENSGALG00000014528;ENSGALG00000014670;ENSGALG00000014709;…
A0_vs_A12	Nucleotide excision repair	24	0.00697173	0.133597	ENSGALG00000000734;ENSGALG00000003072;ENSGALG00000007510;ENSGALG00000007665;ENSGALG00000008873;ENSGALG00000009248;ENSGALG00000010700;ENSGALG00000011515;ENSGALG00000011910;ENSGALG00000012237;ENSGALG00000014298;ENSGALG00000015540;ENSGALG00000017064;ENSGALG00000026517;ENSGALG00000028998;ENSGALG00000029292;ENSGALG00000029449;ENSGALG00000031679;ENSGALG00000033532;ENSGALG00000035465;ENSGALG00000042333;…
A0_vs_A12	p53 signaling pathway	39	0.00725244	0.133597	ENSGALG00000000452;ENSGALG00000002663;ENSGALG00000003085;ENSGALG00000003916;ENSGALG00000004161;ENSGALG00000004897;ENSGALG00000005648;ENSGALG00000005695;ENSGALG00000006211;ENSGALG00000006351;ENSGALG00000006407;ENSGALG00000007555;ENSGALG00000008355;ENSGALG00000009476;ENSGALG00000009942;ENSGALG00000010347;ENSGALG00000010638;ENSGALG00000011020;ENSGALG00000011457;ENSGALG00000011531;ENSGALG00000012117;…
A0_vs_A12	Steroid biosynthesis	14	0.00851533	0.137653	ENSGALG00000004106;ENSGALG00000004205;ENSGALG00000006050;ENSGALG00000006198;ENSGALG00000007493;ENSGALG00000009305;ENSGALG00000009365;ENSGALG00000009560;ENSGALG00000010798;ENSGALG00000016665;ENSGALG00000026817;ENSGALG00000036915;ENSGALG00000037852;ENSGALG00000048205
A0_vs_A12	Mitophagy - animal	33	0.00854009	0.137653	ENSGALG00000000769;ENSGALG00000002137;ENSGALG00000002403;ENSGALG00000002497;ENSGALG00000002765;ENSGALG00000002973;ENSGALG00000003045;ENSGALG00000004523;ENSGALG00000005894;ENSGALG00000006109;ENSGALG00000006211;ENSGALG00000007054;ENSGALG00000008358;ENSGALG00000009840;ENSGALG00000010190;ENSGALG00000010476;ENSGALG00000011109;ENSGALG00000011649;ENSGALG00000011870;ENSGALG00000012135;ENSGALG00000013037;…
A0_vs_A12	Lysosome	69	0.00942007	0.141902	ENSGALG00000000390;ENSGALG00000000785;ENSGALG00000000996;ENSGALG00000002138;ENSGALG00000002463;ENSGALG00000003194;ENSGALG00000003736;ENSGALG00000003936;ENSGALG00000003944;ENSGALG00000003959;ENSGALG00000004438;ENSGALG00000004628;ENSGALG00000004769;ENSGALG00000004902;ENSGALG00000004948;ENSGALG00000005070;ENSGALG00000005139;ENSGALG00000005814;ENSGALG00000006598;ENSGALG00000006876;ENSGALG00000007992;…
A0_vs_A12	Apoptosis	63	0.0101882	0.141902	ENSGALG00000000433;ENSGALG00000000452;ENSGALG00000000470;ENSGALG00000000685;ENSGALG00000001583;ENSGALG00000003076;ENSGALG00000003428;ENSGALG00000003476;ENSGALG00000004412;ENSGALG00000004472;ENSGALG00000006109;ENSGALG00000006211;ENSGALG00000006351;ENSGALG00000006407;ENSGALG00000007625;ENSGALG00000008294;ENSGALG00000008355;ENSGALG00000008491;ENSGALG00000008713;ENSGALG00000008933;ENSGALG00000009228;…
A0_vs_A12	Base excision repair	20	0.0110327	0.141902	ENSGALG00000001586;ENSGALG00000002288;ENSGALG00000007665;ENSGALG00000008873;ENSGALG00000009228;ENSGALG00000010226;ENSGALG00000012237;ENSGALG00000017493;ENSGALG00000021285;ENSGALG00000029292;ENSGALG00000031457;ENSGALG00000031679;ENSGALG00000033781;ENSGALG00000034473;ENSGALG00000039102;ENSGALG00000040828;ENSGALG00000043938;ENSGALG00000050253;ENSGALG00000050752;Gallus_gallus_newGene_3916
A0_vs_A12	MAPK signaling pathway	122	0.0114205	0.141902	ENSGALG00000000280;ENSGALG00000000525;ENSGALG00000000681;ENSGALG00000000685;ENSGALG00000000883;ENSGALG00000001476;ENSGALG00000003076;ENSGALG00000003642;ENSGALG00000003833;ENSGALG00000003845;ENSGALG00000004082;ENSGALG00000004273;ENSGALG00000004743;ENSGALG00000005065;ENSGALG00000005215;ENSGALG00000005243;ENSGALG00000005660;ENSGALG00000005947;ENSGALG00000006109;ENSGALG00000006351;ENSGALG00000006390;…
A0_vs_A12	Cellular senescence	72	0.0115549	0.141902	ENSGALG00000000883;ENSGALG00000001143;ENSGALG00000001332;ENSGALG00000001722;ENSGALG00000001939;ENSGALG00000002663;ENSGALG00000003045;ENSGALG00000003085;ENSGALG00000003428;ENSGALG00000003503;ENSGALG00000003522;ENSGALG00000003663;ENSGALG00000004161;ENSGALG00000005002;ENSGALG00000005243;ENSGALG00000005695;ENSGALG00000007555;ENSGALG00000008294;ENSGALG00000009233;ENSGALG00000009451;ENSGALG00000009476;…
A0_vs_A12	Glycosaminoglycan biosynthesis - heparan sulfate / heparin	18	0.0138819	0.162233	ENSGALG00000004581;ENSGALG00000005107;ENSGALG00000006690;ENSGALG00000006757;ENSGALG00000012010;ENSGALG00000016630;ENSGALG00000026594;ENSGALG00000027069;ENSGALG00000028191;ENSGALG00000028423;ENSGALG00000031542;ENSGALG00000033730;ENSGALG00000034146;ENSGALG00000034250;ENSGALG00000039013;ENSGALG00000043047;ENSGALG00000051442;Gallus_gallus_newGene_625
A0_vs_A12	Ubiquitin mediated proteolysis	68	0.0144685	0.162233	ENSGALG00000000699;ENSGALG00000001668;ENSGALG00000002346;ENSGALG00000002631;ENSGALG00000002781;ENSGALG00000003381;ENSGALG00000003547;ENSGALG00000003566;ENSGALG00000003812;ENSGALG00000003861;ENSGALG00000003916;ENSGALG00000004179;ENSGALG00000004655;ENSGALG00000005006;ENSGALG00000006461;ENSGALG00000006588;ENSGALG00000006750;ENSGALG00000007095;ENSGALG00000007610;ENSGALG00000007932;ENSGALG00000008217;…
A0_vs_A12	FoxO signaling pathway	59	0.0152558	0.163933	ENSGALG00000001678;ENSGALG00000003076;ENSGALG00000003428;ENSGALG00000003547;ENSGALG00000003663;ENSGALG00000003939;ENSGALG00000004161;ENSGALG00000006109;ENSGALG00000006110;ENSGALG00000006219;ENSGALG00000007307;ENSGALG00000007357;ENSGALG00000007555;ENSGALG00000007762;ENSGALG00000008107;ENSGALG00000009612;ENSGALG00000009800;ENSGALG00000009942;ENSGALG00000010195;ENSGALG00000010346;ENSGALG00000010347;…
A0_vs_A12	Progesterone-mediated oocyte maturation	40	0.0166223	0.171473	ENSGALG00000002631;ENSGALG00000003085;ENSGALG00000003428;ENSGALG00000004161;ENSGALG00000004179;ENSGALG00000004224;ENSGALG00000004640;ENSGALG00000006035;ENSGALG00000006109;ENSGALG00000006110;ENSGALG00000006588;ENSGALG00000006912;ENSGALG00000007097;ENSGALG00000007610;ENSGALG00000007768;ENSGALG00000008233;ENSGALG00000008254;ENSGALG00000010175;ENSGALG00000011109;ENSGALG00000011620;ENSGALG00000011881;…
A0_vs_A12	Protein processing in endoplasmic reticulum	75	0.0215813	0.214065	ENSGALG00000001000;ENSGALG00000001220;ENSGALG00000001986;ENSGALG00000002457;ENSGALG00000003154;ENSGALG00000003293;ENSGALG00000003476;ENSGALG00000003914;ENSGALG00000004115;ENSGALG00000004583;ENSGALG00000004806;ENSGALG00000005796;ENSGALG00000005994;ENSGALG00000006109;ENSGALG00000006417;ENSGALG00000006512;ENSGALG00000007945;ENSGALG00000008172;ENSGALG00000008348;ENSGALG00000008676;ENSGALG00000008793;…
A0_vs_A12	mRNA surveillance pathway	44	0.0241958	0.23111	ENSGALG00000000235;ENSGALG00000001489;ENSGALG00000002043;ENSGALG00000002087;ENSGALG00000002262;ENSGALG00000002906;ENSGALG00000003108;ENSGALG00000003220;ENSGALG00000004667;ENSGALG00000004714;ENSGALG00000004738;ENSGALG00000005567;ENSGALG00000005753;ENSGALG00000006760;ENSGALG00000006829;ENSGALG00000007227;ENSGALG00000007237;ENSGALG00000007370;ENSGALG00000007683;ENSGALG00000008092;ENSGALG00000008530;…
A0_vs_A12	Oocyte meiosis	49	0.029572	0.272374	ENSGALG00000001506;ENSGALG00000002631;ENSGALG00000002661;ENSGALG00000003085;ENSGALG00000004143;ENSGALG00000004161;ENSGALG00000004179;ENSGALG00000004224;ENSGALG00000004640;ENSGALG00000005243;ENSGALG00000006110;ENSGALG00000006588;ENSGALG00000006743;ENSGALG00000006912;ENSGALG00000007097;ENSGALG00000007610;ENSGALG00000007768;ENSGALG00000008233;ENSGALG00000008254;ENSGALG00000008294;ENSGALG00000008318;…
A0_vs_A12	Gap junction	44	0.0348167	0.309622	ENSGALG00000000433;ENSGALG00000002719;ENSGALG00000003085;ENSGALG00000003238;ENSGALG00000003642;ENSGALG00000005076;ENSGALG00000005853;ENSGALG00000007681;ENSGALG00000007930;ENSGALG00000008294;ENSGALG00000008313;ENSGALG00000011324;ENSGALG00000012020;ENSGALG00000012155;ENSGALG00000012178;ENSGALG00000012273;ENSGALG00000012821;ENSGALG00000013929;ENSGALG00000014071;ENSGALG00000014873;ENSGALG00000015177;…
A0_vs_A12	Terpenoid backbone biosynthesis	13	0.037017	0.318216	ENSGALG00000006723;ENSGALG00000007267;ENSGALG00000007559;ENSGALG00000011659;ENSGALG00000013848;ENSGALG00000014862;ENSGALG00000014899;ENSGALG00000014948;ENSGALG00000017163;ENSGALG00000024053;ENSGALG00000028880;ENSGALG00000029909;ENSGALG00000042853
A0_vs_A12	Glyoxylate and dicarboxylate metabolism	20	0.0405397	0.337258	ENSGALG00000001949;ENSGALG00000003362;ENSGALG00000003409;ENSGALG00000003913;ENSGALG00000005046;ENSGALG00000005888;ENSGALG00000008632;ENSGALG00000011659;ENSGALG00000011950;ENSGALG00000014766;ENSGALG00000016273;ENSGALG00000016697;ENSGALG00000016872;ENSGALG00000017163;ENSGALG00000030187;ENSGALG00000030466;ENSGALG00000032679;ENSGALG00000033943;ENSGALG00000046360;ENSGALG00000052983
A0_vs_A12	Biosynthesis of amino acids	31	0.0452886	0.358712	ENSGALG00000001992;ENSGALG00000002321;ENSGALG00000002397;ENSGALG00000002479;ENSGALG00000002576;ENSGALG00000002638;ENSGALG00000002944;ENSGALG00000005046;ENSGALG00000007300;ENSGALG00000007484;ENSGALG00000007606;ENSGALG00000007936;ENSGALG00000009254;ENSGALG00000009748;ENSGALG00000011331;ENSGALG00000011950;ENSGALG00000014526;ENSGALG00000014528;ENSGALG00000015180;ENSGALG00000016196;ENSGALG00000016273;…
A0_vs_A12	Fatty acid degradation	19	0.0459005	0.358712	ENSGALG00000003286;ENSGALG00000004725;ENSGALG00000005206;ENSGALG00000006644;ENSGALG00000007072;ENSGALG00000007077;ENSGALG00000008040;ENSGALG00000008229;ENSGALG00000008840;ENSGALG00000010628;ENSGALG00000011659;ENSGALG00000012809;ENSGALG00000015591;ENSGALG00000016536;ENSGALG00000016555;ENSGALG00000017163;ENSGALG00000031563;ENSGALG00000035994;ENSGALG00000051260
A0_vs_A12	One carbon pool by folate	11	0.0474058	0.359579	ENSGALG00000004612;ENSGALG00000005046;ENSGALG00000010855;ENSGALG00000012412;ENSGALG00000012691;ENSGALG00000014897;ENSGALG00000026757;ENSGALG00000034344;ENSGALG00000037076;ENSGALG00000047488;ENSGALG00000052983
A12_vs_A48	Spliceosome	78	1.71093e-09	4.75458e-07	ENSGALG00000000137;ENSGALG00000000377;ENSGALG00000000533;ENSGALG00000000615;ENSGALG00000000787;ENSGALG00000000955;ENSGALG00000000988;ENSGALG00000001540;ENSGALG00000002087;ENSGALG00000002531;ENSGALG00000002612;ENSGALG00000002773;ENSGALG00000002943;ENSGALG00000003385;ENSGALG00000003824;ENSGALG00000005487;ENSGALG00000005525;ENSGALG00000006001;ENSGALG00000006404;ENSGALG00000006457;ENSGALG00000006512;…
A12_vs_A48	Cell cycle	74	4.11125e-09	5.71247e-07	ENSGALG00000000596;ENSGALG00000001332;ENSGALG00000001616;ENSGALG00000001722;ENSGALG00000002661;ENSGALG00000002663;ENSGALG00000003045;ENSGALG00000003085;ENSGALG00000003297;ENSGALG00000003547;ENSGALG00000003663;ENSGALG00000004143;ENSGALG00000004161;ENSGALG00000004179;ENSGALG00000004224;ENSGALG00000004342;ENSGALG00000005248;ENSGALG00000005695;ENSGALG00000005769;ENSGALG00000006037;ENSGALG00000006051;…
A12_vs_A48	Proteasome	29	4.86324e-07	4.50489e-05	ENSGALG00000000349;ENSGALG00000000707;ENSGALG00000000905;ENSGALG00000001103;ENSGALG00000001597;ENSGALG00000002937;ENSGALG00000003046;ENSGALG00000004352;ENSGALG00000005200;ENSGALG00000006294;ENSGALG00000007315;ENSGALG00000007664;ENSGALG00000008163;ENSGALG00000008236;ENSGALG00000009733;ENSGALG00000010675;ENSGALG00000011128;ENSGALG00000011174;ENSGALG00000012039;ENSGALG00000024112;ENSGALG00000026225;…
A12_vs_A48	DNA replication	26	2.17985e-06	0.000151442	ENSGALG00000000734;ENSGALG00000003072;ENSGALG00000004037;ENSGALG00000006037;ENSGALG00000007665;ENSGALG00000008703;ENSGALG00000008873;ENSGALG00000010700;ENSGALG00000012237;ENSGALG00000012348;ENSGALG00000012546;ENSGALG00000012915;ENSGALG00000014298;ENSGALG00000016278;ENSGALG00000016312;ENSGALG00000016389;ENSGALG00000016676;ENSGALG00000017064;ENSGALG00000017307;ENSGALG00000026517;ENSGALG00000029292;…
A12_vs_A48	Homologous recombination	27	4.12086e-05	0.00229033	ENSGALG00000000734;ENSGALG00000002781;ENSGALG00000003072;ENSGALG00000003484;ENSGALG00000005028;ENSGALG00000005383;ENSGALG00000007676;ENSGALG00000008256;ENSGALG00000009733;ENSGALG00000010039;ENSGALG00000010356;ENSGALG00000010700;ENSGALG00000011533;ENSGALG00000012766;ENSGALG00000017073;ENSGALG00000017159;ENSGALG00000017211;ENSGALG00000017307;ENSGALG00000030051;ENSGALG00000030313;ENSGALG00000031918;…
A12_vs_A48	Mismatch repair	16	7.50234e-05	0.00347477	ENSGALG00000000734;ENSGALG00000003072;ENSGALG00000003430;ENSGALG00000008703;ENSGALG00000008957;ENSGALG00000008962;ENSGALG00000010304;ENSGALG00000010700;ENSGALG00000010748;ENSGALG00000014298;ENSGALG00000017064;ENSGALG00000017307;ENSGALG00000026517;ENSGALG00000029292;ENSGALG00000029449;ENSGALG00000043938
A12_vs_A48	Steroid biosynthesis	16	0.000429292	0.0170426	ENSGALG00000004106;ENSGALG00000004205;ENSGALG00000006050;ENSGALG00000006198;ENSGALG00000006378;ENSGALG00000007493;ENSGALG00000009305;ENSGALG00000009365;ENSGALG00000009560;ENSGALG00000010798;ENSGALG00000016665;ENSGALG00000026817;ENSGALG00000036915;ENSGALG00000037065;ENSGALG00000037852;ENSGALG00000048205
A12_vs_A48	Ubiquitin mediated proteolysis	73	0.000531113	0.0184492	ENSGALG00000000596;ENSGALG00000000699;ENSGALG00000001668;ENSGALG00000002346;ENSGALG00000002781;ENSGALG00000002929;ENSGALG00000003073;ENSGALG00000003381;ENSGALG00000003547;ENSGALG00000003566;ENSGALG00000003812;ENSGALG00000003861;ENSGALG00000003916;ENSGALG00000004179;ENSGALG00000004500;ENSGALG00000004509;ENSGALG00000004655;ENSGALG00000005667;ENSGALG00000006461;ENSGALG00000006474;ENSGALG00000006750;…
A12_vs_A48	mRNA surveillance pathway	48	0.00131223	0.040518	ENSGALG00000000235;ENSGALG00000001489;ENSGALG00000002043;ENSGALG00000002087;ENSGALG00000002262;ENSGALG00000002906;ENSGALG00000003108;ENSGALG00000003220;ENSGALG00000004667;ENSGALG00000004714;ENSGALG00000004738;ENSGALG00000005567;ENSGALG00000006760;ENSGALG00000006829;ENSGALG00000006843;ENSGALG00000007227;ENSGALG00000007237;ENSGALG00000007683;ENSGALG00000008530;ENSGALG00000008618;ENSGALG00000009288;…
A12_vs_A48	Fanconi anemia pathway	32	0.00164863	0.0458145	ENSGALG00000000516;ENSGALG00000000734;ENSGALG00000002009;ENSGALG00000002663;ENSGALG00000002781;ENSGALG00000003072;ENSGALG00000003430;ENSGALG00000003720;ENSGALG00000004670;ENSGALG00000005028;ENSGALG00000006052;ENSGALG00000006658;ENSGALG00000007155;ENSGALG00000007676;ENSGALG00000008256;ENSGALG00000010700;ENSGALG00000010957;ENSGALG00000012592;ENSGALG00000012618;ENSGALG00000014956;ENSGALG00000014958;…
A12_vs_A48	FoxO signaling pathway	61	0.00283724	0.0691271	ENSGALG00000001678;ENSGALG00000002583;ENSGALG00000003208;ENSGALG00000003267;ENSGALG00000003428;ENSGALG00000003547;ENSGALG00000003663;ENSGALG00000003939;ENSGALG00000004098;ENSGALG00000004161;ENSGALG00000005699;ENSGALG00000006109;ENSGALG00000006110;ENSGALG00000006219;ENSGALG00000007240;ENSGALG00000007307;ENSGALG00000007357;ENSGALG00000007373;ENSGALG00000007762;ENSGALG00000008107;ENSGALG00000009179;…
A12_vs_A48	RNA degradation	35	0.00298504	0.0691271	ENSGALG00000000215;ENSGALG00000002167;ENSGALG00000002301;ENSGALG00000002363;ENSGALG00000002377;ENSGALG00000002706;ENSGALG00000003086;ENSGALG00000003091;ENSGALG00000003245;ENSGALG00000003385;ENSGALG00000003950;ENSGALG00000007364;ENSGALG00000008094;ENSGALG00000009110;ENSGALG00000009254;ENSGALG00000009985;ENSGALG00000011884;ENSGALG00000013061;ENSGALG00000014528;ENSGALG00000014709;ENSGALG00000016930;…
A12_vs_A48	Glycosphingolipid biosynthesis - ganglio series	12	0.00403582	0.082959	ENSGALG00000001604;ENSGALG00000002651;ENSGALG00000005063;ENSGALG00000005298;ENSGALG00000011328;ENSGALG00000033260;ENSGALG00000035927;ENSGALG00000037773;ENSGALG00000040028;ENSGALG00000043816;ENSGALG00000043828;ENSGALG00000050380
A12_vs_A48	p53 signaling pathway	39	0.00417938	0.082959	ENSGALG00000000452;ENSGALG00000000636;ENSGALG00000002663;ENSGALG00000003085;ENSGALG00000003329;ENSGALG00000003916;ENSGALG00000004161;ENSGALG00000004500;ENSGALG00000004897;ENSGALG00000005695;ENSGALG00000006351;ENSGALG00000006407;ENSGALG00000009476;ENSGALG00000009626;ENSGALG00000009942;ENSGALG00000010088;ENSGALG00000010347;ENSGALG00000010638;ENSGALG00000011020;ENSGALG00000011531;ENSGALG00000012117;…
A12_vs_A48	Apoptosis	63	0.00501393	0.0928897	ENSGALG00000000433;ENSGALG00000000452;ENSGALG00000000470;ENSGALG00000000685;ENSGALG00000000775;ENSGALG00000001583;ENSGALG00000002583;ENSGALG00000003428;ENSGALG00000003476;ENSGALG00000004003;ENSGALG00000004472;ENSGALG00000004517;ENSGALG00000006109;ENSGALG00000006351;ENSGALG00000006407;ENSGALG00000007240;ENSGALG00000007625;ENSGALG00000008294;ENSGALG00000008491;ENSGALG00000008713;ENSGALG00000008933;…
A12_vs_A48	Base excision repair	20	0.00775468	0.134687	ENSGALG00000001586;ENSGALG00000002288;ENSGALG00000004517;ENSGALG00000007665;ENSGALG00000008873;ENSGALG00000009228;ENSGALG00000010226;ENSGALG00000012237;ENSGALG00000017307;ENSGALG00000017493;ENSGALG00000021285;ENSGALG00000028691;ENSGALG00000029292;ENSGALG00000033781;ENSGALG00000034473;ENSGALG00000040828;ENSGALG00000042875;ENSGALG00000043938;ENSGALG00000050253;Gallus_gallus_newGene_3916
A12_vs_A48	Oocyte meiosis	50	0.0105185	0.164514	ENSGALG00000000596;ENSGALG00000002661;ENSGALG00000003085;ENSGALG00000004143;ENSGALG00000004161;ENSGALG00000004179;ENSGALG00000004224;ENSGALG00000005088;ENSGALG00000005243;ENSGALG00000006110;ENSGALG00000006474;ENSGALG00000006743;ENSGALG00000006912;ENSGALG00000007097;ENSGALG00000007610;ENSGALG00000007768;ENSGALG00000007979;ENSGALG00000008233;ENSGALG00000008254;ENSGALG00000008294;ENSGALG00000008318;…
A12_vs_A48	Terpenoid backbone biosynthesis	14	0.010656	0.164514	ENSGALG00000006723;ENSGALG00000007559;ENSGALG00000011659;ENSGALG00000013848;ENSGALG00000013878;ENSGALG00000014862;ENSGALG00000014948;ENSGALG00000017163;ENSGALG00000024053;ENSGALG00000028880;ENSGALG00000029909;ENSGALG00000038143;ENSGALG00000042853;ENSGALG00000046656
A12_vs_A48	Fatty acid metabolism	30	0.0135085	0.197576	ENSGALG00000001749;ENSGALG00000002187;ENSGALG00000003286;ENSGALG00000003936;ENSGALG00000005739;ENSGALG00000005776;ENSGALG00000006644;ENSGALG00000007072;ENSGALG00000007127;ENSGALG00000007178;ENSGALG00000007481;ENSGALG00000008840;ENSGALG00000010628;ENSGALG00000010652;ENSGALG00000011659;ENSGALG00000011704;ENSGALG00000014730;ENSGALG00000016314;ENSGALG00000016555;ENSGALG00000017163;ENSGALG00000020485;…
A12_vs_A48	Other glycan degradation	13	0.0191719	0.265649	ENSGALG00000001604;ENSGALG00000001615;ENSGALG00000003944;ENSGALG00000005861;ENSGALG00000010716;ENSGALG00000011328;ENSGALG00000012308;ENSGALG00000013773;ENSGALG00000028960;ENSGALG00000031002;ENSGALG00000040028;ENSGALG00000043828;ENSGALG00000050380
A12_vs_A48	Sphingolipid metabolism	27	0.0200746	0.265649	ENSGALG00000000755;ENSGALG00000001592;ENSGALG00000001604;ENSGALG00000003701;ENSGALG00000003944;ENSGALG00000004553;ENSGALG00000004769;ENSGALG00000004948;ENSGALG00000005599;ENSGALG00000006455;ENSGALG00000010593;ENSGALG00000011328;ENSGALG00000012882;ENSGALG00000014711;ENSGALG00000015081;ENSGALG00000019397;ENSGALG00000023541;ENSGALG00000026364;ENSGALG00000028960;ENSGALG00000031002;ENSGALG00000031928;…
A12_vs_A48	Glycosaminoglycan biosynthesis - heparan sulfate / heparin	17	0.0242222	0.305964	ENSGALG00000001371;ENSGALG00000004581;ENSGALG00000005107;ENSGALG00000012015;ENSGALG00000014934;ENSGALG00000016630;ENSGALG00000026594;ENSGALG00000027069;ENSGALG00000028423;ENSGALG00000031058;ENSGALG00000031542;ENSGALG00000034146;ENSGALG00000034250;ENSGALG00000039013;ENSGALG00000043829;ENSGALG00000051442;Gallus_gallus_newGene_625
A12_vs_A48	Galactose metabolism	21	0.0260932	0.315267	ENSGALG00000001604;ENSGALG00000002022;ENSGALG00000004948;ENSGALG00000005814;ENSGALG00000008855;ENSGALG00000009511;ENSGALG00000010094;ENSGALG00000010899;ENSGALG00000011016;ENSGALG00000011328;ENSGALG00000012260;ENSGALG00000013072;ENSGALG00000019284;ENSGALG00000025921;ENSGALG00000027287;ENSGALG00000040028;ENSGALG00000043872;ENSGALG00000045122;ENSGALG00000050257;ENSGALG00000050380;ENSGALG00000054210
A12_vs_A48	Pyrimidine metabolism	31	0.0307905	0.356522	ENSGALG00000000390;ENSGALG00000000802;ENSGALG00000003651;ENSGALG00000003732;ENSGALG00000005509;ENSGALG00000005961;ENSGALG00000006040;ENSGALG00000006627;ENSGALG00000007078;ENSGALG00000007191;ENSGALG00000007382;ENSGALG00000010674;ENSGALG00000011822;ENSGALG00000013073;ENSGALG00000014897;ENSGALG00000015230;ENSGALG00000015833;ENSGALG00000016442;ENSGALG00000016549;ENSGALG00000017350;ENSGALG00000026516;…
A12_vs_A48	One carbon pool by folate	11	0.0385908	0.428967	ENSGALG00000003570;ENSGALG00000004612;ENSGALG00000005046;ENSGALG00000011797;ENSGALG00000012412;ENSGALG00000012691;ENSGALG00000014897;ENSGALG00000026757;ENSGALG00000034344;ENSGALG00000037076;ENSGALG00000047488
A12_vs_A48	Nucleotide excision repair	21	0.0448485	0.455685	ENSGALG00000000734;ENSGALG00000003072;ENSGALG00000007510;ENSGALG00000007665;ENSGALG00000008703;ENSGALG00000008873;ENSGALG00000009248;ENSGALG00000010700;ENSGALG00000011515;ENSGALG00000011910;ENSGALG00000012237;ENSGALG00000014298;ENSGALG00000016830;ENSGALG00000017064;ENSGALG00000017307;ENSGALG00000026517;ENSGALG00000029292;ENSGALG00000029449;ENSGALG00000035465;ENSGALG00000042333;ENSGALG00000043938
A12_vs_A48	Biosynthesis of unsaturated fatty acids	17	0.0455373	0.455685	ENSGALG00000002187;ENSGALG00000005739;ENSGALG00000005776;ENSGALG00000007127;ENSGALG00000007178;ENSGALG00000007481;ENSGALG00000008752;ENSGALG00000009642;ENSGALG00000010652;ENSGALG00000011704;ENSGALG00000014730;ENSGALG00000016314;ENSGALG00000020485;ENSGALG00000034502;ENSGALG00000049582;ENSGALG00000054319;ENSGALG00000054435
A12_vs_A48	Fluid shear stress and atherosclerosis	4	0.0459137	0.455685	ENSGALG00000005675;ENSGALG00000006109;ENSGALG00000009044;ENSGALG00000010023
A12_vs_A48	Pentose and glucuronate interconversions	12	0.0492916	0.472341	ENSGALG00000002849;ENSGALG00000004196;ENSGALG00000006173;ENSGALG00000008855;ENSGALG00000011805;ENSGALG00000013072;ENSGALG00000019284;ENSGALG00000031013;ENSGALG00000041993;ENSGALG00000045122;ENSGALG00000050257;ENSGALG00000054210
A48_vs_A72	DNA replication	28	5.2584e-13	1.35611e-10	ENSGALG00000000734;ENSGALG00000003072;ENSGALG00000004037;ENSGALG00000006037;ENSGALG00000007665;ENSGALG00000008703;ENSGALG00000008873;ENSGALG00000010700;ENSGALG00000012237;ENSGALG00000012348;ENSGALG00000012546;ENSGALG00000012876;ENSGALG00000012915;ENSGALG00000014298;ENSGALG00000016278;ENSGALG00000016312;ENSGALG00000016389;ENSGALG00000016676;ENSGALG00000017064;ENSGALG00000026517;ENSGALG00000029292;…
A48_vs_A72	Cell cycle	59	8.02809e-11	9.61255e-09	ENSGALG00000000596;ENSGALG00000001332;ENSGALG00000001616;ENSGALG00000001722;ENSGALG00000002631;ENSGALG00000002661;ENSGALG00000002663;ENSGALG00000003045;ENSGALG00000003085;ENSGALG00000003547;ENSGALG00000004143;ENSGALG00000004161;ENSGALG00000004179;ENSGALG00000004224;ENSGALG00000004342;ENSGALG00000004640;ENSGALG00000005695;ENSGALG00000005769;ENSGALG00000006037;ENSGALG00000006051;ENSGALG00000006110;…
A48_vs_A72	Spliceosome	61	1.11819e-10	9.61255e-09	ENSGALG00000000137;ENSGALG00000000377;ENSGALG00000000533;ENSGALG00000000615;ENSGALG00000000787;ENSGALG00000000988;ENSGALG00000001540;ENSGALG00000002087;ENSGALG00000002415;ENSGALG00000002531;ENSGALG00000002612;ENSGALG00000003385;ENSGALG00000005487;ENSGALG00000005525;ENSGALG00000005753;ENSGALG00000006457;ENSGALG00000006512;ENSGALG00000006531;ENSGALG00000006596;ENSGALG00000006817;ENSGALG00000006843;…
A48_vs_A72	Fanconi anemia pathway	34	3.08267e-09	1.98751e-07	ENSGALG00000000102;ENSGALG00000000516;ENSGALG00000000734;ENSGALG00000002009;ENSGALG00000002561;ENSGALG00000002663;ENSGALG00000002781;ENSGALG00000003072;ENSGALG00000003430;ENSGALG00000003660;ENSGALG00000003720;ENSGALG00000004670;ENSGALG00000005028;ENSGALG00000006658;ENSGALG00000007676;ENSGALG00000008256;ENSGALG00000010700;ENSGALG00000010957;ENSGALG00000011193;ENSGALG00000012592;ENSGALG00000012618;…
A48_vs_A72	Mismatch repair	16	1.0196e-07	5.25898e-06	ENSGALG00000000734;ENSGALG00000003072;ENSGALG00000003430;ENSGALG00000008703;ENSGALG00000008957;ENSGALG00000008962;ENSGALG00000010700;ENSGALG00000010748;ENSGALG00000012876;ENSGALG00000014298;ENSGALG00000017064;ENSGALG00000026517;ENSGALG00000029292;ENSGALG00000029449;ENSGALG00000043938;ENSGALG00000050752
A48_vs_A72	Proteasome	23	5.32631e-07	2.28938e-05	ENSGALG00000000349;ENSGALG00000000905;ENSGALG00000001103;ENSGALG00000001597;ENSGALG00000002937;ENSGALG00000003046;ENSGALG00000006294;ENSGALG00000007664;ENSGALG00000008108;ENSGALG00000008236;ENSGALG00000009733;ENSGALG00000010675;ENSGALG00000011128;ENSGALG00000011174;ENSGALG00000012039;ENSGALG00000024112;ENSGALG00000026421;ENSGALG00000028505;ENSGALG00000033162;ENSGALG00000039387;ENSGALG00000039624;…
A48_vs_A72	Homologous recombination	22	7.65663e-06	0.000282086	ENSGALG00000000734;ENSGALG00000002781;ENSGALG00000003072;ENSGALG00000003484;ENSGALG00000005028;ENSGALG00000005383;ENSGALG00000007676;ENSGALG00000008256;ENSGALG00000009733;ENSGALG00000010356;ENSGALG00000010700;ENSGALG00000011533;ENSGALG00000012876;ENSGALG00000017073;ENSGALG00000017159;ENSGALG00000017211;ENSGALG00000030051;ENSGALG00000030313;ENSGALG00000039171;ENSGALG00000040380;ENSGALG00000050752;…
A48_vs_A72	Terpenoid backbone biosynthesis	14	7.64117e-05	0.00246327	ENSGALG00000006723;ENSGALG00000007559;ENSGALG00000011659;ENSGALG00000013848;ENSGALG00000014862;ENSGALG00000014899;ENSGALG00000014948;ENSGALG00000015397;ENSGALG00000017163;ENSGALG00000024053;ENSGALG00000028880;ENSGALG00000038143;ENSGALG00000042853;ENSGALG00000046656
A48_vs_A72	Base excision repair	18	0.000179279	0.00513725	ENSGALG00000001586;ENSGALG00000002288;ENSGALG00000007665;ENSGALG00000008873;ENSGALG00000009228;ENSGALG00000010226;ENSGALG00000012237;ENSGALG00000017493;ENSGALG00000021285;ENSGALG00000029292;ENSGALG00000031457;ENSGALG00000031679;ENSGALG00000033781;ENSGALG00000039102;ENSGALG00000042875;ENSGALG00000043938;ENSGALG00000050752;Gallus_gallus_newGene_3916
A48_vs_A72	Nucleotide excision repair	20	0.000368954	0.00951512	ENSGALG00000000734;ENSGALG00000003072;ENSGALG00000007665;ENSGALG00000008703;ENSGALG00000008873;ENSGALG00000010700;ENSGALG00000011193;ENSGALG00000011515;ENSGALG00000012237;ENSGALG00000014298;ENSGALG00000017064;ENSGALG00000026517;ENSGALG00000028998;ENSGALG00000029292;ENSGALG00000029449;ENSGALG00000031679;ENSGALG00000035465;ENSGALG00000042333;ENSGALG00000043938;ENSGALG00000050752
A48_vs_A72	RNA degradation	27	0.000628295	0.0147304	ENSGALG00000000215;ENSGALG00000002167;ENSGALG00000002301;ENSGALG00000002706;ENSGALG00000003091;ENSGALG00000003245;ENSGALG00000003385;ENSGALG00000007364;ENSGALG00000008094;ENSGALG00000008372;ENSGALG00000009110;ENSGALG00000009254;ENSGALG00000009985;ENSGALG00000014528;ENSGALG00000014670;ENSGALG00000014709;ENSGALG00000016930;ENSGALG00000017048;ENSGALG00000028675;ENSGALG00000030084;ENSGALG00000031139;…
A48_vs_A72	Steroid biosynthesis	12	0.000993232	0.0213458	ENSGALG00000004106;ENSGALG00000006050;ENSGALG00000006198;ENSGALG00000007493;ENSGALG00000009305;ENSGALG00000009365;ENSGALG00000009560;ENSGALG00000010798;ENSGALG00000016665;ENSGALG00000036915;ENSGALG00000037852;ENSGALG00000048205
A48_vs_A72	mRNA surveillance pathway	34	0.00153979	0.0305465	ENSGALG00000000235;ENSGALG00000002043;ENSGALG00000002087;ENSGALG00000002262;ENSGALG00000002906;ENSGALG00000003084;ENSGALG00000003108;ENSGALG00000003220;ENSGALG00000004714;ENSGALG00000004738;ENSGALG00000005753;ENSGALG00000006760;ENSGALG00000006829;ENSGALG00000006843;ENSGALG00000007237;ENSGALG00000007370;ENSGALG00000007683;ENSGALG00000008092;ENSGALG00000008530;ENSGALG00000009288;ENSGALG00000009828;…
A48_vs_A72	Arginine biosynthesis	9	0.0062216	0.114609	ENSGALG00000002321;ENSGALG00000002558;ENSGALG00000002576;ENSGALG00000007484;ENSGALG00000016273;ENSGALG00000023689;ENSGALG00000030419;ENSGALG00000038096;ENSGALG00000043754
A48_vs_A72	Fatty acid metabolism	21	0.0163946	0.281871	ENSGALG00000005206;ENSGALG00000005739;ENSGALG00000005776;ENSGALG00000006644;ENSGALG00000007072;ENSGALG00000007127;ENSGALG00000007178;ENSGALG00000007481;ENSGALG00000008040;ENSGALG00000008840;ENSGALG00000010628;ENSGALG00000011659;ENSGALG00000011704;ENSGALG00000017163;ENSGALG00000020485;ENSGALG00000034502;ENSGALG00000035994;ENSGALG00000048013;ENSGALG00000051260;ENSGALG00000054319;ENSGALG00000054435
A48_vs_A72	Progesterone-mediated oocyte maturation	27	0.019289	0.310908	ENSGALG00000000596;ENSGALG00000002583;ENSGALG00000002631;ENSGALG00000003085;ENSGALG00000003428;ENSGALG00000004161;ENSGALG00000004179;ENSGALG00000004224;ENSGALG00000004640;ENSGALG00000006109;ENSGALG00000006110;ENSGALG00000007768;ENSGALG00000008233;ENSGALG00000008254;ENSGALG00000010175;ENSGALG00000011881;ENSGALG00000011967;ENSGALG00000014378;ENSGALG00000014786;ENSGALG00000016816;ENSGALG00000032699;…
A48_vs_A72	Neurotrophin signaling pathway	5	0.0246596	0.35401	ENSGALG00000001833;ENSGALG00000006109;ENSGALG00000009966;ENSGALG00000010023;ENSGALG00000046986
A48_vs_A72	Oocyte meiosis	33	0.0259432	0.35401	ENSGALG00000000596;ENSGALG00000002631;ENSGALG00000002661;ENSGALG00000003085;ENSGALG00000004143;ENSGALG00000004161;ENSGALG00000004179;ENSGALG00000004224;ENSGALG00000004640;ENSGALG00000006110;ENSGALG00000006743;ENSGALG00000007768;ENSGALG00000008233;ENSGALG00000008254;ENSGALG00000009828;ENSGALG00000009971;ENSGALG00000010023;ENSGALG00000011281;ENSGALG00000011967;ENSGALG00000012020;ENSGALG00000013607;…
A48_vs_A72	Ubiquitin mediated proteolysis	44	0.0260811	0.35401	ENSGALG00000000596;ENSGALG00000001848;ENSGALG00000002346;ENSGALG00000002631;ENSGALG00000002781;ENSGALG00000003073;ENSGALG00000003381;ENSGALG00000003547;ENSGALG00000003566;ENSGALG00000003861;ENSGALG00000004179;ENSGALG00000005006;ENSGALG00000005084;ENSGALG00000006428;ENSGALG00000006750;ENSGALG00000007095;ENSGALG00000008217;ENSGALG00000008254;ENSGALG00000009971;ENSGALG00000010363;ENSGALG00000012311;…
A48_vs_A72	Glycosaminoglycan biosynthesis - heparan sulfate / heparin	12	0.0321177	0.41415	ENSGALG00000001371;ENSGALG00000006690;ENSGALG00000016630;ENSGALG00000027069;ENSGALG00000028191;ENSGALG00000028423;ENSGALG00000031058;ENSGALG00000031542;ENSGALG00000034146;ENSGALG00000034250;ENSGALG00000043829;ENSGALG00000051442
A48_vs_A72	One carbon pool by folate	8	0.0432938	0.48031	ENSGALG00000003570;ENSGALG00000004612;ENSGALG00000005046;ENSGALG00000011797;ENSGALG00000014897;ENSGALG00000026757;ENSGALG00000037076;ENSGALG00000047488
A48_vs_A72	Pertussis	2	0.0446983	0.48031	ENSGALG00000006109;ENSGALG00000010023
A48_vs_A72	Colorectal cancer	2	0.0446983	0.48031	ENSGALG00000003412;ENSGALG00000006109
A48_vs_A72	Pancreatic cancer	2	0.0446983	0.48031	ENSGALG00000003412;ENSGALG00000006109
A48_vs_A72	Apoptosis	39	0.0467519	0.482282	ENSGALG00000000433;ENSGALG00000000470;ENSGALG00000000685;ENSGALG00000000775;ENSGALG00000001267;ENSGALG00000001583;ENSGALG00000002583;ENSGALG00000003076;ENSGALG00000003249;ENSGALG00000003428;ENSGALG00000004003;ENSGALG00000004472;ENSGALG00000006109;ENSGALG00000006351;ENSGALG00000007625;ENSGALG00000008713;ENSGALG00000009228;ENSGALG00000009565;ENSGALG00000010186;ENSGALG00000011020;ENSGALG00000011324;…
A72_vs_A120	Mitophagy - animal	37	6.89063e-05	0.0182058	ENSGALG00000000769;ENSGALG00000002137;ENSGALG00000002403;ENSGALG00000002497;ENSGALG00000002765;ENSGALG00000002973;ENSGALG00000003045;ENSGALG00000003208;ENSGALG00000004509;ENSGALG00000005998;ENSGALG00000006109;ENSGALG00000007054;ENSGALG00000008358;ENSGALG00000010190;ENSGALG00000010476;ENSGALG00000011109;ENSGALG00000011649;ENSGALG00000011870;ENSGALG00000012135;ENSGALG00000013037;ENSGALG00000013738;…
A72_vs_A120	MAPK signaling pathway	125	0.000181837	0.0240216	ENSGALG00000000525;ENSGALG00000000681;ENSGALG00000000685;ENSGALG00000001840;ENSGALG00000002283;ENSGALG00000002850;ENSGALG00000003076;ENSGALG00000003642;ENSGALG00000003833;ENSGALG00000004082;ENSGALG00000004273;ENSGALG00000004743;ENSGALG00000004998;ENSGALG00000005065;ENSGALG00000005215;ENSGALG00000005243;ENSGALG00000005653;ENSGALG00000005660;ENSGALG00000005678;ENSGALG00000005699;ENSGALG00000005802;…
A72_vs_A120	Ras signaling pathway	14	0.000549961	0.0436685	ENSGALG00000003412;ENSGALG00000004323;ENSGALG00000004728;ENSGALG00000006109;ENSGALG00000007193;ENSGALG00000010023;ENSGALG00000013617;ENSGALG00000016817;ENSGALG00000034024;ENSGALG00000038951;ENSGALG00000047761;ENSGALG00000054619;Gallus_gallus_newGene_2376;Gallus_gallus_newGene_8219
A72_vs_A120	Homologous recombination	24	0.000663172	0.0436685	ENSGALG00000000734;ENSGALG00000002781;ENSGALG00000003072;ENSGALG00000003484;ENSGALG00000005028;ENSGALG00000006794;ENSGALG00000008256;ENSGALG00000009733;ENSGALG00000010356;ENSGALG00000010700;ENSGALG00000011210;ENSGALG00000011533;ENSGALG00000012766;ENSGALG00000017073;ENSGALG00000026865;ENSGALG00000027932;ENSGALG00000030313;ENSGALG00000031918;ENSGALG00000037933;ENSGALG00000039171;ENSGALG00000040380;…
A72_vs_A120	Sphingolipid metabolism	30	0.000970811	0.0436685	ENSGALG00000000755;ENSGALG00000001592;ENSGALG00000001604;ENSGALG00000003701;ENSGALG00000003944;ENSGALG00000004769;ENSGALG00000004948;ENSGALG00000005599;ENSGALG00000006455;ENSGALG00000009330;ENSGALG00000010535;ENSGALG00000010593;ENSGALG00000010818;ENSGALG00000011213;ENSGALG00000011328;ENSGALG00000014711;ENSGALG00000015081;ENSGALG00000015682;ENSGALG00000019397;ENSGALG00000023541;ENSGALG00000026364;…
A72_vs_A120	DNA replication	21	0.000991676	0.0436685	ENSGALG00000000734;ENSGALG00000003072;ENSGALG00000004037;ENSGALG00000006037;ENSGALG00000007665;ENSGALG00000008873;ENSGALG00000010700;ENSGALG00000012237;ENSGALG00000012348;ENSGALG00000012546;ENSGALG00000012915;ENSGALG00000013187;ENSGALG00000016278;ENSGALG00000016312;ENSGALG00000016676;ENSGALG00000029292;ENSGALG00000029449;ENSGALG00000033781;ENSGALG00000043938;ENSGALG00000047031;ENSGALG00000050752
A72_vs_A120	Ubiquitin mediated proteolysis	69	0.00128067	0.0482454	ENSGALG00000000699;ENSGALG00000002346;ENSGALG00000002781;ENSGALG00000003381;ENSGALG00000003566;ENSGALG00000003812;ENSGALG00000003861;ENSGALG00000003916;ENSGALG00000004179;ENSGALG00000004347;ENSGALG00000004509;ENSGALG00000004655;ENSGALG00000005667;ENSGALG00000006461;ENSGALG00000006474;ENSGALG00000006588;ENSGALG00000006750;ENSGALG00000007158;ENSGALG00000007610;ENSGALG00000007932;ENSGALG00000007970;…
A72_vs_A120	Fatty acid metabolism	32	0.00146082	0.0482454	ENSGALG00000002187;ENSGALG00000003286;ENSGALG00000003936;ENSGALG00000003980;ENSGALG00000005206;ENSGALG00000005739;ENSGALG00000005776;ENSGALG00000006644;ENSGALG00000007072;ENSGALG00000007127;ENSGALG00000007178;ENSGALG00000008040;ENSGALG00000008088;ENSGALG00000008659;ENSGALG00000008840;ENSGALG00000010628;ENSGALG00000011659;ENSGALG00000011704;ENSGALG00000014730;ENSGALG00000016314;ENSGALG00000016555;…
A72_vs_A120	Cell cycle	56	0.00218973	0.0642832	ENSGALG00000001332;ENSGALG00000001506;ENSGALG00000002661;ENSGALG00000002663;ENSGALG00000003045;ENSGALG00000003085;ENSGALG00000003485;ENSGALG00000004179;ENSGALG00000004224;ENSGALG00000004342;ENSGALG00000004640;ENSGALG00000005695;ENSGALG00000005769;ENSGALG00000006037;ENSGALG00000006051;ENSGALG00000006110;ENSGALG00000006474;ENSGALG00000006588;ENSGALG00000007610;ENSGALG00000007762;ENSGALG00000008175;…
A72_vs_A120	Salmonella infection	96	0.00275895	0.0728943	ENSGALG00000000452;ENSGALG00000000681;ENSGALG00000000769;ENSGALG00000001014;ENSGALG00000002192;ENSGALG00000002583;ENSGALG00000002843;ENSGALG00000003439;ENSGALG00000003818;ENSGALG00000004693;ENSGALG00000004998;ENSGALG00000005393;ENSGALG00000005475;ENSGALG00000005678;ENSGALG00000005947;ENSGALG00000006109;ENSGALG00000006121;ENSGALG00000006407;ENSGALG00000006474;ENSGALG00000007093;ENSGALG00000007153;…
A72_vs_A120	Glyoxylate and dicarboxylate metabolism	22	0.00328693	0.0771652	ENSGALG00000001949;ENSGALG00000003362;ENSGALG00000003913;ENSGALG00000005046;ENSGALG00000005888;ENSGALG00000007931;ENSGALG00000008518;ENSGALG00000008632;ENSGALG00000011659;ENSGALG00000014766;ENSGALG00000016273;ENSGALG00000016697;ENSGALG00000016872;ENSGALG00000017163;ENSGALG00000030187;ENSGALG00000030466;ENSGALG00000032679;ENSGALG00000033943;ENSGALG00000037238;ENSGALG00000043754;ENSGALG00000046360;…
A72_vs_A120	p53 signaling pathway	38	0.00350773	0.0771652	ENSGALG00000000452;ENSGALG00000000636;ENSGALG00000002663;ENSGALG00000003085;ENSGALG00000003470;ENSGALG00000003485;ENSGALG00000003916;ENSGALG00000004897;ENSGALG00000005695;ENSGALG00000006351;ENSGALG00000006407;ENSGALG00000009476;ENSGALG00000009626;ENSGALG00000009942;ENSGALG00000010088;ENSGALG00000010347;ENSGALG00000010638;ENSGALG00000011020;ENSGALG00000011531;ENSGALG00000012117;ENSGALG00000013039;…
A72_vs_A120	Fanconi anemia pathway	30	0.00381551	0.0771652	ENSGALG00000000516;ENSGALG00000000734;ENSGALG00000002009;ENSGALG00000002663;ENSGALG00000002781;ENSGALG00000002981;ENSGALG00000003072;ENSGALG00000003720;ENSGALG00000004670;ENSGALG00000005028;ENSGALG00000006052;ENSGALG00000006658;ENSGALG00000007155;ENSGALG00000007755;ENSGALG00000008256;ENSGALG00000010317;ENSGALG00000010700;ENSGALG00000011193;ENSGALG00000012592;ENSGALG00000012618;ENSGALG00000014956;…
A72_vs_A120	Glycosaminoglycan degradation	14	0.00408883	0.0771652	ENSGALG00000000785;ENSGALG00000001604;ENSGALG00000002138;ENSGALG00000004438;ENSGALG00000009154;ENSGALG00000009856;ENSGALG00000010136;ENSGALG00000011328;ENSGALG00000015376;ENSGALG00000039673;ENSGALG00000040028;ENSGALG00000043828;ENSGALG00000049722;ENSGALG00000050380
A72_vs_A120	Focal adhesion	94	0.00710331	0.119565	ENSGALG00000000379;ENSGALG00000000681;ENSGALG00000000824;ENSGALG00000002548;ENSGALG00000002583;ENSGALG00000003283;ENSGALG00000003485;ENSGALG00000003589;ENSGALG00000003628;ENSGALG00000003636;ENSGALG00000003642;ENSGALG00000003923;ENSGALG00000004273;ENSGALG00000004334;ENSGALG00000004369;ENSGALG00000004526;ENSGALG00000004538;ENSGALG00000004620;ENSGALG00000004998;ENSGALG00000005011;ENSGALG00000005079;…
A72_vs_A120	Apoptosis	60	0.00747821	0.119565	ENSGALG00000000452;ENSGALG00000000685;ENSGALG00000001419;ENSGALG00000001583;ENSGALG00000002583;ENSGALG00000002820;ENSGALG00000003076;ENSGALG00000003476;ENSGALG00000004719;ENSGALG00000004998;ENSGALG00000006109;ENSGALG00000006351;ENSGALG00000006407;ENSGALG00000006418;ENSGALG00000008294;ENSGALG00000008491;ENSGALG00000008713;ENSGALG00000008933;ENSGALG00000009179;ENSGALG00000009621;ENSGALG00000010186;…
A72_vs_A120	Phosphatidylinositol signaling system	47	0.00769311	0.119565	ENSGALG00000001042;ENSGALG00000001610;ENSGALG00000001730;ENSGALG00000001964;ENSGALG00000002510;ENSGALG00000002583;ENSGALG00000004684;ENSGALG00000006121;ENSGALG00000006143;ENSGALG00000007513;ENSGALG00000007590;ENSGALG00000008051;ENSGALG00000008294;ENSGALG00000008313;ENSGALG00000008603;ENSGALG00000008842;ENSGALG00000008907;ENSGALG00000009068;ENSGALG00000009085;ENSGALG00000009096;ENSGALG00000009445;…
A72_vs_A120	NOD-like receptor signaling pathway	69	0.00921202	0.135217	ENSGALG00000002216;ENSGALG00000002661;ENSGALG00000002786;ENSGALG00000003208;ENSGALG00000003863;ENSGALG00000004355;ENSGALG00000004519;ENSGALG00000005631;ENSGALG00000005947;ENSGALG00000005969;ENSGALG00000006109;ENSGALG00000006237;ENSGALG00000006503;ENSGALG00000007012;ENSGALG00000007874;ENSGALG00000007932;ENSGALG00000008098;ENSGALG00000008294;ENSGALG00000008313;ENSGALG00000008491;ENSGALG00000008907;…
A72_vs_A120	Glycosphingolipid biosynthesis - ganglio series	11	0.0103945	0.144544	ENSGALG00000001604;ENSGALG00000005063;ENSGALG00000005298;ENSGALG00000010302;ENSGALG00000011328;ENSGALG00000033260;ENSGALG00000035927;ENSGALG00000037773;ENSGALG00000040028;ENSGALG00000043828;ENSGALG00000050380
A72_vs_A120	Influenza A	67	0.0117029	0.148926	ENSGALG00000000452;ENSGALG00000001409;ENSGALG00000002583;ENSGALG00000003076;ENSGALG00000003144;ENSGALG00000003485;ENSGALG00000003584;ENSGALG00000004293;ENSGALG00000004714;ENSGALG00000004998;ENSGALG00000005947;ENSGALG00000006351;ENSGALG00000006402;ENSGALG00000006407;ENSGALG00000006503;ENSGALG00000007171;ENSGALG00000007762;ENSGALG00000007874;ENSGALG00000008092;ENSGALG00000009179;ENSGALG00000009476;…
A72_vs_A120	FoxO signaling pathway	56	0.0124403	0.148926	ENSGALG00000001678;ENSGALG00000002583;ENSGALG00000003076;ENSGALG00000003208;ENSGALG00000003939;ENSGALG00000004998;ENSGALG00000005208;ENSGALG00000005699;ENSGALG00000006109;ENSGALG00000006110;ENSGALG00000006418;ENSGALG00000007307;ENSGALG00000007357;ENSGALG00000007762;ENSGALG00000008107;ENSGALG00000009179;ENSGALG00000009800;ENSGALG00000009942;ENSGALG00000010129;ENSGALG00000010195;ENSGALG00000010347;…
A72_vs_A120	Valine, leucine and isoleucine degradation	26	0.0128126	0.148926	ENSGALG00000000081;ENSGALG00000001557;ENSGALG00000002529;ENSGALG00000002899;ENSGALG00000003913;ENSGALG00000004725;ENSGALG00000007072;ENSGALG00000007931;ENSGALG00000008229;ENSGALG00000008785;ENSGALG00000011255;ENSGALG00000011659;ENSGALG00000013177;ENSGALG00000014846;ENSGALG00000014862;ENSGALG00000016555;ENSGALG00000016697;ENSGALG00000016872;ENSGALG00000017163;ENSGALG00000033207;ENSGALG00000035994;…
A72_vs_A120	Other glycan degradation	13	0.0130338	0.148926	ENSGALG00000001604;ENSGALG00000003944;ENSGALG00000005861;ENSGALG00000010716;ENSGALG00000011328;ENSGALG00000012308;ENSGALG00000013773;ENSGALG00000028960;ENSGALG00000031002;ENSGALG00000040028;ENSGALG00000043828;ENSGALG00000050380;ENSGALG00000051812
A72_vs_A120	Inositol phosphate metabolism	37	0.0135279	0.148926	ENSGALG00000001042;ENSGALG00000001610;ENSGALG00000001964;ENSGALG00000002583;ENSGALG00000002739;ENSGALG00000003695;ENSGALG00000004684;ENSGALG00000006121;ENSGALG00000006143;ENSGALG00000007513;ENSGALG00000007590;ENSGALG00000008051;ENSGALG00000008081;ENSGALG00000008313;ENSGALG00000008603;ENSGALG00000008842;ENSGALG00000008907;ENSGALG00000009068;ENSGALG00000009085;ENSGALG00000009096;ENSGALG00000009445;…
A72_vs_A120	Choline metabolism in cancer	5	0.0148151	0.156572	ENSGALG00000003412;ENSGALG00000006109;ENSGALG00000010088;ENSGALG00000047761;Gallus_gallus_newGene_2376
A72_vs_A120	Lysosome	63	0.0216423	0.213251	ENSGALG00000000390;ENSGALG00000000785;ENSGALG00000001604;ENSGALG00000002138;ENSGALG00000002463;ENSGALG00000003011;ENSGALG00000003194;ENSGALG00000003217;ENSGALG00000003736;ENSGALG00000003936;ENSGALG00000003944;ENSGALG00000004438;ENSGALG00000004769;ENSGALG00000004948;ENSGALG00000005139;ENSGALG00000006876;ENSGALG00000008286;ENSGALG00000008291;ENSGALG00000009154;ENSGALG00000009856;ENSGALG00000010046;…
A72_vs_A120	Ferroptosis	19	0.0217923	0.213251	ENSGALG00000000209;ENSGALG00000002595;ENSGALG00000004932;ENSGALG00000005206;ENSGALG00000006453;ENSGALG00000006644;ENSGALG00000006838;ENSGALG00000007485;ENSGALG00000008088;ENSGALG00000008840;ENSGALG00000009758;ENSGALG00000010628;ENSGALG00000012117;ENSGALG00000014570;ENSGALG00000016313;ENSGALG00000016348;ENSGALG00000038721;ENSGALG00000041030;ENSGALG00000055010
A72_vs_A120	Adherens junction	36	0.0235378	0.222105	ENSGALG00000000273;ENSGALG00000005079;ENSGALG00000005699;ENSGALG00000006382;ENSGALG00000007125;ENSGALG00000007330;ENSGALG00000007762;ENSGALG00000008763;ENSGALG00000009621;ENSGALG00000011329;ENSGALG00000011992;ENSGALG00000012055;ENSGALG00000014258;ENSGALG00000015022;ENSGALG00000015596;ENSGALG00000016920;ENSGALG00000017103;ENSGALG00000028749;ENSGALG00000031284;ENSGALG00000031718;ENSGALG00000031960;…
A72_vs_A120	Protein processing in endoplasmic reticulum	70	0.0257136	0.23427	ENSGALG00000001000;ENSGALG00000001038;ENSGALG00000001220;ENSGALG00000001986;ENSGALG00000002457;ENSGALG00000003154;ENSGALG00000003293;ENSGALG00000003476;ENSGALG00000003648;ENSGALG00000003914;ENSGALG00000004583;ENSGALG00000004806;ENSGALG00000005181;ENSGALG00000005667;ENSGALG00000005796;ENSGALG00000005966;ENSGALG00000005994;ENSGALG00000006109;ENSGALG00000006417;ENSGALG00000006474;ENSGALG00000006512;…
A72_vs_A120	Proteasome	19	0.0293189	0.2403	ENSGALG00000000349;ENSGALG00000000707;ENSGALG00000000905;ENSGALG00000001103;ENSGALG00000001597;ENSGALG00000002937;ENSGALG00000004352;ENSGALG00000006294;ENSGALG00000007315;ENSGALG00000007664;ENSGALG00000008163;ENSGALG00000009733;ENSGALG00000012039;ENSGALG00000024112;ENSGALG00000026225;ENSGALG00000026421;ENSGALG00000028505;ENSGALG00000033162;ENSGALG00000039624
A72_vs_A120	Other types of O-glycan biosynthesis	24	0.0293901	0.2403	ENSGALG00000001054;ENSGALG00000001130;ENSGALG00000002022;ENSGALG00000002242;ENSGALG00000002841;ENSGALG00000003757;ENSGALG00000004033;ENSGALG00000004812;ENSGALG00000004986;ENSGALG00000005550;ENSGALG00000007804;ENSGALG00000008513;ENSGALG00000008990;ENSGALG00000010083;ENSGALG00000011106;ENSGALG00000011235;ENSGALG00000013135;ENSGALG00000013406;ENSGALG00000016803;ENSGALG00000017076;ENSGALG00000023872;…
A72_vs_A120	Biosynthesis of amino acids	30	0.0297714	0.2403	ENSGALG00000001992;ENSGALG00000002397;ENSGALG00000002479;ENSGALG00000002576;ENSGALG00000002638;ENSGALG00000005046;ENSGALG00000005309;ENSGALG00000007300;ENSGALG00000007484;ENSGALG00000007606;ENSGALG00000007936;ENSGALG00000008518;ENSGALG00000009254;ENSGALG00000009519;ENSGALG00000009748;ENSGALG00000011331;ENSGALG00000013177;ENSGALG00000014526;ENSGALG00000015180;ENSGALG00000015960;ENSGALG00000016196;…
A72_vs_A120	Rap1 signaling pathway	13	0.0300136	0.2403	ENSGALG00000001816;ENSGALG00000002113;ENSGALG00000003412;ENSGALG00000003792;ENSGALG00000010023;ENSGALG00000013617;ENSGALG00000034024;ENSGALG00000037506;ENSGALG00000042651;ENSGALG00000046650;ENSGALG00000052939;ENSGALG00000053836;ENSGALG00000054939
A72_vs_A120	Arginine biosynthesis	10	0.0330051	0.25648	ENSGALG00000002576;ENSGALG00000007484;ENSGALG00000008518;ENSGALG00000009519;ENSGALG00000016273;ENSGALG00000023689;ENSGALG00000030419;ENSGALG00000033338;ENSGALG00000038096;ENSGALG00000043754
A72_vs_A120	Fc epsilon RI signaling pathway	6	0.0349133	0.26284	ENSGALG00000002113;ENSGALG00000006109;ENSGALG00000046650;ENSGALG00000047761;ENSGALG00000054619;Gallus_gallus_newGene_2376
A72_vs_A120	GnRH signaling pathway	41	0.0358132	0.26284	ENSGALG00000000525;ENSGALG00000003238;ENSGALG00000003580;ENSGALG00000004998;ENSGALG00000005065;ENSGALG00000005884;ENSGALG00000006109;ENSGALG00000007779;ENSGALG00000008294;ENSGALG00000008313;ENSGALG00000008727;ENSGALG00000008907;ENSGALG00000009252;ENSGALG00000010023;ENSGALG00000011109;ENSGALG00000012020;ENSGALG00000012135;ENSGALG00000012273;ENSGALG00000013022;ENSGALG00000014071;ENSGALG00000015177;…
A72_vs_A120	Pantothenate and CoA biosynthesis	11	0.0421392	0.29299	ENSGALG00000001711;ENSGALG00000001895;ENSGALG00000004725;ENSGALG00000004882;ENSGALG00000005509;ENSGALG00000013177;ENSGALG00000013993;ENSGALG00000027981;ENSGALG00000028866;ENSGALG00000037587;ENSGALG00000048781
A72_vs_A120	Mismatch repair	11	0.0421392	0.29299	ENSGALG00000000734;ENSGALG00000003072;ENSGALG00000008962;ENSGALG00000010304;ENSGALG00000010700;ENSGALG00000010748;ENSGALG00000029292;ENSGALG00000029449;ENSGALG00000043938;ENSGALG00000050752;Gallus_gallus_newGene_1665
A72_vs_A120	Autophagy - animal	59	0.0441302	0.298966	ENSGALG00000000769;ENSGALG00000000845;ENSGALG00000001042;ENSGALG00000002403;ENSGALG00000002583;ENSGALG00000002973;ENSGALG00000003208;ENSGALG00000003336;ENSGALG00000003476;ENSGALG00000004215;ENSGALG00000004350;ENSGALG00000004557;ENSGALG00000004932;ENSGALG00000004998;ENSGALG00000005998;ENSGALG00000006109;ENSGALG00000006418;ENSGALG00000007932;ENSGALG00000008051;ENSGALG00000008107;ENSGALG00000008294;…
A72_vs_A120	Cellular senescence	64	0.0482769	0.318881	ENSGALG00000001143;ENSGALG00000001332;ENSGALG00000001939;ENSGALG00000002583;ENSGALG00000002663;ENSGALG00000003045;ENSGALG00000003085;ENSGALG00000003365;ENSGALG00000003485;ENSGALG00000003503;ENSGALG00000003522;ENSGALG00000004355;ENSGALG00000004998;ENSGALG00000005243;ENSGALG00000005695;ENSGALG00000005998;ENSGALG00000006503;ENSGALG00000006794;ENSGALG00000008294;ENSGALG00000009476;ENSGALG00000009942;…
