# Supplementary material for: Comparative Transcriptome Analysis Reveals Regulatory Mechanism of Long Non-Coding RNAs during Abdominal Preadipocyte Adipogenic Differentiation in Chickens
Source: Animals (Basel). 2022 Apr 24;12(9):1099. doi: 10.3390/ani12091099 (PMC9101879; doi:10.3390/ani12091099)
Supplement: Supplementary file 1 [file animals-12-01099-s001.zip › Supplementary Tables/Table S5 Short time-series expression analysis of differentially expressed lncRNAs.xlsx]

## Sheet: Sheet1
Table S5 Short time-series expression analysis of differentially expressed lncRNAs
lncRNA_ID	SPOT	Profile	P value	A0	A12	A48	A72	A120
MSTRG.21591.1	1	24	0.46	0	-1.58	-2.25	-2.15	2.6
MSTRG.18421.3	2	26	0.95	0	-0.02	0.91	-0.41	0.05
MSTRG.20352.1	3	25	0.68	0	-0.02	0.19	1	-1.15
MSTRG.22676.1	7	32	0.06	0	0.27	0.17	0.05	1.04
MSTRG.21321.1	8	1	3.2e-06	0	-1.18	-1.12	-0.62	-1.28
MSTRG.2880.1	12	40	5.5e-11	0	0.11	0.12	0.54	1.69
MSTRG.4509.1	25	48	0.54	0	1.15	0.79	1.46	0.5
MSTRG.842.1	26	2	0.79	0	-1.28	-0.54	-0.78	-1.27
MSTRG.19008.13	45	36	0.26	0	0.82	0.41	-0.84	-2.46
MSTRG.9229.1	51	48	0.54	0	0.59	0.69	1.54	0.34
MSTRG.16098.2	56	42	5.5e-05	0	-3.77	33.56	46.37	25.77
MSTRG.15340.1	63	16	0.65	0	-0.89	-0.08	0.73	-0.93
MSTRG.15340.2	64	28	0.7	0	-0.75	-0.12	0.65	-0.42
MSTRG.17328.1	83	1	3.2e-06	0	-0.91	-0.9	-0.86	-1.31
MSTRG.23179.27	87	44	0.64	0	3.65	0.4	-0.34	-0.28
MSTRG.19575.3	88	42	5.5e-05	0	0.27	1.81	2.11	1.9
MSTRG.14821.1	90	27	0.68	0	0.07	0.26	0.11	1.08
MSTRG.18319.1	92	12	0.0016	0	-0.95	-0.53	-0.07	-1.28
MSTRG.23179.49	93	41	0.98	0	-0.17	2.02	-0.01	0.75
MSTRG.8609.1	94	17	0.68	0	-0.38	1.32	1.07	0.59
MSTRG.6214.1	95	5	0.51	0	-0.17	-0.2	-0.11	0.84
MSTRG.1419.46	104	1	3.2e-06	0	-1.83	-1.39	-0.46	-1.91
MSTRG.5605.1	107	32	0.06	0	0.31	0.19	0.47	1.89
MSTRG.23179.55	134	15	0.53	0	-1.07	1.64	-0.21	1.1
MSTRG.21048.2	135	31	0.92	0	0.26	-0.84	-0.28	-0.03
MSTRG.23117.20	145	24	0.46	0	-0.16	-0.26	-0.41	1.06
MSTRG.24633.1	151	1	3.2e-06	0	-0.94	-0.82	-0.56	-1.14
MSTRG.9.4	196	14	1	0	-8.44	4.74	-14.08	-15.44
MSTRG.23179.50	200	11	0.91	0	-0.8	0.74	-0.69	0.39
MSTRG.17709.1	207	40	5.5e-11	0	0.52	0.46	0.76	1.94
MSTRG.22719.36	210	40	5.5e-11	0	0.41	0.82	0.9	1.58
MSTRG.3497.3	211	42	5.5e-05	0	0	0.81	1.12	0.49
MSTRG.4171.111	213	12	0.0016	0	-0.56	-0.48	-0.16	-1.67
MSTRG.23772.47	222	1	3.2e-06	0	-1.85	-2.83	-1.1	-2.82
MSTRG.3539.1	229	42	5.5e-05	0	0.76	1.12	1.35	0.91
MSTRG.15844.26	238	0	0.98	0	-1.41	-1.63	-1.73	-1.68
MSTRG.23817.33	259	15	0.53	0	-0.17	1.37	0.26	0.13
MSTRG.23815.1	268	30	0.92	0	1.04	-1.05	-0.86	-1.56
MSTRG.14801.1	269	40	5.5e-11	0	0.65	1.2	1.69	1.67
MSTRG.10305.1	271	8	0.00081	0	-0.16	-1.18	-1.3	-1.63
MSTRG.1065.1	274	8	0.00081	0	-1.79	-2.04	-2.13	-2.64
MSTRG.21666.38	283	42	5.5e-05	0	0.11	0.76	1.34	0.7
MSTRG.14756.15	286	32	0.06	0	0.81	0.58	0.87	2.73
MSTRG.14943.1	299	29	0.8	0	1.22	0.06	-0.02	0.47
MSTRG.13416.1	300	25	0.68	0	0.63	0.33	1.15	-0.27
MSTRG.16416.2	310	18	0.19	0	0.44	-1.97	-2.55	-2.41
MSTRG.165.2	311	1	3.2e-06	0	-2.48	-2	-0.72	-2.21
MSTRG.5142.1	318	45	0.55	0	3.33	1.19	0.99	1.48
MSTRG.23688.1	330	10	0.99	0	-0.11	-0.18	1.13	-0.11
MSTRG.15280.1	336	5	0.51	0	-0.38	0.35	0.35	1.26
MSTRG.1977.1	337	8	0.00081	0	-1.39	-1.04	-1.2	-2.53
MSTRG.8182.1	341	42	5.5e-05	0	0.82	1.49	1.76	1.48
MSTRG.6010.17	346	25	0.68	0	0.55	0.63	0.83	-0.62
MSTRG.21165.2	347	18	0.19	0	16.05	-45.29	-79.57	-82.26
MSTRG.23636.1	348	15	0.53	0	-0.5	1.13	0.57	0.32
MSTRG.15982.1	350	16	0.65	0	-0.6	1.16	1.6	-1.16
MSTRG.19087.1	354	2	0.79	0	-0.86	-0.71	-0.72	-1.08
MSTRG.10884.7	357	1	3.2e-06	0	-2.42	-2.21	-1.12	-3.31
MSTRG.11287.10	360	40	5.5e-11	0	0.34	0.1	0.69	1.89
MSTRG.18033.2	363	32	0.06	0	0.11	-0.01	0.15	1.32
MSTRG.9416.1	364	8	0.00081	0	-1.04	-2.61	-4.03	-3.68
MSTRG.7020.1	380	28	0.7	0	-0.21	0.59	1.46	-0.27
MSTRG.1452.1	382	42	5.5e-05	0	0.39	1.16	1.67	0.87
MSTRG.18727.1	383	43	0.53	0	2.88	-3.12	-4.84	-5.8
MSTRG.1392.1	389	12	0.0016	0	-0.23	-0.04	0.27	-0.82
MSTRG.16943.1	390	32	0.06	0	0.55	0.04	-0.01	6.86
MSTRG.7773.4	392	2	0.79	0	-1.61	-1.27	-1.56	-1.61
MSTRG.8867.5	401	1	3.2e-06	0	-1.16	-0.89	-0.03	-1.59
MSTRG.21107.1	410	12	0.0016	0	-0.86	-0.68	-0.19	-1.68
MSTRG.3430.1	414	32	0.06	0	0.32	-0.1	-0.04	1.7
MSTRG.23179.32	415	44	0.64	0	1.72	0.2	0.1	0
MSTRG.22416.1	425	43	0.53	0	0.47	-0.23	-0.39	-0.57
MSTRG.24780.1	427	38	0.34	0	-1.46	7.48	16.52	7.67
MSTRG.8487.1	429	36	0.26	0	0.1	0.06	-0.61	-2.84
MSTRG.3760.1	438	37	0.61	0	1.28	1.72	1.65	1.99
MSTRG.5774.1	451	40	5.5e-11	0	-0.08	0.84	1.31	1.19
MSTRG.15154.1	456	1	3.2e-06	0	-2.91	-2.91	-2.27	-2.29
MSTRG.18304.2	466	42	5.5e-05	0	0.09	0.94	1.48	0.71
MSTRG.25116.1	467	40	5.5e-11	0	0.03	0.29	0.55	1.09
MSTRG.21047.1	472	21	0.8	0	-0.56	-0.64	-0.32	-1.34
MSTRG.14668.25	480	13	0.03	0	-0.26	-0.16	0.74	1.02
MSTRG.11482.17	482	5	0.51	0	-0.1	-0.1	0.03	1.14
MSTRG.10299.13	483	28	0.7	0	-0.16	0.92	1	0.17
MSTRG.17708.1	485	32	0.06	0	0.71	0.25	0.83	1.64
MSTRG.202.6	494	5	0.51	0	-0.08	0.22	0.66	2.72
MSTRG.18603.1	496	28	0.7	0	0.46	1.62	2.76	0.71
MSTRG.9661.22	500	1	3.2e-06	0	-2.62	-2.26	-1.2	-3.34
MSTRG.24671.9	501	2	0.79	0	-1.3	-1.35	-1.55	-1.43
MSTRG.14759.1	502	40	5.5e-11	0	0.2	0.25	0.41	1.1
MSTRG.23479.4	503	45	0.55	0	1.09	0.55	0.53	0.69
MSTRG.4465.1	504	8	0.00081	0	-0.23	-0.7	-2.48	-2.88
MSTRG.10734.8	507	8	0.00081	0	-0.9	-1.44	-1.57	-1.68
MSTRG.2691.1	509	40	5.5e-11	0	0.43	0.75	0.99	1.13
MSTRG.22057.6	510	18	0.19	0	1.37	-1.85	-2.73	-2.55
MSTRG.1078.10	513	12	0.0016	0	-2.32	-1.22	0	-2.59
MSTRG.8003.1	528	44	0.64	0	1.86	0.73	-0.16	-0.24
MSTRG.8001.24	539	45	0.55	0	1.05	0.65	0.45	0.57
MSTRG.3.57	540	40	5.5e-11	0	0.97	0.91	1.45	2.51
MSTRG.15194.1	543	38	0.34	0	0.01	0.38	1.05	0.77
MSTRG.9250.1	549	1	3.2e-06	0	-1.91	-1.73	-1.14	-2.08
MSTRG.9816.1	556	12	0.0016	0	-0.86	0.01	0.65	-1.25
MSTRG.24932.2	557	33	0.99	0	0.13	-0.23	0.77	-0.07
MSTRG.9156.1	562	1	3.2e-06	0	-1.62	-1.13	-0.38	-1.23
MSTRG.288.1	563	1	3.2e-06	0	-0.83	-0.73	-0.61	-1.35
MSTRG.23765.11	567	36	0.26	0	0.68	0.34	0.46	-0.82
MSTRG.48.101	570	29	0.8	0	3.5	-1.02	-0.54	1.33
MSTRG.4782.1	579	1	3.2e-06	0	-2.13	-1.35	-0.21	-1.26
MSTRG.5885.14	595	40	5.5e-11	0	1.97	2.56	3.15	4.8
MSTRG.21543.1	599	27	0.68	0	0.06	0.78	0.38	2.98
MSTRG.14897.1	600	13	0.03	0	-0.07	0.59	1.1	0.95
MSTRG.23636.2	601	29	0.8	0	1.86	-0.59	-0.36	-0.35
MSTRG.7362.3	602	40	5.5e-11	0	0.98	1.2	1.28	1.99
MSTRG.9078.1	611	32	0.06	0	0.43	-0.07	-0.04	0.93
MSTRG.3634.1	621	27	0.68	0	0.13	0.19	0.26	2.24
MSTRG.23217.1	625	1	3.2e-06	0	-0.81	-1.54	-0.23	-1.6
MSTRG.5682.1	630	8	0.00081	0	-0.82	-0.83	-0.83	-1.55
MSTRG.10376.1	641	40	5.5e-11	0	0.13	0.66	1.15	3.34
MSTRG.13883.5	649	7	0.96	0	-0.62	-3.25	-2.03	-2.8
MSTRG.18320.3	651	1	3.2e-06	0	-1.34	-1.12	-0.26	-1.8
MSTRG.23807.24	661	14	1	0	-0.23	1.26	-0.36	-0.14
MSTRG.4265.1	662	1	3.2e-06	0	-0.96	-0.8	-0.78	-1.08
MSTRG.2878.27	663	32	0.06	0	0.18	0.01	0.01	2.21
MSTRG.2878.25	664	5	0.51	0	0.17	0	0.77	2.57
MSTRG.14710.1	665	1	3.2e-06	0	-1.43	-1.47	-1.34	-1.67
MSTRG.3050.1	687	8	0.00081	0	-0.08	-0.72	-0.81	-1.16
MSTRG.23179.41	688	27	0.68	0	-0.78	0.96	-0.31	1.37
MSTRG.20091.1	698	13	0.03	0	-1.18	0.42	1.49	1.8
MSTRG.11825.1	705	32	0.06	0	1.08	0.25	0.8	2.41
MSTRG.2345.3	726	38	0.34	0	0.13	0.02	1.01	0.58
MSTRG.10834.1	731	38	0.34	0	0.79	0.96	1.86	1.49
MSTRG.23806.1	737	44	0.64	0	1.31	0.18	-0.12	-0.24
MSTRG.22408.23	742	44	0.64	0	1.58	0.87	0.56	-0.25
MSTRG.15071.1	761	38	0.34	0	1.35	2.37	3.85	2.33
MSTRG.18031.12	762	40	5.5e-11	0	0.88	0.9	1.71	6.14
MSTRG.7512.1	763	12	0.0016	0	-0.98	0.09	0.03	-1.32
MSTRG.4847.1	768	1	3.2e-06	0	-1.27	-1.33	-0.56	-1.07
MSTRG.21052.1	780	42	5.5e-05	0	0.47	1.29	1.71	1.23
MSTRG.19907.1	785	24	0.46	0	-0.13	-0.61	-1.23	2.21
MSTRG.2882.1	789	32	0.06	0	0.17	0.04	0.51	2.61
MSTRG.5932.1	792	40	5.5e-11	0	4.76	9.76	13.25	12.22
MSTRG.18200.3	794	28	0.7	0	0.15	0.69	1.31	-0.31
MSTRG.20585.1	807	40	5.5e-11	0	0.58	0.42	0.89	1.81
MSTRG.23179.66	811	1	3.2e-06	0	-1.16	-1.21	-0.86	-1.1
MSTRG.14177.1	825	40	5.5e-11	0	0.7	1.13	1.43	2.04
MSTRG.23179.48	832	30	0.92	0	0.97	-1.03	-0.51	-0.93
MSTRG.195.1	837	13	0.03	0	0	0.06	1.02	0.94
