# Supplementary material for: Comparative Transcriptome Analysis Reveals Regulatory Mechanism of Long Non-Coding RNAs during Abdominal Preadipocyte Adipogenic Differentiation in Chickens
Source: Animals (Basel). 2022 Apr 24;12(9):1099. doi: 10.3390/ani12091099 (PMC9101879; doi:10.3390/ani12091099)
Supplement: Supplementary file 1 [file animals-12-01099-s001.zip › Supplementary Tables/Table S6 Weighted gene co-expression network analysis of all expressed lncRNAs.xlsx]

## Sheet: Sheet1
Table S6 Weighted gene co-expression network analysis of all expressed lncRNAs
lncRNA_ID	moduleColor	GS	p.GS	MM.lightyellow	p.MM.lightyellow	differentially expressed (DE)	Profile ID
MSTRG.19390.1	lightyellow	0.953698	3.72674e-08	0.897175	5.79833e-06
MSTRG.17831.1	lightyellow	-0.932878	3.95844e-07	-0.8863	1.08478e-05
MSTRG.7513.1	lightyellow	0.932692	4.0284e-07	0.805707	0.000287775
MSTRG.19809.3	lightyellow	0.928487	5.91193e-07	0.868962	2.61285e-05
MSTRG.3760.1	lightyellow	-0.926618	6.95907e-07	-0.9314	4.54397e-07	DE	37
MSTRG.1101.1	lightyellow	0.9213	1.08241e-06	0.966664	4.54474e-09
MSTRG.8613.16	lightyellow	0.92094	1.11405e-06	0.984393	3.41807e-11
MSTRG.3558.1	lightyellow	0.920805	1.12609e-06	0.930872	4.76988e-07
MSTRG.1065.1	lightyellow	0.91684	1.5319e-06	0.984066	3.90696e-11	DE	8
MSTRG.20351.40	lightyellow	0.914697	1.79789e-06	0.856124	4.64429e-05
MSTRG.4489.1	lightyellow	-0.913473	1.9664e-06	-0.798538	0.000357505	DE
MSTRG.7314.1	lightyellow	-0.91049	2.43306e-06	-0.884462	1.19846e-05	DE
MSTRG.6886.1	lightyellow	-0.905962	3.31592e-06	-0.737596	0.00169802
MSTRG.14134.1	lightyellow	0.905567	3.40409e-06	0.949011	6.89636e-08	DE
MSTRG.715.1	lightyellow	0.903245	3.96347e-06	0.830838	0.000124758	DE
MSTRG.10786.2	lightyellow	0.900218	4.80597e-06	0.862508	3.51397e-05
MSTRG.14710.1	lightyellow	0.899929	4.89377e-06	0.969289	2.68365e-09	DE	1
MSTRG.23041.2	lightyellow	0.899828	4.92455e-06	0.847295	6.68845e-05
MSTRG.5629.1	lightyellow	0.898263	5.42541e-06	0.961716	1.10399e-08
MSTRG.7011.2	lightyellow	0.895489	6.41776e-06	0.847633	6.59858e-05
MSTRG.16622.1	lightyellow	0.895288	6.49524e-06	0.899977	4.8789e-06
MSTRG.7883.1	lightyellow	-0.890222	8.71965e-06	-0.822186	0.000168758
MSTRG.3322.1	lightyellow	0.88307	1.29098e-05	0.967035	4.22985e-09
MSTRG.14875.7	lightyellow	-0.8805	1.47741e-05	-0.882508	1.32994e-05
MSTRG.19597.1	lightyellow	0.879543	1.55231e-05	0.866908	2.87602e-05
MSTRG.21456.1	lightyellow	0.876056	1.85243e-05	0.954853	3.17155e-08	DE
MSTRG.18491.1	lightyellow	0.872337	2.22408e-05	0.956923	2.34945e-08
MSTRG.10789.1	lightyellow	0.872018	2.25863e-05	0.917345	1.47433e-06
MSTRG.5638.1	lightyellow	-0.871993	2.26132e-05	-0.767691	0.000832827
MSTRG.1381.16	lightyellow	-0.870028	2.48448e-05	-0.832275	0.000118461
MSTRG.4756.1	lightyellow	0.869687	2.52495e-05	0.826237	0.000146795
MSTRG.25099.1	lightyellow	-0.868739	2.64047e-05	-0.826415	0.000145884	DE
MSTRG.19617.1	lightyellow	0.868278	2.69821e-05	0.80781	0.000269579
MSTRG.15154.1	lightyellow	0.865335	3.09192e-05	0.879899	1.52403e-05	DE	1
MSTRG.18492.1	lightyellow	0.864183	3.25859e-05	0.937502	2.51745e-07
MSTRG.21745.1	lightyellow	0.864054	3.27757e-05	0.940869	1.77082e-07
MSTRG.22414.1	lightyellow	0.862498	3.5154e-05	0.939995	1.94392e-07	DE
MSTRG.1863.20	lightyellow	0.86028	3.87902e-05	0.919017	1.29624e-06	DE
MSTRG.7238.3	lightyellow	0.859262	4.05607e-05	0.929347	5.4763e-07
MSTRG.17328.1	lightyellow	0.858512	4.19068e-05	0.963192	8.58081e-09	DE	1
MSTRG.20623.30	lightyellow	0.856405	4.58888e-05	0.915761	1.66145e-06
MSTRG.5247.1	lightyellow	0.856241	4.62103e-05	0.836819	0.000100248
MSTRG.5628.1	lightyellow	0.855518	4.76562e-05	0.92891	5.69399e-07
MSTRG.6041.3	lightyellow	0.854399	4.99657e-05	0.898066	5.49161e-06	DE
MSTRG.21894.8	lightyellow	0.852556	5.397e-05	0.764611	0.000899972	DE
MSTRG.24149.1	lightyellow	-0.851592	5.61685e-05	-0.739834	0.00161565
MSTRG.6097.1	lightyellow	0.849112	6.21631e-05	0.961695	1.10794e-08
MSTRG.9666.2	lightyellow	0.84911	6.21699e-05	0.917614	1.44432e-06
MSTRG.14577.1	lightyellow	-0.848775	6.3019e-05	-0.763841	0.000917431
MSTRG.10698.1	lightyellow	0.846252	6.97252e-05	0.920734	1.13246e-06
MSTRG.18489.19	lightyellow	0.845469	7.1924e-05	0.951956	4.71795e-08
MSTRG.4243.6	lightyellow	0.844991	7.32933e-05	0.763328	0.0009292
MSTRG.21602.1	lightyellow	0.844861	7.36696e-05	0.95012	5.99353e-08
MSTRG.21031.1	lightyellow	-0.844605	7.44148e-05	-0.783765	0.000544995
MSTRG.6182.2	lightyellow	0.844532	7.46299e-05	0.959182	1.66451e-08
MSTRG.15491.11	lightyellow	0.841432	8.41816e-05	0.826006	0.000147979
MSTRG.17325.28	lightyellow	0.839078	9.20902e-05	0.890451	8.60679e-06	DE
MSTRG.3292.1	lightyellow	0.838704	9.3402e-05	0.90274	4.09484e-06	DE
MSTRG.23406.9	lightyellow	0.837337	9.83275e-05	0.771602	0.000753496
MSTRG.8962.2	lightyellow	0.836717	0.00010063	0.740529	0.00159073
MSTRG.100.3	lightyellow	0.836438	0.000101681	0.786784	0.000501313
MSTRG.1202.2	lightyellow	0.836302	0.000102195	0.867424	2.80796e-05
MSTRG.359.1	lightyellow	0.835119	0.000106769	0.747566	0.00135542
MSTRG.1935.1	lightyellow	0.834252	0.000110228	0.874355	2.01537e-05
MSTRG.20623.35	lightyellow	0.834219	0.00011036	0.920847	1.12233e-06
MSTRG.14136.1	lightyellow	0.833146	0.000114773	0.705133	0.00332275
MSTRG.23207.1	lightyellow	0.829956	0.000128755	0.664549	0.0068805
MSTRG.20800.3	lightyellow	0.829657	0.000130134	0.944825	1.13995e-07
MSTRG.21827.1	lightyellow	-0.826141	0.000147287	-0.809248	0.000257684	DE
MSTRG.19060.1	lightyellow	0.825239	0.000151975	0.960607	1.32564e-08
MSTRG.8006.1	lightyellow	-0.824512	0.000155838	-0.829557	0.000130601
MSTRG.1679.12	lightyellow	0.823255	0.000162716	0.874091	2.04175e-05
MSTRG.2100.1	lightyellow	0.822725	0.000165688	0.850184	5.951e-05
MSTRG.1275.1	lightyellow	0.822582	0.0001665	0.854313	5.01453e-05
MSTRG.22740.1	lightyellow	0.8225	0.000166961	0.944175	1.22828e-07
MSTRG.409.1	lightyellow	0.821521	0.000172606	0.964212	7.16701e-09
MSTRG.19254.1	lightyellow	0.82114	0.000174848	0.877814	1.69563e-05
MSTRG.408.1	lightyellow	0.820934	0.000176063	0.951723	4.86623e-08
MSTRG.22588.1	lightyellow	0.819374	0.000185533	0.951163	5.23786e-08
MSTRG.19596.4	lightyellow	0.818885	0.000188587	0.872776	2.17716e-05
MSTRG.17325.25	lightyellow	0.818562	0.000190625	0.915108	1.74408e-06
MSTRG.14260.7	lightyellow	0.818127	0.0001934	0.926133	7.25524e-07
MSTRG.11804.1	lightyellow	-0.817648	0.000196493	-0.777291	0.000649138	DE
MSTRG.21642.1	lightyellow	-0.81561	0.00021011	-0.795325	0.000392951
MSTRG.9868.1	lightyellow	0.814784	0.000215843	0.921922	1.02961e-06
MSTRG.883.3	lightyellow	0.813708	0.000223508	0.68992	0.00442233
MSTRG.8127.1	lightyellow	-0.812893	0.000229459	-0.871309	2.33699e-05
MSTRG.8473.1	lightyellow	0.8127	0.000230889	0.911069	2.33582e-06
MSTRG.23758.10	lightyellow	0.811854	0.000237234	0.937403	2.54281e-07
MSTRG.22827.11	lightyellow	0.811611	0.000239084	0.946042	9.8907e-08
MSTRG.15695.1	lightyellow	0.810018	0.000251496	0.660061	0.00740946	DE
MSTRG.13641.1	lightyellow	0.809819	0.000253085	0.872601	2.19579e-05
MSTRG.3435.1	lightyellow	0.809633	0.000254579	0.916426	1.58061e-06
MSTRG.4265.1	lightyellow	0.808192	0.000266372	0.942535	1.47668e-07	DE	1
MSTRG.21063.22	lightyellow	0.80819	0.000266395	0.810769	0.000245577
MSTRG.5626.1	lightyellow	0.807084	0.000275745	0.812948	0.000229055
MSTRG.247.1	lightyellow	0.806041	0.000284818	0.941534	1.64808e-07	DE
MSTRG.14123.31	lightyellow	0.805586	0.000288849	0.889146	9.26517e-06
MSTRG.19087.1	lightyellow	0.804571	0.000298009	0.924213	8.53155e-07	DE	2
MSTRG.21320.14	lightyellow	0.803822	0.000304928	0.884755	1.17971e-05
MSTRG.15844.6	lightyellow	0.803498	0.000307957	0.895003	6.60656e-06
MSTRG.2433.1	lightyellow	0.803095	0.000311758	0.945308	1.07797e-07
MSTRG.5324.1	lightyellow	0.80221	0.000320247	0.878321	1.65248e-05
MSTRG.10367.1	lightyellow	0.801348	0.000328696	0.865472	3.07261e-05
MSTRG.7362.3	lightyellow	-0.800563	0.000336545	-0.826002	0.000147999	DE	40
MSTRG.21659.3	lightyellow	0.794341	0.000404356	0.655519	0.00797695
MSTRG.5885.14	lightyellow	-0.793542	0.000413824	-0.863986	3.28776e-05	DE	40
MSTRG.15284.1	lightyellow	0.793302	0.000416705	0.824784	0.000154381	DE
MSTRG.326.1	lightyellow	0.792306	0.00042882	0.947699	8.10799e-08
MSTRG.23842.1	lightyellow	0.792267	0.000429294	0.815524	0.000210701
MSTRG.14513.6	lightyellow	0.78973	0.000461487	0.833279	0.00011422	DE
MSTRG.1726.1	lightyellow	0.788616	0.000476241	0.934884	3.26597e-07
MSTRG.14681.1	lightyellow	0.78765	0.000489326	0.796688	0.00037758
MSTRG.1670.14	lightyellow	0.787595	0.000490087	0.792935	0.000421131
MSTRG.6926.1	lightyellow	0.78756	0.000490566	0.651988	0.00844113
MSTRG.15522.2	lightyellow	0.787191	0.000495655	0.912398	2.12513e-06
MSTRG.16417.2	lightyellow	0.786574	0.000504267	0.943888	1.26888e-07
MSTRG.472.1	lightyellow	0.785732	0.000516204	0.919965	1.20349e-06
MSTRG.19616.6	lightyellow	0.785506	0.000519442	0.865426	3.07905e-05
MSTRG.3366.1	lightyellow	-0.784783	0.000529934	-0.889589	9.03737e-06
MSTRG.14283.1	lightyellow	0.784718	0.00053088	0.726374	0.00216359	DE
MSTRG.16282.5	lightyellow	0.784442	0.000534933	0.921604	1.05628e-06
MSTRG.7981.5	lightyellow	0.784218	0.000538254	0.799519	0.000347225
MSTRG.411.1	lightyellow	0.784036	0.000540949	0.949028	6.88122e-08
MSTRG.17498.17	lightyellow	0.784002	0.000541453	0.816193	0.000206141
MSTRG.5682.1	lightyellow	0.783864	0.000543518	0.892299	7.74159e-06	DE	8
MSTRG.22188.1	lightyellow	0.782995	0.000556622	0.762871	0.000939808
MSTRG.4837.1	lightyellow	0.782967	0.000557036	0.946117	9.80314e-08
MSTRG.22160.1	lightyellow	0.782367	0.000566233	0.789108	0.000469673
MSTRG.8683.1	lightyellow	0.78233	0.00056682	0.907223	3.04682e-06
MSTRG.6622.1	lightyellow	0.782304	0.000567216	0.956806	2.39052e-08
MSTRG.3604.1	lightyellow	0.781301	0.000582896	0.905545	3.40917e-06
MSTRG.11592.1	lightyellow	0.780957	0.000588346	0.87286	2.16828e-05
MSTRG.7015.1	lightyellow	0.778323	0.000631532	0.770507	0.000775067
MSTRG.288.1	lightyellow	0.776966	0.000654758	0.873334	2.11883e-05	DE	1
MSTRG.1981.19	lightyellow	0.775042	0.000688887	0.912116	2.16842e-06
MSTRG.1782.1	lightyellow	0.774985	0.000689918	0.683815	0.00493729
MSTRG.10062.1	lightyellow	0.774813	0.000693035	0.925447	7.69131e-07
MSTRG.11924.1	lightyellow	0.774221	0.000703885	0.917184	1.49251e-06
MSTRG.15967.1	lightyellow	-0.773272	0.000721547	-0.607237	0.0163601
MSTRG.24707.39	lightyellow	0.77292	0.000728185	0.9069	3.11381e-06
MSTRG.6674.1	lightyellow	0.772846	0.000729581	0.845001	7.32629e-05
MSTRG.3990.4	lightyellow	0.772161	0.000742665	0.873899	2.06112e-05	DE
MSTRG.1505.1	lightyellow	0.77182	0.000749254	0.895709	6.33419e-06
MSTRG.8075.1	lightyellow	0.771698	0.000751632	0.915796	1.65708e-06
MSTRG.1189.1	lightyellow	0.771685	0.000751874	0.781359	0.000581972
MSTRG.4841.1	lightyellow	0.771683	0.000751914	0.744085	0.001468
MSTRG.4572.26	lightyellow	0.770781	0.00076961	0.73031	0.00198993
MSTRG.19907.5	lightyellow	0.7705	0.00077519	0.912505	2.10882e-06
MSTRG.36.1	lightyellow	0.768075	0.000824758	0.84422	7.5547e-05
MSTRG.24884.4	lightyellow	0.767386	0.000839301	0.902113	4.2627e-06
MSTRG.4873.1	lightyellow	0.767043	0.000846608	0.901716	4.37212e-06
MSTRG.410.1	lightyellow	0.766325	0.000862094	0.923052	9.39136e-07
MSTRG.19596.22	lightyellow	0.76632	0.00086219	0.766283	0.000863004
MSTRG.2642.1	lightyellow	0.766259	0.000863525	0.91	2.51783e-06
MSTRG.20623.40	lightyellow	0.762045	0.000959204	0.812801	0.000230139	DE
MSTRG.24989.1	lightyellow	-0.761894	0.00096278	-0.775754	0.000676085
MSTRG.21098.15	lightyellow	0.761794	0.000965142	0.949034	6.87592e-08
MSTRG.12370.1	lightyellow	-0.760749	0.000990283	-0.771674	0.000752099
MSTRG.15610.1	lightyellow	0.759837	0.00101265	0.791118	0.000443638
MSTRG.4685.3	lightyellow	0.759176	0.0010291	0.719263	0.00250812	DE
MSTRG.17914.1	lightyellow	0.758821	0.00103803	0.826347	0.00014623
MSTRG.21845.1	lightyellow	0.757281	0.00107751	0.906144	3.27587e-06
MSTRG.8086.1	lightyellow	0.756854	0.00108868	0.678809	0.00539408
MSTRG.4171.62	lightyellow	0.75662	0.00109482	0.828781	0.000134247
MSTRG.21205.13	lightyellow	0.755805	0.00111647	0.904726	3.59865e-06
MSTRG.20986.1	lightyellow	0.755274	0.00113077	0.88075	1.45833e-05
MSTRG.2006.1	lightyellow	0.755264	0.00113103	0.692721	0.00420078
MSTRG.11919.3	lightyellow	-0.754593	0.00114931	-0.838432	9.43644e-05
MSTRG.9966.1	lightyellow	-0.754008	0.00116542	-0.74853	0.00132548
MSTRG.25100.1	lightyellow	-0.751732	0.00122991	-0.732366	0.00190374
MSTRG.14720.1	lightyellow	0.75046	0.00126719	0.894656	6.74358e-06
MSTRG.5396.1	lightyellow	0.74993	0.001283	0.879216	1.57862e-05
MSTRG.8241.30	lightyellow	0.749522	0.00129527	0.881349	1.41349e-05
MSTRG.3321.1	lightyellow	0.748293	0.00133281	0.924041	8.65467e-07
MSTRG.17325.33	lightyellow	0.748261	0.0013338	0.889106	9.28635e-06
MSTRG.5335.1	lightyellow	0.747634	0.00135327	0.864921	3.15099e-05
MSTRG.1185.1	lightyellow	0.745891	0.00140869	0.681382	0.00515526
MSTRG.16410.1	lightyellow	0.745467	0.00142245	0.902875	4.05924e-06
MSTRG.20962.1	lightyellow	0.745235	0.00143003	0.840932	8.58144e-05
MSTRG.19598.2	lightyellow	0.744955	0.00143919	0.925277	7.80268e-07
MSTRG.3750.1	lightyellow	0.744896	0.00144114	0.835384	0.000105731
MSTRG.24413.1	lightyellow	-0.744881	0.00144164	-0.707322	0.00318435
MSTRG.25272.1	lightyellow	0.744689	0.00144794	0.866722	2.90078e-05	DE
MSTRG.10615.1	lightyellow	0.744152	0.0014658	0.837764	9.67642e-05
MSTRG.19521.1	lightyellow	0.74405	0.00146917	0.803817	0.000304968
MSTRG.3295.1	lightyellow	0.743916	0.00147367	0.80845	0.000264227
MSTRG.23685.3	lightyellow	0.743764	0.00147878	0.874642	1.9871e-05
MSTRG.842.1	lightyellow	0.74359	0.00148461	0.785548	0.000518837	DE	2
MSTRG.12352.1	lightyellow	0.743485	0.00148817	0.856413	4.58719e-05
MSTRG.9706.3	lightyellow	0.743431	0.00148999	0.813108	0.00022788
MSTRG.25180.1	lightyellow	0.740639	0.0015868	0.78623	0.000509117
MSTRG.25186.1	lightyellow	0.740237	0.00160115	0.740857	0.00157907
MSTRG.21744.1	lightyellow	0.739326	0.00163406	0.914681	1.80001e-06
MSTRG.3375.1	lightyellow	0.738641	0.00165915	0.779406	0.000613478
MSTRG.1977.1	lightyellow	0.737274	0.00171014	0.873216	2.13106e-05	DE	8
MSTRG.19636.1	lightyellow	0.736605	0.00173556	0.823536	0.000161155
MSTRG.16138.1	lightyellow	0.734931	0.00180049	0.855636	4.74171e-05
MSTRG.17923.13	lightyellow	-0.733888	0.00184191	-0.783926	0.000542591	DE
MSTRG.20055.1	lightyellow	0.733056	0.00187551	0.908483	2.79645e-06
MSTRG.15844.18	lightyellow	0.732514	0.00189765	0.907483	2.99355e-06
MSTRG.12102.1	lightyellow	0.732227	0.00190951	0.834501	0.000109225
MSTRG.24462.10	lightyellow	0.730944	0.00196302	0.790312	0.000453938	DE
MSTRG.18108.2	lightyellow	0.729822	0.00201085	0.875278	1.92554e-05
MSTRG.23765.83	lightyellow	0.729787	0.00201235	0.857634	4.35304e-05
MSTRG.16799.12	lightyellow	0.729148	0.00204	0.80784	0.000269323
MSTRG.14962.1	lightyellow	0.72801	0.00209	0.881501	1.40227e-05
MSTRG.15564.1	lightyellow	0.725882	0.00218615	0.647654	0.00903943
MSTRG.1061.1	lightyellow	0.725395	0.00220863	0.725073	0.0022236
MSTRG.3716.1	lightyellow	0.723898	0.00227895	0.880534	1.47476e-05
MSTRG.18114.3	lightyellow	-0.723028	0.00232065	-0.578845	0.0237646
MSTRG.1415.1	lightyellow	0.722976	0.00232317	0.826366	0.000146136
MSTRG.10246.8	lightyellow	0.72081	0.00242968	0.888349	9.68804e-06
MSTRG.17453.1	lightyellow	0.720793	0.00243052	0.817884	0.000194964
MSTRG.10798.1	lightyellow	-0.720658	0.00243728	-0.654409	0.00812058
MSTRG.3119.1	lightyellow	0.720625	0.00243896	0.725009	0.0022266
MSTRG.22810.2	lightyellow	0.718507	0.00254719	0.837621	9.72868e-05
MSTRG.19330.6	lightyellow	0.718378	0.00255394	0.755896	0.00111403
MSTRG.3857.3	lightyellow	-0.71834	0.00255586	-0.674829	0.00578058
MSTRG.9531.1	lightyellow	0.718266	0.00255976	0.890734	8.46963e-06
MSTRG.23236.1	lightyellow	0.717387	0.00260595	0.755258	0.0011312
MSTRG.20800.7	lightyellow	0.71678	0.00263825	0.844666	7.42367e-05
MSTRG.15015.1	lightyellow	-0.71608	0.00267591	-0.718654	0.00253959
MSTRG.23544.1	lightyellow	0.715661	0.00269867	0.866	2.9991e-05
MSTRG.16932.3	lightyellow	0.71498	0.00273592	0.738817	0.00165267
MSTRG.22631.3	lightyellow	0.713543	0.00281598	0.817948	0.000194549	DE
MSTRG.20623.36	lightyellow	0.712954	0.00284933	0.891316	8.1925e-06	DE
MSTRG.4732.7	lightyellow	0.712188	0.00289316	0.850077	5.97698e-05	DE
MSTRG.13454.1	lightyellow	-0.712167	0.00289435	-0.721983	0.00237151	DE
MSTRG.19255.1	lightyellow	0.711883	0.00291078	0.714482	0.00276346
MSTRG.14177.1	lightyellow	-0.711572	0.00292876	-0.792703	0.000423954	DE	40
MSTRG.11925.5	lightyellow	0.71099	0.00296275	0.863293	3.39227e-05
MSTRG.139.1	lightyellow	0.709756	0.00303587	0.629378	0.0119369
MSTRG.9489.1	lightyellow	0.709559	0.0030477	0.901284	4.49364e-06
MSTRG.3961.1	lightyellow	0.70916	0.00307174	0.837592	9.73925e-05
MSTRG.20249.2	lightyellow	0.708723	0.00309818	0.898571	5.3238e-06
MSTRG.3398.1	lightyellow	0.708697	0.00309975	0.90341	3.92138e-06
MSTRG.18836.8	lightyellow	0.707937	0.0031463	0.670307	0.00624587
MSTRG.7054.3	lightyellow	-0.707519	0.00317208	-0.738284	0.00167234
MSTRG.23817.44	lightyellow	0.705766	0.0032822	0.62926	0.0119577
MSTRG.8233.1	lightyellow	-0.704849	0.00334101	-0.683345	0.0049788
MSTRG.1840.6	lightyellow	0.704669	0.00335263	0.853651	5.15588e-05
MSTRG.22636.1	lightyellow	-0.703577	0.00342396	-0.670673	0.00620706
MSTRG.23788.2	lightyellow	0.701379	0.00357117	0.835612	0.000104842
MSTRG.14706.1	lightyellow	0.700604	0.00362429	0.802135	0.000320974
MSTRG.5395.7	lightyellow	0.696962	0.00388221	0.831226	0.00012303
MSTRG.2103.38	lightyellow	0.69689	0.00388749	0.783007	0.000556431
MSTRG.17291.1	lightyellow	-0.69682	0.00389257	-0.712379	0.0028822
MSTRG.16062.1	lightyellow	0.696612	0.00390777	0.836851	0.000100126
MSTRG.9807.1	lightyellow	0.693996	0.00410291	0.87523	1.9301e-05
MSTRG.6010.14	lightyellow	0.693633	0.00413055	0.838743	9.32662e-05
MSTRG.7148.1	lightyellow	-0.693082	0.00417286	-0.680276	0.00525693
MSTRG.899.1	lightyellow	0.691993	0.00425751	0.842003	8.23494e-05
MSTRG.7119.1	lightyellow	-0.691101	0.00432779	-0.612083	0.0152986
MSTRG.21048.1	lightyellow	0.690997	0.00433606	0.681942	0.00510447
MSTRG.14555.4	lightyellow	0.688866	0.00450801	0.814245	0.000219653
MSTRG.2212.7	lightyellow	0.688519	0.00453657	0.858075	4.27083e-05
MSTRG.19771.1	lightyellow	0.686943	0.00466784	0.801211	0.000330051
MSTRG.15152.10	lightyellow	0.684165	0.00490651	0.883625	1.25336e-05
MSTRG.24671.21	lightyellow	0.681176	0.00517411	0.823446	0.000161656
MSTRG.14543.1	lightyellow	-0.680954	0.0051944	-0.577324	0.0242229
MSTRG.20427.1	lightyellow	-0.680849	0.00520402	-0.611351	0.0154554
MSTRG.11594.28	lightyellow	0.680551	0.00523148	0.772014	0.000745511
MSTRG.4246.13	lightyellow	0.6805	0.00523621	0.768384	0.00081831
MSTRG.10788.11	lightyellow	0.680263	0.00525809	0.724949	0.0022294
MSTRG.11172.4	lightyellow	0.67998	0.00528434	0.729701	0.00201604
MSTRG.12235.2	lightyellow	0.679869	0.00529466	0.84974	6.0598e-05
MSTRG.14651.44	lightyellow	-0.679838	0.00529755	-0.811872	0.000237099
MSTRG.11925.2	lightyellow	0.679828	0.00529846	0.855093	4.85213e-05
MSTRG.3556.2	lightyellow	0.67956	0.00532347	0.84004	8.87894e-05
MSTRG.7985.1	lightyellow	0.679179	0.00535918	0.860811	3.78926e-05
MSTRG.3611.2	lightyellow	-0.677383	0.0055301	-0.671227	0.0061488
MSTRG.1268.1	lightyellow	-0.676155	0.00564939	-0.607747	0.0162457
MSTRG.3391.1	lightyellow	0.674971	0.00576634	0.790944	0.000445848
MSTRG.6663.1	lightyellow	0.674079	0.0058558	0.814598	0.000217156
MSTRG.7110.4	lightyellow	-0.672271	0.00604029	-0.631291	0.0116036
MSTRG.8325.12	lightyellow	-0.671575	0.0061125	-0.662752	0.0070886
MSTRG.19575.1	lightyellow	-0.670271	0.0062497	-0.788134	0.00048273
MSTRG.17968.1	lightyellow	-0.669703	0.0063101	-0.701005	0.00359672
MSTRG.24505.1	lightyellow	0.669458	0.0063364	0.815894	0.000208168
MSTRG.3.57	lightyellow	-0.668207	0.00647171	-0.766186	0.000865116	DE	40
MSTRG.15964.1	lightyellow	0.668125	0.0064807	0.746304	0.0013954
MSTRG.19152.11	lightyellow	0.668122	0.00648102	0.765194	0.000886938
MSTRG.2350.1	lightyellow	-0.667489	0.00655038	-0.62113	0.0134595	DE
MSTRG.12470.1	lightyellow	-0.666966	0.00660818	-0.714069	0.00278649
MSTRG.25098.1	lightyellow	-0.666485	0.0066617	-0.523776	0.045073
MSTRG.478.1	lightyellow	0.665967	0.00671973	0.804686	0.000296965
MSTRG.2381.1	lightyellow	-0.664974	0.00683197	-0.573258	0.0254814
MSTRG.16610.5	lightyellow	0.662729	0.00709126	0.883508	1.26125e-05
MSTRG.15005.2	lightyellow	0.659531	0.00747396	0.736472	0.00174065
MSTRG.4953.4	lightyellow	0.658447	0.00760741	0.750343	0.00127066
MSTRG.19805.7	lightyellow	0.657793	0.0076887	0.785609	0.000517965
MSTRG.1533.1	lightyellow	-0.656324	0.00787397	-0.800886	0.000333301
MSTRG.21319.2	lightyellow	0.655318	0.00800281	0.850344	5.91222e-05
MSTRG.24769.1	lightyellow	-0.655028	0.00804019	-0.674506	0.00581282
MSTRG.10215.11	lightyellow	0.654928	0.00805313	0.758958	0.00103458
MSTRG.719.1	lightyellow	0.654876	0.00805987	0.75779	0.00106433
MSTRG.4175.9	lightyellow	0.654695	0.00808334	0.810469	0.000247931
MSTRG.15326.1	lightyellow	0.65214	0.00842062	0.76224	0.000954595
MSTRG.21455.1	lightyellow	0.651504	0.00850634	0.638302	0.0104436
MSTRG.17913.1	lightyellow	0.650658	0.00862126	0.793649	0.000412545
MSTRG.13241.1	lightyellow	0.650136	0.00869281	0.805256	0.000291803
MSTRG.6662.1	lightyellow	0.650034	0.00870688	0.642123	0.00985077
MSTRG.45.22	lightyellow	0.64874	0.00888655	0.469682	0.0773148	DE
MSTRG.1126.4	lightyellow	0.646021	0.00927335	0.787229	0.00049513
MSTRG.7463.12	lightyellow	0.645135	0.00940216	0.748387	0.00132989
MSTRG.10254.4	lightyellow	0.642887	0.00973553	0.732965	0.00187921
MSTRG.6848.2	lightyellow	-0.642829	0.00974416	-0.783179	0.000553813
MSTRG.17938.14	lightyellow	0.641018	0.0100194	0.688021	0.00457773
MSTRG.7122.3	lightyellow	-0.639466	0.0102602	-0.621481	0.0133919
MSTRG.9391.1	lightyellow	0.639256	0.0102931	0.845306	7.2387e-05
MSTRG.14648.7	lightyellow	-0.638072	0.0104803	-0.70621	0.00325406	DE
MSTRG.8605.2	lightyellow	-0.637639	0.0105493	-0.680792	0.00520931
MSTRG.10396.10	lightyellow	0.636884	0.0106707	0.757829	0.00106333
MSTRG.9615.3	lightyellow	-0.636088	0.0107998	-0.617012	0.0142741
MSTRG.245.2	lightyellow	0.635866	0.010836	0.805703	0.000287809	DE
MSTRG.259.1	lightyellow	-0.633401	0.0112445	-0.780031	0.000603241
MSTRG.13378.29	lightyellow	0.631947	0.0114909	0.826292	0.000146512	DE
MSTRG.24017.1	lightyellow	0.631187	0.0116216	0.782328	0.000566851
MSTRG.82.2	lightyellow	0.630964	0.0116601	0.694107	0.00409445
MSTRG.11444.8	lightyellow	-0.627608	0.0122517	-0.67302	0.00596325
MSTRG.18279.1	lightyellow	-0.62583	0.0125745	-0.763354	0.000928597
MSTRG.12140.10	lightyellow	0.622511	0.0131947	0.794438	0.000403223
MSTRG.18233.8	lightyellow	0.622362	0.013223	0.690116	0.00440654
MSTRG.246.1	lightyellow	0.621405	0.0134065	0.809653	0.000254413
MSTRG.13839.1	lightyellow	-0.621152	0.0134553	-0.63293	0.0113239
MSTRG.21700.1	lightyellow	0.620448	0.0135919	0.704469	0.00336564
MSTRG.16777.1	lightyellow	-0.620211	0.0136382	-0.614624	0.0147636
MSTRG.21759.44	lightyellow	0.618404	0.0139947	0.71486	0.00274254
MSTRG.4252.15	lightyellow	0.615308	0.0146221	0.843579	7.74653e-05
MSTRG.9954.1	lightyellow	0.614386	0.014813	0.772251	0.000740943
MSTRG.21243.1	lightyellow	-0.613218	0.0150578	-0.563837	0.0285865
MSTRG.24651.1	lightyellow	0.60733	0.0163392	0.74566	0.00141617
MSTRG.15738.1	lightyellow	0.607046	0.016403	0.732113	0.00191418
MSTRG.45.5	lightyellow	0.604069	0.0170842	0.797446	0.000369249
MSTRG.17095.1	lightyellow	-0.603904	0.0171226	-0.708128	0.00313452
MSTRG.18596.1	lightyellow	0.603028	0.0173275	0.654518	0.00810637
MSTRG.9189.1	lightyellow	0.602919	0.017353	0.744611	0.00145054
MSTRG.13469.1	lightyellow	-0.601219	0.0177564	-0.606622	0.0164988
MSTRG.4813.13	lightyellow	-0.600318	0.0179732	-0.510666	0.0517512
MSTRG.9549.1	lightyellow	0.600177	0.0180073	0.761999	0.000960293
MSTRG.16009.1	lightyellow	0.59738	0.0186938	0.799103	0.000351554
MSTRG.123.2	lightyellow	0.597288	0.0187168	0.49637	0.0598325
MSTRG.22830.1	lightyellow	-0.595222	0.0192372	-0.546736	0.0349436
MSTRG.7990.21	lightyellow	0.591617	0.0201716	0.768743	0.000810852
MSTRG.24671.23	lightyellow	0.590791	0.0203906	0.785964	0.000512884
MSTRG.4473.3	lightyellow	0.589558	0.020721	0.73275	0.00188802
MSTRG.1745.1	lightyellow	0.587788	0.0212021	0.716757	0.00263948
MSTRG.23308.2	lightyellow	0.582517	0.0226853	0.654737	0.00807794
MSTRG.19602.7	lightyellow	0.580636	0.0232335	0.700286	0.00364623
MSTRG.19128.3	lightyellow	0.580437	0.0232921	0.718969	0.00252328
MSTRG.881.1	lightyellow	0.57897	0.0237272	0.753045	0.00119237
MSTRG.10017.2	lightyellow	0.577645	0.0241257	0.618996	0.0138772
MSTRG.18231.1	lightyellow	0.573103	0.0255302	0.768448	0.000816972
MSTRG.23818.29	lightyellow	0.57293	0.0255849	0.694804	0.00404178
MSTRG.20952.20	lightyellow	0.572651	0.0256731	0.645045	0.00941536
MSTRG.5115.10	lightyellow	0.570322	0.0264201	0.733718	0.00184877
MSTRG.19559.42	lightyellow	0.564055	0.0285117	0.4474	0.0944886	DE
MSTRG.11450.25	lightyellow	0.559332	0.0301689	0.653658	0.00821894
MSTRG.4753.4	lightyellow	0.559193	0.0302186	0.790498	0.000451545
MSTRG.9532.1	lightyellow	0.558174	0.0305858	0.809	0.000259706
MSTRG.3674.2	lightyellow	-0.553333	0.0323771	-0.575758	0.0247019
MSTRG.9434.1	lightyellow	0.551999	0.0328844	0.565264	0.0280987
MSTRG.15912.1	lightyellow	0.55184	0.0329449	0.751203	0.00124531
MSTRG.333.1	lightyellow	0.551749	0.03298	0.495396	0.0604142
MSTRG.4246.10	lightyellow	0.54664	0.034982	0.629797	0.0118633
MSTRG.21101.1	lightyellow	0.537157	0.0389373	0.739411	0.00163094
MSTRG.1894.4	lightyellow	0.534956	0.0399011	0.775933	0.000672907
MSTRG.22949.2	lightyellow	-0.533418	0.0405849	-0.503692	0.0555862
MSTRG.7121.1	lightyellow	-0.531736	0.0413431	-0.551051	0.0332484
MSTRG.7348.1	lightyellow	0.52634	0.0438456	0.5083	0.0530297
MSTRG.4435.1	lightyellow	0.524112	0.0449108	0.624546	0.0128117
MSTRG.4284.1	lightyellow	-0.523759	0.0450815	-0.502665	0.0561684
MSTRG.23772.41	lightyellow	0.522983	0.0454578	0.557702	0.0307574
MSTRG.9479.5	lightyellow	0.52235	0.0457669	0.749602	0.00129285
MSTRG.17155.1	lightyellow	0.520651	0.0466037	0.454336	0.0888795
MSTRG.22208.1	lightyellow	0.516988	0.0484462	0.581558	0.0229637
MSTRG.3234.4	lightyellow	0.516163	0.0488681	0.70325	0.00344556
MSTRG.2401.2	lightyellow	-0.51541	0.0492558	-0.618208	0.0140337
MSTRG.12380.10	lightyellow	-0.514295	0.0498344	-0.526717	0.0436671
MSTRG.8697.1	lightyellow	0.512227	0.0509203	0.613161	0.0150698
MSTRG.11817.1	lightyellow	0.511956	0.051064	0.53796	0.0385899
MSTRG.21585.4	lightyellow	0.510245	0.051977	0.6323	0.0114308
MSTRG.4661.1	lightyellow	0.508166	0.0531032	0.715703	0.00269637
MSTRG.21002.8	lightyellow	0.500593	0.0573555	0.510345	0.0519237
MSTRG.20191.9	lightyellow	0.498564	0.0585359	0.578665	0.0238186
MSTRG.15224.2	lightyellow	0.497649	0.0590739	0.626589	0.012436
MSTRG.11987.13	lightyellow	0.493038	0.0618407	0.449123	0.0930719
MSTRG.3484.1	lightyellow	0.491019	0.0630811	0.704191	0.0033837
MSTRG.24622.1	lightyellow	0.490043	0.0636875	0.363359	0.183108
MSTRG.15724.1	lightyellow	0.4836	0.0677946	0.535805	0.039527
MSTRG.21197.18	lightyellow	0.477462	0.0718828	0.629006	0.0120025
MSTRG.7007.2	lightyellow	-0.475132	0.0734794	-0.527048	0.0435107
MSTRG.23825.1	lightyellow	0.471568	0.0759718	0.635394	0.0109133
MSTRG.2039.5	lightyellow	0.469354	0.0775501	0.579022	0.0237119
MSTRG.23836.1	lightyellow	0.459154	0.0851244	0.654827	0.00806628
MSTRG.185.6	lightyellow	-0.45303	0.0899172	-0.457247	0.0865973
MSTRG.22816.3	lightyellow	-0.450799	0.0917096	-0.501749	0.0566908
MSTRG.4673.2	lightyellow	0.444011	0.0973177	0.511433	0.0513415
MSTRG.20020.56	lightyellow	0.433308	0.106641	0.755838	0.00111559
MSTRG.22629.34	lightyellow	0.428085	0.11141	0.502254	0.0564024
MSTRG.1981.6	lightyellow	0.422593	0.116582	0.590162	0.0205587
MSTRG.17533.1	lightyellow	-0.421372	0.117754	-0.573988	0.0252517
MSTRG.23772.80	lightyellow	0.415733	0.123271	0.260503	0.348385
MSTRG.20955.1	lightyellow	0.408607	0.130494	0.657056	0.0077812
MSTRG.15757.2	lightyellow	0.407576	0.131562	0.662767	0.00708684
MSTRG.12142.1	lightyellow	0.399987	0.139609	0.438284	0.102233
MSTRG.13262.2	lightyellow	0.391772	0.148688	0.605566	0.016739
MSTRG.9082.1	lightyellow	-0.388328	0.152609	-0.435521	0.104665
MSTRG.23618.2	lightyellow	0.387278	0.153818	0.416104	0.122902
MSTRG.6618.3	lightyellow	0.386385	0.154851	0.642112	0.00985238
MSTRG.2837.35	lightyellow	0.381356	0.160758	0.470862	0.0764722
MSTRG.7773.2	lightyellow	0.379295	0.16322	0.602459	0.0174616
MSTRG.4343.2	lightyellow	0.376208	0.166956	0.579785	0.0234847
MSTRG.8944.3	lightyellow	0.370894	0.173518	0.467577	0.0788332
MSTRG.8805.1	lightyellow	0.348933	0.202416	0.339737	0.21538
MSTRG.10861.1	lightyellow	0.348403	0.20315	0.561331	0.0294587
MSTRG.18233.15	lightyellow	-0.339679	0.215464	-0.400064	0.139526
MSTRG.20045.3	lightyellow	0.333823	0.223988	0.448514	0.0935711
MSTRG.2739.12	lightyellow	0.333518	0.224437	0.504115	0.0553478
MSTRG.23279.5	lightyellow	0.250939	0.36699	0.342793	0.211015
MSTRG.10778.1	lightyellow	0.225889	0.418221	0.498557	0.0585401
MSTRG.20493.5	lightyellow	-0.137334	0.6255	-0.338631	0.216973
MSTRG.10884.6	lightyellow	-0.120878	0.667834	-0.359275	0.188447
MSTRG.2782.1	darkorange	0.888824	9.43e-06	0.884005	1.23e-05	DE
MSTRG.2263.2	darkorange	0.850925	5.77e-05	0.906076	3.29e-06
MSTRG.10.1	darkorange	0.846952	6.78e-05	0.901088	4.55e-06
MSTRG.10599.1	darkorange	0.845846	7.09e-05	0.812881	0.000229546
MSTRG.22416.1	darkorange	0.835088	0.000106893	0.943263	1.36e-07	DE	43
MSTRG.12149.4	darkorange	-0.834981	0.000107314	-0.835437	0.000105523	DE
MSTRG.1670.8	darkorange	0.82466	0.000155048	0.795408	0.000391996
MSTRG.21702.1	darkorange	0.812496	0.000232405	0.898331	5.4e-06
MSTRG.18499.1	darkorange	0.801581	0.000326395	0.897312	5.75e-06	DE
MSTRG.1202.5	darkorange	0.796169	0.000383376	0.857559	4.37e-05
MSTRG.18384.1	darkorange	0.78694	0.000499144	0.896807	5.93e-06	DE
MSTRG.8649.1	darkorange	0.785376	0.000521317	0.93806	2.38e-07	DE
MSTRG.7990.5	darkorange	0.779884	0.000605639	0.915625	1.68e-06	DE
MSTRG.6041.1	darkorange	0.770978	0.000765719	0.896121	6.18e-06
MSTRG.22057.6	darkorange	0.770864	0.000767975	0.952341	4.48e-08	DE	18
MSTRG.8176.3	darkorange	0.762846	0.000940387	0.670968	0.00617599
MSTRG.10419.2	darkorange	0.754604	0.00114901	0.810901	0.000244553
MSTRG.263.1	darkorange	0.75388	0.00116898	0.906952	3.1e-06
MSTRG.21763.22	darkorange	-0.743798	0.00147761	-0.852563	5.4e-05
MSTRG.9921.13	darkorange	-0.728339	0.00207547	-0.880171	1.5e-05	DE
MSTRG.6667.1	darkorange	0.725223	0.00221662	0.979355	2.08e-10	DE
MSTRG.10401.1	darkorange	0.719286	0.00250695	0.885195	1.15e-05
MSTRG.18727.1	darkorange	0.713385	0.00282487	0.871504	2.32e-05	DE	43
MSTRG.18162.1	darkorange	-0.713354	0.00282664	-0.805404	0.000290476
MSTRG.14280.6	darkorange	0.712904	0.00285219	0.86742	2.81e-05
MSTRG.11372.10	darkorange	0.710048	0.00301846	0.729801	0.00201174
MSTRG.24807.1	darkorange	0.704322	0.00337521	0.90605	3.3e-06
MSTRG.22412.9	darkorange	0.699556	0.00369706	0.934248	3.47e-07	DE
MSTRG.2292.1	darkorange	-0.699139	0.0037263	-0.89919	5.12e-06	DE
MSTRG.7296.44	darkorange	0.695312	0.00400381	0.896046	6.21e-06
MSTRG.10846.1	darkorange	0.695221	0.00401057	0.879814	1.53e-05
MSTRG.23765.28	darkorange	0.691262	0.00431502	0.865074	3.13e-05	DE
MSTRG.23179.48	darkorange	0.681418	0.00515205	0.814544	0.000217538	DE	30
MSTRG.14937.1	darkorange	0.674235	0.00584006	0.667235	0.00657839
MSTRG.17808.2	darkorange	0.672483	0.00601842	0.887025	1.04e-05
MSTRG.8979.1	darkorange	0.669309	0.00635234	0.968244	3.33e-09
MSTRG.19798.2	darkorange	0.664851	0.00684599	0.867436	2.81e-05
MSTRG.16416.2	darkorange	0.661919	0.00718677	0.953656	3.75e-08	DE	18
MSTRG.16943.4	darkorange	0.655696	0.00795411	0.78495	0.000527493	DE
MSTRG.9203.1	darkorange	0.651605	0.00849266	0.866719	2.9e-05
MSTRG.15458.1	darkorange	0.647159	0.0091099	0.834973	0.000107346
MSTRG.6666.1	darkorange	0.643326	0.00966972	0.932302	4.18e-07	DE
MSTRG.17669.10	darkorange	0.641224	0.00998791	0.898698	5.28e-06
MSTRG.4170.4	darkorange	-0.640445	0.0101078	-0.825287	0.000151719
MSTRG.22415.1	darkorange	0.63545	0.0109041	0.928245	6.04e-07	DE
MSTRG.7699.8	darkorange	0.63158	0.0115539	0.89511	6.56e-06
MSTRG.8176.6	darkorange	0.629252	0.0119591	0.86688	2.88e-05	DE
MSTRG.20747.1	darkorange	-0.627278	0.0123112	-0.803368	0.000309181
MSTRG.14593.26	darkorange	0.621948	0.0133021	0.891877	7.93e-06	DE
MSTRG.23045.22	darkorange	-0.615905	0.0144994	-0.856277	4.61e-05	DE
MSTRG.25128.2	darkorange	0.615902	0.0145001	0.860545	3.83e-05
MSTRG.23992.1	darkorange	0.615261	0.0146317	0.675815	0.0056828	DE
MSTRG.15495.2	darkorange	0.603452	0.017228	0.611167	0.015495
MSTRG.23083.1	darkorange	0.601593	0.017667	0.771891	0.000747882
MSTRG.20659.1	darkorange	-0.598754	0.018354	-0.515876	0.0490158
MSTRG.2103.33	darkorange	0.593285	0.019735	0.825026	0.000153095	DE
MSTRG.2564.2	darkorange	-0.584107	0.0222298	-0.859587	4e-05
MSTRG.17437.40	darkorange	-0.583418	0.0224264	-0.883886	1.24e-05
MSTRG.12349.1	darkorange	0.581323	0.0230322	0.887916	9.92e-06
MSTRG.13931.1	darkorange	0.574488	0.0250956	0.811234	0.000241971
MSTRG.4102.5	darkorange	-0.572608	0.0256869	-0.835704	0.000104488
MSTRG.8200.2	darkorange	-0.570952	0.0262165	-0.868953	2.61e-05	DE
MSTRG.16098.2	darkorange	-0.569377	0.0267279	-0.809085	0.00025901	DE	42
MSTRG.3738.1	darkorange	0.533481	0.0405569	0.830647	0.000125615
MSTRG.18231.3	darkorange	0.527007	0.0435303	0.737355	0.0017071
MSTRG.6005.1	darkorange	-0.519688	0.047083	-0.821774	0.000171133
MSTRG.22057.3	darkorange	0.514361	0.0497998	0.770588	0.000773445
MSTRG.7353.1	darkorange	-0.513209	0.0504023	-0.842272	8.15e-05
MSTRG.3178.1	darkorange	-0.503517	0.0556852	-0.760278	0.00100178
MSTRG.11200.4	darkorange	-0.501974	0.056562	-0.657769	0.00769173	DE
MSTRG.18945.1	darkorange	0.454793	0.0885186	0.787809	0.000487153
MSTRG.19639.3	steelblue	0.993846	8.25e-14	0.933931	3.58e-07	DE
MSTRG.14910.1	steelblue	0.968585	3.1e-09	0.906615	3.17e-06
MSTRG.17098.4	steelblue	0.965624	5.54e-09	0.942084	1.55e-07
MSTRG.9810.1	steelblue	0.964557	6.73e-09	0.925674	7.55e-07
MSTRG.23199.2	steelblue	0.955346	2.96e-08	0.959382	1.61e-08	DE
MSTRG.14943.1	steelblue	0.919101	1.29e-06	0.89165	8.04e-06	DE	29
MSTRG.10401.2	steelblue	0.918765	1.32e-06	0.895603	6.37e-06	DE
MSTRG.7552.2	steelblue	0.898039	5.5e-06	0.919517	1.25e-06
MSTRG.2000.1	steelblue	-0.896807	5.93e-06	-0.876067	1.85e-05
MSTRG.8653.2	steelblue	0.891736	8e-06	0.903046	4.01e-06
MSTRG.10647.10	steelblue	-0.872566	2.2e-05	-0.913471	1.97e-06
MSTRG.1270.1	steelblue	-0.850892	5.78e-05	-0.85685	4.5e-05
MSTRG.19816.7	steelblue	0.825664	0.000149749	0.840411	8.75e-05	DE
MSTRG.10884.8	steelblue	0.824384	0.000156531	0.870314	2.45e-05
MSTRG.15094.1	steelblue	0.819729	0.000183341	0.735171	0.00179105
MSTRG.2921.1	steelblue	0.811328	0.00024125	0.772878	0.000728981
MSTRG.22396.1	steelblue	0.803641	0.000306618	0.862514	3.51e-05
MSTRG.14681.2	steelblue	-0.796598	0.000378578	-0.850718	5.82e-05
MSTRG.21780.1	steelblue	0.791772	0.000435434	0.875814	1.87e-05
MSTRG.16116.18	steelblue	0.789741	0.000461343	0.837986	9.6e-05
MSTRG.20492.1	steelblue	-0.786812	0.000500921	-0.85537	4.8e-05	DE
MSTRG.11372.8	steelblue	0.768585	0.000814128	0.834092	0.000110878
MSTRG.10506.1	steelblue	0.748651	0.00132177	0.733735	0.00184806
MSTRG.14993.1	steelblue	-0.723051	0.00231954	-0.66517	0.00680975
MSTRG.12104.2	steelblue	0.71611	0.00267431	0.785895	0.000513867
MSTRG.24456.1	steelblue	0.696082	0.00394671	0.727758	0.00210119
MSTRG.24549.1	steelblue	0.695275	0.00400652	0.785871	0.000514213
MSTRG.13155.15	steelblue	0.686491	0.00470602	0.775096	0.0006879
MSTRG.24167.1	steelblue	0.677859	0.00548445	0.619845	0.0137098
MSTRG.19519.1	steelblue	-0.672818	0.00598395	-0.831514	0.00012176
MSTRG.3611.3	steelblue	0.612353	0.0152411	0.686238	0.0047275
MSTRG.7555.1	steelblue	0.600932	0.0178252	0.674211	0.00584246
MSTRG.16924.1	steelblue	0.573301	0.0254675	0.665218	0.0068043
MSTRG.19559.25	steelblue	-0.563675	0.0286426	-0.7149	0.00274033
MSTRG.4238.3	steelblue	-0.563587	0.0286727	-0.708844	0.00309084
MSTRG.10708.14	steelblue	0.541852	0.0369396	0.682099	0.00509026
MSTRG.13681.1	steelblue	0.510524	0.0518277	0.633461	0.0112344
MSTRG.10898.1	steelblue	0.479759	0.0703322	0.615741	0.014533	DE
MSTRG.19962.9	steelblue	-0.477606	0.0717845	-0.557447	0.03085
MSTRG.10774.6	steelblue	-0.47073	0.0765662	-0.53795	0.0385943
MSTRG.23686.1	steelblue	0.445518	0.0960525	0.528127	0.0430046
MSTRG.17173.1	steelblue	0.419794	0.11928	0.652374	0.00838938
MSTRG.24382.1	steelblue	0.385767	0.155569	0.512302	0.0508808
MSTRG.2465.1	steelblue	0.338825	0.216693	0.474285	0.0740664
MSTRG.1729.10	steelblue	0.289405	0.295457	0.458472	0.0856493
MSTRG.2210.1	steelblue	0.264646	0.340492	0.506402	0.0540722
MSTRG.19103.4	steelblue	-0.224048	0.422127	-0.313254	0.255586
MSTRG.5957.8	orange	0.905924	3.32416e-06	0.92959	5.35821e-07
MSTRG.7574.6	orange	0.8556	4.749e-05	0.909753	2.56161e-06
MSTRG.1339.1	orange	0.832865	0.000115953	0.963208	8.55827e-09
MSTRG.23028.64	orange	0.817294	0.000198804	0.945092	1.10534e-07
MSTRG.24153.1	orange	0.814596	0.000217168	0.914377	1.84076e-06
MSTRG.19112.37	orange	0.809862	0.000252739	0.89519	6.53318e-06
MSTRG.23760.1	orange	0.783653	0.000546674	0.979988	1.70193e-10
MSTRG.274.1	orange	0.783648	0.000546744	0.933834	3.6145e-07
MSTRG.1784.30	orange	0.774407	0.000700459	0.976843	4.36232e-10
MSTRG.24688.13	orange	0.769221	0.000801034	0.640275	0.0101342
MSTRG.14405.1	orange	0.769129	0.000802916	0.819221	0.000186487
MSTRG.13228.1	orange	0.768876	0.000808115	0.97307	1.15299e-09
MSTRG.18508.5	orange	0.767096	0.000845466	0.975758	5.85834e-10	DE
MSTRG.3016.1	orange	0.752488	0.00120819	0.695276	0.00400646
MSTRG.4731.1	orange	0.746245	0.00139729	0.794083	0.000407399
MSTRG.19087.2	orange	0.744395	0.0014577	0.971613	1.61812e-09
MSTRG.6763.1	orange	0.742345	0.00152706	0.924406	8.39552e-07
MSTRG.4875.1	orange	0.742326	0.00152773	0.83391	0.000111617
MSTRG.1951.1	orange	0.735242	0.00178827	0.83809	9.55864e-05
MSTRG.9385.7	orange	0.732498	0.00189834	0.948058	7.75984e-08
MSTRG.23028.8	orange	0.731283	0.00194878	0.877611	1.71312e-05	DE
MSTRG.14132.1	orange	0.727728	0.00210256	0.947236	8.57687e-08
MSTRG.25109.2	orange	0.727097	0.00213083	0.941592	1.63765e-07
MSTRG.15195.36	orange	0.721652	0.00238782	0.902491	4.16073e-06
MSTRG.14071.1	orange	0.720507	0.00244488	0.792881	0.00042179
MSTRG.6396.1	orange	0.711306	0.00294427	0.916249	1.6018e-06
MSTRG.7167.2	orange	0.703603	0.00342225	0.929817	5.24973e-07
MSTRG.10843.3	orange	0.693499	0.00414079	0.838337	9.47028e-05
MSTRG.9009.1	orange	0.681152	0.00517631	0.895544	6.39693e-06
MSTRG.14361.1	orange	0.672915	0.00597399	0.857134	4.44772e-05
MSTRG.7796.23	orange	0.667533	0.0065455	0.875184	1.93459e-05
MSTRG.2900.1	orange	0.665422	0.00678112	0.809246	0.000257706
MSTRG.20083.1	orange	0.662776	0.00708583	0.787151	0.000496203
MSTRG.23718.6	orange	0.65978	0.00744363	0.876714	1.79236e-05
MSTRG.2388.4	orange	0.644412	0.00950839	0.757232	0.00107879
MSTRG.9399.1	orange	0.643765	0.00960416	0.742744	0.00151334
MSTRG.12191.1	orange	0.643029	0.00971417	0.622633	0.0131714
MSTRG.5764.8	orange	0.636643	0.0107096	0.894924	6.63765e-06
MSTRG.20023.1	orange	0.634489	0.0110627	0.741547	0.00155479
MSTRG.3340.9	orange	0.632836	0.0113398	0.828017	0.000137916
MSTRG.10152.4	orange	0.631058	0.0116437	0.70054	0.00362867
MSTRG.22304.1	orange	0.623415	0.0130235	0.738866	0.00165087
MSTRG.23921.1	orange	0.621505	0.0133873	0.619904	0.0136983
MSTRG.3371.1	orange	0.605896	0.0166637	0.844583	7.4479e-05
MSTRG.4671.1	orange	0.601601	0.0176651	0.577912	0.0240449
MSTRG.19618.8	orange	0.595574	0.0191478	0.821621	0.000172025
MSTRG.18783.1	orange	0.594246	0.019487	0.871063	2.36479e-05
MSTRG.14558.2	orange	0.588478	0.0210136	0.670746	0.00619944
MSTRG.7175.1	orange	0.574826	0.0249902	0.832645	0.000116884
MSTRG.22772.7	orange	0.573036	0.0255514	0.795451	0.000391509
MSTRG.14192.2	orange	0.565096	0.028156	0.684555	0.00487245
MSTRG.7297.1	orange	0.548913	0.0340804	0.764271	0.00090765
MSTRG.21053.3	orange	-0.538917	0.038179	-0.451433	0.0911972
MSTRG.21607.1	orange	0.508693	0.0528158	0.655311	0.00800362
MSTRG.7195.2	orange	0.506064	0.0542592	0.781458	0.000580421
MSTRG.9692.5	orange	0.505909	0.0543453	0.814697	0.000216457
MSTRG.24200.1	orange	0.493453	0.0615879	0.431549	0.108231
MSTRG.20395.2	orange	-0.49007	0.0636706	-0.501989	0.0565538
MSTRG.717.2	orange	0.459105	0.0851621	0.610918	0.0155487
MSTRG.14240.2	orange	0.449038	0.0931417	0.786712	0.000502332
MSTRG.1293.9	orange	0.439823	0.100895	0.657248	0.00775706
MSTRG.4012.18	orange	0.433238	0.106705	0.47938	0.0705868
MSTRG.16245.7	orange	0.428128	0.111371	0.580011	0.023418
MSTRG.24884.8	orange	0.421096	0.11802	0.759531	0.00102024
MSTRG.10979.1	orange	0.411722	0.127302	0.628959	0.0120108
MSTRG.22827.16	orange	0.404784	0.134485	0.769845	0.000788333
MSTRG.330.2	orange	0.39687	0.143008	0.55364	0.0322614
MSTRG.10764.1	orange	0.371544	0.172706	0.464598	0.0810193
MSTRG.9236.3	orange	0.248442	0.371935	0.632718	0.0113597
MSTRG.5420.1	orange	0.243834	0.381158	0.374205	0.16941
MSTRG.16871.1	orange	0.167004	0.551915	0.318836	0.246756
MSTRG.8267.4	orange	0.166338	0.553525	0.404379	0.134913
MSTRG.19559.46	salmon	0.980222	1.57755e-10	0.829334	0.000131639	DE
MSTRG.8531.8	salmon	0.961503	1.14394e-08	0.887019	1.04284e-05	DE
MSTRG.2535.69	salmon	0.961138	1.21534e-08	0.822006	0.000169794	DE
MSTRG.4838.3	salmon	0.953681	3.73586e-08	0.806118	0.000284142	DE
MSTRG.17966.4	salmon	0.943536	1.32046e-07	0.86667	2.90781e-05	DE
MSTRG.12539.1	salmon	0.941397	1.67276e-07	0.881943	1.37014e-05	DE
MSTRG.11139.5	salmon	0.938939	2.17165e-07	0.830257	0.000127377	DE
MSTRG.7293.1	salmon	0.923208	9.27183e-07	0.829395	0.000131352
MSTRG.18347.1	salmon	0.919319	1.26609e-06	0.936242	2.85729e-07	DE
MSTRG.9692.3	salmon	0.915998	1.63218e-06	0.724864	0.0022334	DE
MSTRG.23032.1	salmon	0.910158	2.49024e-06	0.935417	3.10012e-07	DE
MSTRG.25441.1	salmon	0.907004	3.09219e-06	0.81729	0.000198831
MSTRG.17395.6	salmon	0.904446	3.66533e-06	0.894984	6.61367e-06	DE
MSTRG.21819.7	salmon	0.88829	9.71956e-06	0.873477	2.10406e-05
MSTRG.17647.1	salmon	0.883498	1.26193e-05	0.828559	0.000135305
MSTRG.24911.4	salmon	0.876488	1.81277e-05	0.935912	2.95241e-07	DE
MSTRG.2732.1	salmon	0.87072	2.40383e-05	0.915284	1.72146e-06	DE
MSTRG.5271.1	salmon	0.865859	3.01857e-05	0.963035	8.81899e-09	DE
MSTRG.12392.1	salmon	0.864605	3.19662e-05	0.807017	0.000276325
MSTRG.8166.1	salmon	0.863533	3.3557e-05	0.805135	0.00029289
MSTRG.8531.28	salmon	0.861502	3.67513e-05	0.870398	2.44108e-05
MSTRG.22006.1	salmon	0.861428	3.68721e-05	0.958392	1.88165e-08	DE
MSTRG.23029.1	salmon	0.860966	3.76346e-05	0.905734	3.36662e-06	DE
MSTRG.11567.1	salmon	0.860916	3.7718e-05	0.915703	1.66864e-06
MSTRG.14816.9	salmon	0.857838	4.3149e-05	0.779361	0.000614213
MSTRG.9817.5	salmon	0.851203	5.70759e-05	0.83522	0.000106373	DE
MSTRG.25152.4	salmon	0.850242	5.93703e-05	0.814284	0.000219376
MSTRG.11604.1	salmon	0.848398	6.39846e-05	0.872956	2.1582e-05
MSTRG.22364.1	salmon	0.845871	7.07896e-05	0.91764	1.44144e-06	DE
MSTRG.20476.1	salmon	0.842896	7.95521e-05	0.85121	5.70589e-05
MSTRG.9691.26	salmon	0.842502	8.07777e-05	0.82443	0.000156283
MSTRG.18776.1	salmon	0.840039	8.87923e-05	0.856561	4.55834e-05
MSTRG.10223.1	salmon	0.83862	9.36983e-05	0.932095	4.26032e-07
MSTRG.8256.2	salmon	0.838269	9.49468e-05	0.911832	2.21281e-06
MSTRG.5783.1	salmon	0.83774	9.68537e-05	0.818701	0.000189744	DE
MSTRG.23030.1	salmon	0.837391	9.81276e-05	0.854485	4.97833e-05	DE
MSTRG.22419.1	salmon	0.835478	0.000105365	0.926803	6.84907e-07
MSTRG.21436.4	salmon	0.835381	0.00010574	0.8265	0.000145455
MSTRG.1204.1	salmon	0.833435	0.000113569	0.860448	3.8505e-05	DE
MSTRG.19264.1	salmon	0.832938	0.000115643	0.698709	0.0037567
MSTRG.10851.3	salmon	0.829102	0.000132728	0.831222	0.000123048	DE
MSTRG.6910.4	salmon	0.828062	0.000137698	0.817623	0.000196657
MSTRG.6642.1	salmon	0.826679	0.00014455	0.730824	0.00196809
MSTRG.23402.13	salmon	0.825553	0.000150326	0.691726	0.00427841
MSTRG.6304.1	salmon	0.823604	0.000160782	0.928772	5.76436e-07	DE
MSTRG.20627.1	salmon	0.821473	0.000172887	0.851618	5.61063e-05	DE
MSTRG.14969.1	salmon	0.821165	0.000174699	0.805597	0.000288753
MSTRG.5645.20	salmon	0.820108	0.000181029	0.840865	8.6034e-05	DE
MSTRG.18603.1	salmon	0.819374	0.000185533	0.989133	3.28591e-12	DE	28
MSTRG.19553.1	salmon	0.8183	0.000192293	0.94261	1.46442e-07	DE
MSTRG.8964.2	salmon	0.818271	0.000192478	0.840272	8.80059e-05
MSTRG.17651.1	salmon	0.817181	0.000199547	0.753479	0.00118018
MSTRG.18759.2	salmon	0.81674	0.000202468	0.857098	4.45467e-05
MSTRG.15829.1	salmon	0.816645	0.000203101	0.779378	0.000613936	DE
MSTRG.1797.1	salmon	0.816297	0.000205432	0.85464	4.94601e-05
MSTRG.9176.26	salmon	0.816234	0.00020586	0.644244	0.00953319
MSTRG.8760.1	salmon	0.816007	0.000207395	0.862086	3.58073e-05
MSTRG.12316.14	salmon	0.815125	0.00021346	0.893489	7.22321e-06
MSTRG.20782.1	salmon	0.814197	0.000219998	0.81642	0.000204606
MSTRG.6046.1	salmon	0.813921	0.000221971	0.920803	1.12622e-06
MSTRG.12316.16	salmon	0.812434	0.000232865	0.879147	1.58416e-05
MSTRG.2741.1	salmon	0.810816	0.000245212	0.922077	1.01673e-06
MSTRG.4838.6	salmon	0.809644	0.000254489	0.761982	0.0009607
MSTRG.7020.1	salmon	0.809186	0.000258188	0.852954	5.3083e-05	DE	28
MSTRG.10770.1	salmon	0.808309	0.000265403	0.897984	5.51903e-06
MSTRG.24780.1	salmon	0.807011	0.000276374	0.903517	3.89431e-06	DE	38
MSTRG.4403.17	salmon	0.806325	0.000282321	0.945076	1.10739e-07
MSTRG.4095.1	salmon	0.804805	0.00029588	0.781958	0.000572588
MSTRG.20657.1	salmon	0.80401	0.000303173	0.785463	0.000520069
MSTRG.21785.1	salmon	0.802821	0.000314368	0.823035	0.000163945
MSTRG.17394.1	salmon	0.802094	0.000321372	0.727266	0.00212323
MSTRG.2206.1	salmon	0.801248	0.000329688	0.74799	0.00134218
MSTRG.2525.1	salmon	0.800996	0.000332195	0.828911	0.000133627
MSTRG.20839.1	salmon	0.800986	0.000332295	0.909431	2.61952e-06
MSTRG.16103.7	salmon	0.800523	0.000336954	0.725577	0.00220022	DE
MSTRG.9470.1	salmon	0.800234	0.00033988	0.846504	6.90296e-05
MSTRG.5572.4	salmon	0.800094	0.000341311	0.849674	6.07616e-05
MSTRG.22994.1	salmon	0.797475	0.000368937	0.737515	0.00170108
MSTRG.15052.1	salmon	0.797117	0.00037285	0.654284	0.00813688
MSTRG.10558.8	salmon	0.797061	0.000373457	0.866792	2.89151e-05
MSTRG.7457.1	salmon	0.796638	0.000378133	0.787153	0.000496179
MSTRG.8755.1	salmon	0.796441	0.000380331	0.950575	5.65334e-08
MSTRG.9301.1	salmon	0.79644	0.000380335	0.755263	0.00113106
MSTRG.13988.1	salmon	0.796315	0.000381734	0.924775	8.1397e-07	DE
MSTRG.22997.1	salmon	0.795562	0.000390244	0.822356	0.000167784
MSTRG.20024.5	salmon	0.795315	0.000393064	0.831963	0.000119804
MSTRG.17393.1	salmon	0.792433	0.000427255	0.755695	0.00111941
MSTRG.12316.13	salmon	0.791588	0.000437731	0.907564	2.97723e-06
MSTRG.20743.2	salmon	0.790773	0.000448032	0.844416	7.49676e-05
MSTRG.14814.5	salmon	0.790548	0.000450897	0.81223	0.000234395
MSTRG.22615.3	salmon	0.790043	0.000457416	0.915324	1.71635e-06	DE
MSTRG.14818.5	salmon	0.786472	0.0005057	0.787091	0.000497042
MSTRG.9105.1	salmon	0.784695	0.000531226	0.730178	0.00199555
MSTRG.5863.1	salmon	0.783917	0.000542722	0.847495	6.63504e-05
MSTRG.4330.1	salmon	0.783714	0.000545752	0.887041	1.04154e-05
MSTRG.21666.35	salmon	0.782895	0.000558134	0.897926	5.53876e-06	DE
MSTRG.9387.1	salmon	0.781542	0.000579091	0.78582	0.000514949
MSTRG.14817.1	salmon	0.781046	0.00058693	0.889733	8.96412e-06	DE
MSTRG.25452.3	salmon	0.780608	0.000593926	0.653883	0.00818937
MSTRG.21390.16	salmon	0.780089	0.0006023	0.659689	0.00745474
MSTRG.5360.1	salmon	0.777702	0.000642071	0.938133	2.36022e-07
MSTRG.11141.1	salmon	0.776894	0.000656012	0.875855	1.87106e-05
MSTRG.19273.2	salmon	0.77561	0.000678659	0.728561	0.00206567
MSTRG.4246.14	salmon	0.774949	0.000690568	0.680342	0.00525076
MSTRG.9103.39	salmon	0.774177	0.000704687	0.884191	1.21598e-05
MSTRG.10773.1	salmon	0.773482	0.000717594	0.914554	1.81695e-06
MSTRG.6444.5	salmon	0.773138	0.000724069	0.762193	0.000955703
MSTRG.1444.2	salmon	0.772142	0.000743031	0.853015	5.29471e-05	DE
MSTRG.5645.7	salmon	0.770878	0.000767703	0.758217	0.00105337
MSTRG.5391.1	salmon	0.769966	0.000785893	0.885444	1.13652e-05
MSTRG.21666.38	salmon	0.769554	0.000794226	0.922264	1.00145e-06	DE	42
MSTRG.3329.1	salmon	0.769139	0.000802702	0.817737	0.000195915
MSTRG.20183.6	salmon	0.768878	0.000808077	0.749543	0.00129464
MSTRG.6351.1	salmon	0.766343	0.000861707	0.693825	0.00411595
MSTRG.15191.4	salmon	0.764759	0.000896648	0.70938	0.00305847
MSTRG.20753.1	salmon	0.764464	0.000903276	0.974825	7.47145e-10
MSTRG.100.2	salmon	0.764215	0.000908916	0.761523	0.000971609
MSTRG.7019.1	salmon	0.763948	0.000914992	0.765027	0.000890655
MSTRG.18163.14	salmon	0.760575	0.000994526	0.799921	0.000343077
MSTRG.23298.1	salmon	0.760463	0.000997256	0.751755	0.00122925
MSTRG.9952.1	salmon	0.760224	0.00100311	0.865522	3.06553e-05
MSTRG.4174.1	salmon	0.75972	0.00101554	0.519334	0.0472601
MSTRG.9431.1	salmon	0.759533	0.00102019	0.705371	0.00330742
MSTRG.9661.38	salmon	0.759278	0.00102656	0.916924	1.5222e-06
MSTRG.14024.1	salmon	0.758995	0.00103366	0.940335	1.87493e-07
MSTRG.9229.1	salmon	0.758189	0.0010541	0.860107	3.90867e-05	DE	48
MSTRG.22460.1	salmon	0.757373	0.00107512	0.779456	0.000612652
MSTRG.1448.8	salmon	0.757249	0.00107834	0.772269	0.000740587
MSTRG.20936.1	salmon	0.755978	0.00111184	0.914468	1.82841e-06
MSTRG.22106.12	salmon	0.754457	0.00115303	0.631425	0.0115805
MSTRG.21327.7	salmon	0.753112	0.00119049	0.871269	2.34154e-05
MSTRG.6339.1	salmon	0.752009	0.00122193	0.860322	3.87197e-05
MSTRG.21023.6	salmon	0.752008	0.00122195	0.860549	3.83333e-05
MSTRG.7241.14	salmon	0.749333	0.00130098	0.849171	6.20163e-05
MSTRG.10771.10	salmon	0.749329	0.0013011	0.839397	9.0986e-05
MSTRG.2169.1	salmon	0.748777	0.00131791	0.819868	0.000182489
MSTRG.2438.3	salmon	0.748557	0.00132466	0.676435	0.00562209	DE
MSTRG.12343.14	salmon	0.748134	0.00133773	0.895673	6.34777e-06
MSTRG.17604.1	salmon	0.747978	0.00134255	0.936689	2.7326e-07	DE
MSTRG.1260.34	salmon	0.747697	0.00135132	0.857749	4.3315e-05
MSTRG.22418.1	salmon	0.746737	0.00138158	0.930966	4.7292e-07	DE
MSTRG.15728.1	salmon	0.746542	0.00138779	0.882203	1.3515e-05
MSTRG.24340.2	salmon	0.743311	0.00149405	0.760395	0.000998909	DE
MSTRG.286.1	salmon	0.743251	0.0014961	0.821892	0.00017045
MSTRG.17602.1	salmon	0.742616	0.00151774	0.898094	5.48213e-06
MSTRG.17893.6	salmon	0.742561	0.00151962	0.873684	2.08293e-05
MSTRG.22365.1	salmon	0.741888	0.00154287	0.877916	1.68687e-05
MSTRG.14425.6	salmon	0.741872	0.00154345	0.869275	2.57458e-05
MSTRG.22005.27	salmon	0.741685	0.00154997	0.895915	6.25617e-06	DE
MSTRG.22079.2	salmon	0.741175	0.00156782	0.946734	9.11037e-08	DE
MSTRG.1322.1	salmon	0.740088	0.00160651	0.905809	3.3497e-06
MSTRG.8256.1	salmon	0.737621	0.00169709	0.929409	5.44625e-07
MSTRG.14815.1	salmon	0.737468	0.00170282	0.768932	0.000806957
MSTRG.2353.8	salmon	0.73638	0.00174416	0.74914	0.00130685	DE
MSTRG.18276.10	salmon	0.736173	0.00175214	0.653562	0.00823158	DE
MSTRG.18604.1	salmon	0.736079	0.00175576	0.943624	1.30738e-07
MSTRG.17380.1	salmon	0.734998	0.00179784	0.817745	0.000195859
MSTRG.13416.1	salmon	0.7325	0.00189826	0.72613	0.00217475	DE	25
MSTRG.15811.1	salmon	0.731894	0.00192329	0.691245	0.0043164
MSTRG.24930.9	salmon	0.731608	0.00193517	0.827154	0.000142167
MSTRG.9583.2	salmon	0.729714	0.0020155	0.688425	0.00454427
MSTRG.10558.10	salmon	0.729566	0.00202185	0.818508	0.000190967
MSTRG.947.1	salmon	0.72953	0.00202341	0.834858	0.000107801
MSTRG.8531.27	salmon	0.729426	0.00202793	0.599417	0.0181919
MSTRG.19772.1	salmon	0.729259	0.00203517	0.595254	0.019229
MSTRG.6394.18	salmon	0.7255	0.00220377	0.647568	0.00905169
MSTRG.24638.1	salmon	0.725224	0.00221661	0.711635	0.00292515
MSTRG.21968.3	salmon	0.724327	0.00225865	0.785085	0.000525534
MSTRG.22417.25	salmon	0.724318	0.00225908	0.94302	1.39919e-07	DE
MSTRG.21390.14	salmon	0.724075	0.00227058	0.886808	1.05502e-05
MSTRG.22785.2	salmon	0.72309	0.00231763	0.778507	0.000628426
MSTRG.9958.1	salmon	-0.721292	0.00240566	-0.660787	0.00732187
MSTRG.3659.1	salmon	0.720748	0.0024328	0.750308	0.00127172
MSTRG.14481.1	salmon	0.720313	0.00245464	0.87426	2.02489e-05
MSTRG.8078.1	salmon	0.719578	0.00249198	0.836205	0.000102564
MSTRG.23398.6	salmon	0.718728	0.00253574	0.701952	0.00353231
MSTRG.15071.1	salmon	0.717488	0.00260061	0.89215	7.80856e-06	DE	38
MSTRG.9940.1	salmon	0.716897	0.00263203	0.94091	1.76316e-07
MSTRG.18599.2	salmon	0.71684	0.00263506	0.737449	0.00170355
MSTRG.10556.1	salmon	0.715978	0.00268145	0.701738	0.00354681
MSTRG.4838.7	salmon	0.714711	0.00275077	0.779996	0.00060382
MSTRG.11553.1	salmon	0.714031	0.0027886	0.749468	0.00129689
MSTRG.20660.2	salmon	0.713906	0.00279556	0.917118	1.49999e-06
MSTRG.15290.1	salmon	0.713827	0.00280004	0.94457	1.17392e-07
MSTRG.15453.1	salmon	0.71325	0.0028325	0.856625	4.54593e-05
MSTRG.17259.1	salmon	0.711621	0.00292592	0.877486	1.72396e-05
MSTRG.8694.4	salmon	0.711252	0.00294743	0.756631	0.00109454
MSTRG.8659.1	salmon	0.711122	0.00295506	0.850178	5.9526e-05
MSTRG.10771.13	salmon	0.710725	0.00297834	0.845937	7.06021e-05	DE
MSTRG.16797.34	salmon	0.70845	0.00311482	0.655703	0.00795324
MSTRG.15869.1	salmon	-0.705473	0.00330092	-0.514801	0.0495713
MSTRG.14322.7	salmon	0.703985	0.00339722	0.89438	6.85467e-06
MSTRG.7963.1	salmon	0.703673	0.00341767	0.919725	1.22648e-06
MSTRG.19726.1	salmon	0.701516	0.00356186	0.680748	0.00521333
MSTRG.20897.1	salmon	0.700099	0.00365921	0.802129	0.000321033
MSTRG.950.1	salmon	0.699946	0.0036698	0.877942	1.68464e-05	DE
MSTRG.19377.1	salmon	0.696803	0.00389381	0.863634	3.34051e-05
MSTRG.19565.1	salmon	0.695306	0.0040042	0.767705	0.000832541
MSTRG.9950.1	salmon	0.694654	0.0040531	0.761546	0.000971079
MSTRG.8316.1	salmon	0.693613	0.00413214	0.896023	6.21609e-06	DE
MSTRG.23155.1	salmon	0.690969	0.00433829	0.768495	0.000815993
MSTRG.19607.1	salmon	0.690413	0.00438269	0.895919	6.25481e-06
MSTRG.24575.1	salmon	0.690135	0.00440497	0.830968	0.000124177
MSTRG.1912.18	salmon	0.68962	0.0044466	0.896295	6.11527e-06
MSTRG.3503.11	salmon	0.687363	0.00463251	0.702999	0.00346221
MSTRG.14339.1	salmon	0.686944	0.00466775	0.856139	4.64129e-05
MSTRG.21442.2	salmon	0.686072	0.0047417	0.779837	0.000606401
MSTRG.9099.29	salmon	0.684973	0.00483611	0.900529	4.71293e-06
MSTRG.13954.15	salmon	0.684147	0.00490811	0.824858	0.000153991
MSTRG.18304.2	salmon	0.684041	0.00491744	0.861637	3.65305e-05	DE	42
MSTRG.8320.1	salmon	0.683984	0.00492246	0.904503	3.65164e-06
MSTRG.23043.3	salmon	0.683911	0.00492881	0.856137	4.64173e-05
MSTRG.320.1	salmon	0.681669	0.00512919	0.928663	5.82059e-07
MSTRG.19363.16	salmon	0.681552	0.00513984	0.815406	0.000211512
MSTRG.2328.1	salmon	0.679675	0.00531278	0.619213	0.0138342
MSTRG.24228.1	salmon	0.679667	0.00531348	0.889841	8.90952e-06
MSTRG.2407.6	salmon	0.679251	0.0053524	0.894275	6.89736e-06
MSTRG.15696.5	salmon	0.678189	0.00545293	0.78221	0.000568662
MSTRG.20039.32	salmon	0.676791	0.00558734	0.794943	0.00039735
MSTRG.7699.6	salmon	-0.676054	0.00565931	-0.806221	0.000283236
MSTRG.1452.1	salmon	0.675307	0.00573298	0.853728	5.1394e-05	DE	42
MSTRG.1494.1	salmon	0.675244	0.00573922	0.671317	0.00613948
MSTRG.21981.1	salmon	0.675091	0.00575442	0.942155	1.53976e-07
MSTRG.20107.1	salmon	0.673445	0.00591995	0.877231	1.74631e-05
MSTRG.16762.2	salmon	0.673195	0.0059454	0.693356	0.00415179
MSTRG.8658.1	salmon	0.671215	0.00615014	0.866883	2.87935e-05
MSTRG.2663.1	salmon	0.670955	0.00617743	0.631935	0.0114931
MSTRG.22420.1	salmon	0.670941	0.00617886	0.775975	0.000672158
MSTRG.12092.1	salmon	-0.669867	0.00629262	-0.64771	0.0090315
MSTRG.24354.1	salmon	0.668996	0.00638614	0.788776	0.000474098
MSTRG.3497.3	salmon	0.668981	0.00638776	0.888807	9.44326e-06	DE	42
MSTRG.15187.1	salmon	0.668787	0.00640867	0.90553	3.41243e-06
MSTRG.945.16	salmon	0.667687	0.00652867	0.535998	0.0394425
MSTRG.4608.1	salmon	0.667322	0.00656886	0.848069	6.48388e-05
MSTRG.19969.1	salmon	0.667267	0.00657489	0.868306	2.69471e-05
MSTRG.8295.16	salmon	0.667241	0.0065777	0.572718	0.0256519
MSTRG.10771.1	salmon	0.666523	0.00665743	0.822445	0.000167277	DE
MSTRG.13656.1	salmon	0.665894	0.00672785	0.75203	0.00122131
MSTRG.4175.5	salmon	0.665772	0.00674159	0.754295	0.0011575	DE
MSTRG.15245.1	salmon	0.66572	0.00674745	0.874534	1.99769e-05
MSTRG.5042.1	salmon	0.665452	0.00677775	0.763934	0.000915309
MSTRG.3478.1	salmon	0.665318	0.0067929	0.847444	6.64872e-05
MSTRG.9574.1	salmon	0.663701	0.00697813	0.621979	0.0132963
MSTRG.8531.24	salmon	0.663595	0.00699041	0.850345	5.91187e-05	DE
MSTRG.3497.4	salmon	0.662513	0.00711662	0.87404	2.04688e-05
MSTRG.3332.15	salmon	-0.660842	0.00731519	-0.755423	0.00112675
MSTRG.9199.1	salmon	0.659039	0.0075343	0.721391	0.00240073
MSTRG.20035.1	salmon	0.658442	0.00760803	0.877646	1.71005e-05
MSTRG.25131.1	salmon	0.657318	0.00774821	0.71834	0.00255591
MSTRG.25443.1	salmon	0.656863	0.00780558	0.57243	0.0257434
MSTRG.6601.1	salmon	0.655815	0.00793886	0.796036	0.000384874
MSTRG.4696.1	salmon	0.654514	0.0081069	0.644611	0.00947916
MSTRG.15983.1	salmon	0.654282	0.00813714	0.857559	4.3671e-05
MSTRG.17260.1	salmon	0.654024	0.00817097	0.87189	2.27255e-05
MSTRG.17486.1	salmon	0.652893	0.00832009	0.73296	0.00187944
MSTRG.8453.10	salmon	0.652886	0.00832102	0.858632	4.16897e-05
MSTRG.7109.1	salmon	0.652872	0.00832293	0.779826	0.000606592
MSTRG.6809.1	salmon	0.652478	0.00837537	0.791136	0.000443416
MSTRG.12124.4	salmon	0.65232	0.00839661	0.767924	0.000827931
MSTRG.25094.1	salmon	0.651703	0.0084794	0.817793	0.000195553
MSTRG.5210.10	salmon	-0.650714	0.00861372	-0.609049	0.0159568	DE
MSTRG.22896.1	salmon	0.650389	0.00865811	0.791257	0.000441885
MSTRG.18200.7	salmon	0.649076	0.00883956	0.799022	0.000352405	DE
MSTRG.24443.2	salmon	0.647498	0.00906156	0.907168	3.05804e-06
MSTRG.6404.1	salmon	0.647313	0.00908799	0.575216	0.0248694
MSTRG.2033.2	salmon	0.645498	0.00934929	0.786479	0.000505596
MSTRG.16940.7	salmon	0.644638	0.00947515	0.729083	0.00204284
MSTRG.14680.1	salmon	-0.643573	0.00963288	-0.848255	6.43555e-05
MSTRG.1452.3	salmon	0.6419	0.00988472	0.778569	0.000627385
MSTRG.3117.5	salmon	0.641759	0.00990614	0.65469	0.00808405
MSTRG.10772.1	salmon	0.639987	0.0101789	0.811634	0.000238907	DE
MSTRG.12383.1	salmon	0.637619	0.0105525	0.765493	0.000880322
MSTRG.17297.1	salmon	0.636832	0.010679	0.838719	9.33498e-05
MSTRG.17438.1	salmon	0.636008	0.0108128	0.880017	1.51479e-05
MSTRG.12844.1	salmon	0.633748	0.0111863	0.77616	0.000668893
MSTRG.252.1	salmon	0.632792	0.0113472	0.699743	0.00368395
MSTRG.20179.1	salmon	0.631883	0.011502	0.82908	0.000132831
MSTRG.9400.1	salmon	0.631861	0.0115057	0.865385	3.08486e-05
MSTRG.17110.14	salmon	0.62894	0.0120142	0.773716	0.000713226
MSTRG.11139.4	salmon	0.628494	0.0120934	0.857287	4.4185e-05
MSTRG.22417.26	salmon	0.628101	0.0121633	0.733822	0.00184456
MSTRG.1284.3	salmon	0.627886	0.0122018	0.841514	8.39153e-05
MSTRG.21436.25	salmon	0.625776	0.0125844	0.761713	0.000967081	DE
MSTRG.9563.1	salmon	0.6249	0.012746	0.769848	0.000788279
MSTRG.5203.1	salmon	0.624134	0.0128886	0.716073	0.00267631
MSTRG.19866.2	salmon	0.623783	0.0129543	0.607191	0.0163704
MSTRG.15623.2	salmon	0.623569	0.0129944	0.859493	4.01529e-05
MSTRG.8497.1	salmon	0.621683	0.013353	0.765101	0.000889006
MSTRG.24436.1	salmon	0.62103	0.013479	0.738228	0.0016744
MSTRG.21876.12	salmon	0.620332	0.0136145	0.783362	0.000551053
MSTRG.21052.1	salmon	0.619525	0.0137728	0.859905	3.94354e-05	DE	42
MSTRG.23031.1	salmon	0.619419	0.0137936	0.742473	0.00152264	DE
MSTRG.17459.1	salmon	0.61899	0.0138782	0.879299	1.57185e-05	DE
MSTRG.4473.7	salmon	-0.617157	0.0142448	-0.776792	0.000657784
MSTRG.5999.2	salmon	0.615552	0.0145718	0.569323	0.0267455
MSTRG.17249.4	salmon	0.615492	0.0145842	0.843219	7.85593e-05
MSTRG.11200.10	salmon	0.6135	0.0149983	0.857784	4.32492e-05
MSTRG.17769.1	salmon	0.612902	0.0151245	0.839734	8.98287e-05
MSTRG.16058.1	salmon	0.612714	0.0151643	0.734259	0.00182708
MSTRG.9441.1	salmon	0.611488	0.0154259	0.873459	2.10592e-05
MSTRG.4175.2	salmon	0.610511	0.0156369	0.636952	0.0106596
MSTRG.6489.1	salmon	0.610363	0.0156692	0.80363	0.00030672
MSTRG.10103.26	salmon	0.608639	0.0160475	0.829578	0.0001305
MSTRG.814.1	salmon	-0.608554	0.0160661	-0.812504	0.000232342
MSTRG.21784.1	salmon	0.606436	0.0165409	0.756041	0.00111016
MSTRG.19276.1	salmon	0.60629	0.016574	0.833881	0.000111738
MSTRG.15227.1	salmon	0.60528	0.0168046	0.683242	0.00498801
MSTRG.8457.1	salmon	0.602954	0.0173449	0.770689	0.000771449
MSTRG.8453.18	salmon	0.601624	0.0176597	0.750572	0.00126386
MSTRG.18787.1	salmon	0.59961	0.0181448	0.722257	0.00235809
MSTRG.3747.1	salmon	0.599451	0.0181836	0.817181	0.000199547
MSTRG.12316.12	salmon	0.599445	0.0181851	0.738859	0.00165113
MSTRG.24597.2	salmon	0.59929	0.0182229	0.656649	0.00783265
MSTRG.18187.7	salmon	0.59835	0.0184536	0.843816	7.6751e-05
MSTRG.1430.1	salmon	0.597256	0.0187248	0.751328	0.00124166
MSTRG.2345.28	salmon	0.597226	0.0187323	0.803078	0.000311922
MSTRG.18200.3	salmon	0.596623	0.018883	0.739587	0.00162455	DE	28
MSTRG.13153.18	salmon	0.59651	0.0189113	0.826605	0.000144921
MSTRG.13131.1	salmon	0.595237	0.0192334	0.628664	0.0120631
MSTRG.8036.1	salmon	0.593889	0.0195788	0.796856	0.000375723	DE
MSTRG.9585.3	salmon	0.593362	0.019715	0.705194	0.00331878
MSTRG.13408.1	salmon	0.593336	0.0197218	0.770011	0.000785002
MSTRG.22079.1	salmon	0.59303	0.0198013	0.64895	0.00885717
MSTRG.10299.13	salmon	0.59299	0.0198119	0.80531	0.000291321	DE	28
MSTRG.1756.2	salmon	0.59266	0.0198978	0.483383	0.0679366
MSTRG.4509.1	salmon	0.592394	0.0199674	0.630497	0.011741	DE	48
MSTRG.20048.10	salmon	0.592298	0.0199925	0.748956	0.00131243	DE
MSTRG.7114.2	salmon	0.591536	0.0201932	0.746403	0.00139224
MSTRG.13208.3	salmon	0.590616	0.0204374	0.809616	0.000254711
MSTRG.1729.1	salmon	0.589544	0.0207248	0.508651	0.0528387
MSTRG.2438.5	salmon	0.588498	0.0210079	0.805327	0.000291166
MSTRG.14969.2	salmon	0.587458	0.0212927	0.725109	0.00222193
MSTRG.22620.2	salmon	0.585836	0.0217424	0.8073	0.000273901
MSTRG.6676.1	salmon	0.585727	0.021773	0.647265	0.00909477
MSTRG.19331.1	salmon	-0.585446	0.0218516	-0.733853	0.00184335	DE
MSTRG.7563.1	salmon	0.585429	0.0218566	0.599128	0.0182624
MSTRG.25098.2	salmon	0.585088	0.0219522	0.879246	1.57615e-05
MSTRG.21764.1	salmon	0.584321	0.0221692	0.609223	0.0159184
MSTRG.5391.7	salmon	0.58416	0.022215	0.690128	0.00440556
MSTRG.16119.1	salmon	0.58296	0.0225579	0.685497	0.00479092
MSTRG.14381.1	salmon	0.582564	0.0226719	0.772071	0.000744398
MSTRG.12780.1	salmon	-0.582243	0.0227648	-0.516367	0.0487636
MSTRG.2257.1	salmon	0.581735	0.0229121	0.667214	0.00658069	DE
MSTRG.25152.9	salmon	0.581105	0.0230958	0.755502	0.00112459
MSTRG.4403.22	salmon	0.580866	0.0231659	0.735708	0.00177012
MSTRG.9555.1	salmon	0.58057	0.023253	0.586831	0.0214656
MSTRG.24442.1	salmon	0.579941	0.0234385	0.766399	0.000860478
MSTRG.15625.1	salmon	0.578834	0.0237681	0.797514	0.000368503	DE
MSTRG.20207.2	salmon	0.578706	0.0238064	0.549091	0.0340104
MSTRG.9994.2	salmon	0.576369	0.0245141	0.753854	0.0011697
MSTRG.20488.1	salmon	-0.575771	0.024698	-0.700625	0.00362282	DE
MSTRG.4732.2	salmon	0.575767	0.0246992	0.648955	0.0088564	DE
MSTRG.14591.1	salmon	0.575718	0.0247141	0.809229	0.000257845
MSTRG.23936.1	salmon	0.574619	0.0250548	0.747839	0.0013469
MSTRG.18376.2	salmon	0.574085	0.0252215	0.66913	0.00637162
MSTRG.5103.12	salmon	0.573555	0.0253877	0.695054	0.00402307
MSTRG.17351.1	salmon	0.573431	0.0254265	0.826564	0.000145128
MSTRG.24826.1	salmon	0.572939	0.025582	0.814235	0.000219725
MSTRG.21968.1	salmon	0.572797	0.0256269	0.732232	0.00190927
MSTRG.23817.96	salmon	-0.572423	0.0257454	-0.783323	0.000551645
MSTRG.14995.1	salmon	0.572157	0.0258301	0.838604	9.37536e-05
MSTRG.18262.1	salmon	0.571508	0.0260377	0.753974	0.00116638
MSTRG.10665.1	salmon	0.568758	0.0269308	0.878943	1.60083e-05
MSTRG.4316.2	salmon	-0.566858	0.0275611	-0.754329	0.00115656
MSTRG.14577.10	salmon	0.565948	0.0278671	0.833498	0.00011331	DE
MSTRG.12861.1	salmon	0.565312	0.0280825	0.470672	0.076608
MSTRG.5110.1	salmon	-0.564886	0.0282275	-0.5746	0.0250607
MSTRG.16060.1	salmon	0.564212	0.0284579	0.622537	0.0131898
MSTRG.14482.1	salmon	0.564005	0.0285288	0.829068	0.000132886
MSTRG.18405.8	salmon	0.563893	0.0285673	0.819121	0.000187109
MSTRG.8428.2	salmon	0.562699	0.0289802	0.688533	0.00453542
MSTRG.10218.1	salmon	0.56264	0.0290007	0.773903	0.000709764
MSTRG.12172.2	salmon	0.56178	0.029301	0.795648	0.000389259
MSTRG.6873.1	salmon	0.560961	0.0295893	0.397473	0.142346
MSTRG.20652.3	salmon	0.560886	0.0296158	0.779554	0.000611045
MSTRG.22666.1	salmon	0.560657	0.0296968	0.709443	0.0030547
MSTRG.15491.2	salmon	-0.560401	0.0297874	-0.733857	0.00184318	DE
MSTRG.3539.1	salmon	0.557545	0.0308144	0.831432	0.000122119	DE	42
MSTRG.21117.1	salmon	0.557371	0.0308779	0.856851	4.50209e-05
MSTRG.8000.2	salmon	0.557224	0.0309315	0.786058	0.00051155
MSTRG.4305.2	salmon	0.556179	0.0313149	0.677902	0.00548031
MSTRG.10817.1	salmon	0.554773	0.0318362	0.829715	0.000129865
MSTRG.9668.2	salmon	0.552914	0.0325357	0.734448	0.0018196	DE
MSTRG.662.1	salmon	0.552193	0.0328101	0.560687	0.0296861
MSTRG.19644.1	salmon	0.551139	0.0332142	0.787526	0.000491031	DE
MSTRG.3202.1	salmon	-0.551032	0.0332556	-0.602247	0.0175117
MSTRG.19624.1	salmon	0.548827	0.0341141	0.719457	0.00249819
MSTRG.1523.1	salmon	0.548441	0.0342662	0.805266	0.000291708
MSTRG.12494.1	salmon	0.547939	0.0344646	0.791109	0.000443757
MSTRG.6922.1	salmon	-0.547722	0.0345505	-0.630105	0.0118093
MSTRG.20905.1	salmon	0.54628	0.0351263	0.681251	0.00516728
MSTRG.11143.1	salmon	0.544386	0.0358934	0.785569	0.000518534
MSTRG.2739.25	salmon	0.544177	0.0359788	0.852002	5.52231e-05
MSTRG.18404.1	salmon	0.541046	0.0372767	0.647023	0.00912937
MSTRG.19468.17	salmon	0.540888	0.037343	0.495784	0.060182
MSTRG.14482.4	salmon	0.539456	0.0379489	0.739467	0.00162892	DE
MSTRG.11140.1	salmon	0.53848	0.0383661	0.829204	0.000132248
MSTRG.7473.5	salmon	-0.538409	0.0383965	-0.812021	0.00023597
MSTRG.18200.1	salmon	0.534155	0.0402563	0.790433	0.000452386
MSTRG.10531.1	salmon	0.533606	0.0405008	0.696319	0.00392921
MSTRG.2199.1	salmon	0.532078	0.041188	0.688162	0.00456599
MSTRG.6027.1	salmon	0.531483	0.0414576	0.763581	0.000923378
MSTRG.3197.1	salmon	0.531369	0.0415097	0.848673	6.32785e-05
MSTRG.21145.1	salmon	0.530293	0.0420016	0.771286	0.000759674
MSTRG.20922.1	salmon	-0.527419	0.0433362	-0.534954	0.039902
MSTRG.22666.2	salmon	0.526788	0.0436337	0.774792	0.000693425
MSTRG.2565.1	salmon	0.525406	0.0442897	0.727553	0.00211034
MSTRG.9656.1	salmon	0.525385	0.0442999	0.697784	0.00382279
MSTRG.8540.6	salmon	0.524175	0.0448803	0.541277	0.0371798
MSTRG.14302.2	salmon	0.521472	0.0461979	0.752729	0.00120132	DE
MSTRG.4107.1	salmon	0.521242	0.046311	0.83495	0.000107435
MSTRG.2581.1	salmon	0.520148	0.0468532	0.853929	5.09628e-05
MSTRG.18782.1	salmon	0.519682	0.0470859	0.801228	0.000329882	DE
MSTRG.4495.1	salmon	-0.519564	0.0471448	-0.549544	0.0338333
MSTRG.14865.3	salmon	0.516873	0.0485046	0.657388	0.00773949
MSTRG.17069.1	salmon	0.516628	0.0486301	0.770138	0.000782438
MSTRG.18617.1	salmon	0.512724	0.0506575	0.617354	0.014205
MSTRG.17967.1	salmon	0.511112	0.0515131	0.759271	0.00102674
MSTRG.8182.1	salmon	0.505024	0.0548384	0.775918	0.000673175	DE	42
MSTRG.7044.2	salmon	0.504502	0.0551307	0.663183	0.00703826
MSTRG.4124.1	salmon	0.503743	0.0555575	0.483054	0.0681511
MSTRG.6450.1	salmon	0.503661	0.0556039	0.637303	0.0106031
MSTRG.13859.1	salmon	0.502359	0.0563427	0.728831	0.00205384
MSTRG.9905.1	salmon	0.500142	0.0576165	0.700734	0.0036153
MSTRG.22816.4	salmon	0.499489	0.0579958	0.714387	0.00276872
MSTRG.5589.1	salmon	-0.498986	0.0582894	-0.67908	0.00536852
MSTRG.4317.1	salmon	0.498282	0.0587014	0.693537	0.00413791
MSTRG.15812.4	salmon	0.497758	0.0590098	0.557284	0.0309096
MSTRG.23106.1	salmon	0.497119	0.0593874	0.711339	0.00294238
MSTRG.7658.1	salmon	0.496834	0.0595566	0.671818	0.00608719
MSTRG.2735.3	salmon	0.495039	0.0606288	0.623031	0.013096
MSTRG.2233.1	salmon	0.493905	0.0613134	0.720271	0.00245677
MSTRG.6882.1	salmon	0.493473	0.0615757	0.729735	0.00201457
MSTRG.1894.9	salmon	0.493336	0.0616589	0.550865	0.0333201
MSTRG.6304.2	salmon	0.493281	0.0616923	0.590995	0.0203364	DE
MSTRG.14810.1	salmon	0.491796	0.0626013	0.797575	0.000367841
MSTRG.10861.75	salmon	-0.490531	0.0633836	-0.509017	0.0526398	DE
MSTRG.21053.1	salmon	0.49017	0.0636084	0.72628	0.0021679
MSTRG.21660.1	salmon	0.489338	0.0641279	0.601511	0.0176867	DE
MSTRG.7506.1	salmon	0.48906	0.064302	0.687846	0.00459221
MSTRG.10046.1	salmon	-0.488116	0.0648962	-0.71694	0.00262971	DE
MSTRG.20145.1	salmon	0.485841	0.066345	0.759697	0.0010161
MSTRG.17108.1	salmon	0.485685	0.066445	0.608499	0.0160785
MSTRG.7102.1	salmon	0.485588	0.0665077	0.679557	0.00532381
MSTRG.5764.6	salmon	0.484064	0.0674927	0.725774	0.00219113
MSTRG.18202.1	salmon	0.483897	0.0676012	0.674422	0.00582125
MSTRG.14741.1	salmon	0.48225	0.0686787	0.676775	0.00558894
MSTRG.7961.1	salmon	0.48196	0.0688701	0.727521	0.00211178
MSTRG.1344.2	salmon	-0.481673	0.0690593	-0.684824	0.00484907
MSTRG.14075.1	salmon	0.480662	0.0697296	0.682549	0.00504983
MSTRG.21830.1	salmon	0.47894	0.0708823	0.761618	0.000969356
MSTRG.22487.1	salmon	-0.47737	0.0719447	-0.522053	0.0459122
MSTRG.21134.1	salmon	0.476904	0.0722627	0.693846	0.00411429
MSTRG.6283.1	salmon	-0.475277	0.0733794	-0.740753	0.00158276
MSTRG.4270.40	salmon	0.474448	0.073953	0.659476	0.00748074
MSTRG.19001.1	salmon	0.47396	0.0742924	0.778204	0.000633543
MSTRG.9929.3	salmon	0.470462	0.0767572	0.556177	0.0313155
MSTRG.6412.1	salmon	0.468142	0.0784242	0.748441	0.00132822	DE
MSTRG.20303.1	salmon	0.467377	0.0789789	0.693927	0.00410815
MSTRG.10558.16	salmon	0.467156	0.0791398	0.74121	0.00156661
MSTRG.3169.1	salmon	0.460921	0.0837768	0.493333	0.0616606
MSTRG.13402.1	salmon	0.450829	0.0916849	0.731486	0.00194029
MSTRG.21628.1	salmon	0.449727	0.0925797	0.748387	0.0013299
MSTRG.15723.16	salmon	0.444378	0.0970085	0.749013	0.00131071
MSTRG.15854.1	salmon	0.443252	0.0979593	0.682178	0.00508319
MSTRG.6446.1	salmon	0.442654	0.0984669	0.700877	0.00360547
MSTRG.5.1	salmon	0.44199	0.0990327	0.69237	0.00422806
MSTRG.8321.1	salmon	0.438477	0.102064	0.615226	0.0146391
MSTRG.15627.1	salmon	0.437946	0.102528	0.758393	0.00104888	DE
MSTRG.9.1	salmon	0.436181	0.10408	0.315704	0.251688
MSTRG.24702.2	salmon	0.435876	0.10435	0.662931	0.00706768
MSTRG.14686.2	salmon	-0.434161	0.105877	-0.745864	0.00140955
MSTRG.20108.1	salmon	0.432693	0.107196	0.672441	0.00602273
MSTRG.18346.8	salmon	0.42973	0.109893	0.556301	0.0312698	DE
MSTRG.20660.1	salmon	0.428453	0.11107	0.753945	0.00116717
MSTRG.24477.25	salmon	0.428372	0.111145	0.648104	0.0089759
MSTRG.17365.4	salmon	0.427898	0.111584	0.679387	0.00533965
MSTRG.4806.10	salmon	0.427549	0.111908	0.676749	0.00559146
MSTRG.16765.1	salmon	0.424339	0.11492	0.339705	0.215426
MSTRG.24586.1	salmon	0.422173	0.116985	0.68627	0.00472475	DE
MSTRG.19854.1	salmon	0.419096	0.11996	0.464708	0.0809377
MSTRG.2916.1	salmon	-0.417862	0.121168	-0.567298	0.0274143
MSTRG.3234.1	salmon	-0.416588	0.122423	-0.456414	0.087246
MSTRG.12452.1	salmon	0.414602	0.124399	0.442587	0.0985234
MSTRG.24412.16	salmon	0.41034	0.128711	0.446179	0.0955007
MSTRG.21463.1	salmon	0.408567	0.130536	0.440118	0.10064
MSTRG.8714.4	salmon	0.408171	0.130945	0.78901	0.000470977	DE
MSTRG.14555.1	salmon	0.407611	0.131526	0.62055	0.0135722	DE
MSTRG.24585.1	salmon	0.407054	0.132106	0.75472	0.00114582
MSTRG.651.1	salmon	0.406884	0.132282	0.626105	0.0125241
MSTRG.7836.2	salmon	0.401481	0.137999	0.660143	0.00739953
MSTRG.22271.8	salmon	0.397965	0.141808	0.651124	0.00855783
MSTRG.8609.1	salmon	0.396653	0.143247	0.686412	0.00471273	DE	17
MSTRG.15451.2	salmon	-0.393768	0.146447	-0.427334	0.112108
MSTRG.21666.36	salmon	0.391901	0.148543	0.589347	0.0207778
MSTRG.9229.2	salmon	-0.387877	0.153128	-0.449677	0.0926206	DE
MSTRG.17558.8	salmon	0.384238	0.157355	0.669452	0.00633701
MSTRG.22208.7	salmon	0.383576	0.158132	0.73362	0.0018527
MSTRG.1260.29	salmon	0.382064	0.159917	0.530077	0.0421009
MSTRG.5195.1	salmon	-0.381024	0.161153	-0.468842	0.0779186
MSTRG.1646.5	salmon	0.380374	0.161928	0.646581	0.00919258
MSTRG.20045.6	salmon	0.379619	0.162831	0.515978	0.0489633
MSTRG.17645.1	salmon	0.379197	0.163338	0.725386	0.00220907
MSTRG.15139.1	salmon	0.37725	0.165688	0.41543	0.123572
MSTRG.14130.1	salmon	0.376263	0.166888	0.490067	0.063672
MSTRG.14587.2	salmon	0.374953	0.16849	0.549395	0.0338915
MSTRG.945.15	salmon	0.372189	0.171903	0.476222	0.0727294
MSTRG.2322.1	salmon	0.369603	0.175137	0.722062	0.00236766
MSTRG.20122.1	salmon	0.368459	0.17658	0.517156	0.0483603
MSTRG.11148.1	salmon	0.368044	0.177105	0.765818	0.000873165
MSTRG.3412.1	salmon	0.366988	0.178446	0.588065	0.0211262
MSTRG.6728.2	salmon	0.364201	0.18202	0.719668	0.00248741
MSTRG.22764.2	salmon	-0.351777	0.19851	-0.550634	0.0334095
MSTRG.17949.1	salmon	0.350638	0.200069	0.436867	0.103475
MSTRG.18351.1	salmon	0.349645	0.201433	0.697018	0.00387817	DE
MSTRG.3081.1	salmon	0.347216	0.204798	0.504964	0.0548718
MSTRG.16173.2	salmon	0.338205	0.217589	0.602074	0.0175527
MSTRG.1282.2	salmon	0.335027	0.222218	0.71986	0.00247762
MSTRG.3332.17	salmon	0.333139	0.224997	0.629071	0.011991
MSTRG.20186.1	salmon	0.3228	0.2406	0.632661	0.0113695
MSTRG.16074.1	salmon	0.320405	0.244307	0.385263	0.156157	DE
MSTRG.7775.1	salmon	0.318633	0.247073	0.563381	0.0287439
MSTRG.5055.1	salmon	0.316222	0.250867	0.591338	0.0202456
MSTRG.2192.1	salmon	0.313544	0.255123	0.59585	0.0190779
MSTRG.8463.1	salmon	0.313149	0.255754	0.50199	0.0565531
MSTRG.8807.1	salmon	0.310254	0.260411	0.545037	0.0356285
MSTRG.13087.29	salmon	0.308987	0.262466	0.53341	0.0405884
MSTRG.13461.1	salmon	0.307485	0.264914	0.577784	0.0240836
MSTRG.4484.1	salmon	0.306143	0.267111	0.684603	0.00486827
MSTRG.3293.3	salmon	-0.299127	0.278786	-0.387971	0.153019
MSTRG.1646.4	salmon	0.29701	0.282367	0.554775	0.0318356	DE
MSTRG.3034.1	salmon	-0.294878	0.286001	-0.468558	0.0781228
MSTRG.7106.38	salmon	0.28857	0.296916	0.545458	0.0354576
MSTRG.2143.1	salmon	-0.287587	0.298638	-0.513103	0.0504582
MSTRG.23765.43	salmon	0.285087	0.303045	0.46641	0.0796846
MSTRG.1643.1	salmon	-0.284534	0.304026	-0.379415	0.163076
MSTRG.16090.1	salmon	-0.282838	0.307044	-0.341243	0.213221
MSTRG.17285.1	salmon	0.280314	0.311566	0.544264	0.0359432
MSTRG.114.2	salmon	0.279552	0.312938	0.634676	0.0110317
MSTRG.4532.1	salmon	-0.268519	0.333204	-0.525513	0.0442387
MSTRG.2353.6	salmon	0.260025	0.349301	0.329144	0.230948
MSTRG.4752.1	salmon	0.256708	0.355703	0.501412	0.0568839
MSTRG.1424.2	salmon	0.256033	0.357014	0.420796	0.118309
MSTRG.19668.1	salmon	-0.255577	0.357902	-0.436425	0.103864
MSTRG.9517.2	salmon	0.250734	0.367395	0.586632	0.0215208
MSTRG.5872.1	salmon	0.237376	0.394286	0.655502	0.00797909	DE
MSTRG.15457.1	salmon	-0.237216	0.394615	-0.541811	0.0369566
MSTRG.8719.3	salmon	0.237055	0.394945	0.485883	0.0663182
MSTRG.13458.6	salmon	0.231318	0.406816	0.649482	0.00878312
MSTRG.10733.11	salmon	0.227541	0.414735	0.41824	0.120797
MSTRG.8453.16	salmon	0.226535	0.416856	0.557503	0.0308296
MSTRG.17446.1	salmon	0.219927	0.430934	0.395035	0.145036
MSTRG.12079.1	salmon	0.20757	0.457897	0.603625	0.0171876
MSTRG.6399.1	salmon	0.197002	0.481595	0.335235	0.221913
MSTRG.4141.1	salmon	0.192936	0.490869	0.560029	0.0299198
MSTRG.7106.36	salmon	0.191505	0.49415	0.429492	0.110112
MSTRG.1091.1	salmon	0.190023	0.497561	0.509131	0.0525784
MSTRG.23636.1	salmon	0.162716	0.562313	0.371813	0.17237	DE	15
MSTRG.4394.1	salmon	0.155488	0.58003	0.292546	0.290009
MSTRG.2527.4	salmon	0.150827	0.591572	0.372892	0.171031	DE
MSTRG.19037.15	salmon	0.147585	0.599655	0.42562	0.113712
MSTRG.12484.1	salmon	0.133962	0.634091	0.313152	0.25575
MSTRG.21003.1	salmon	0.133265	0.635871	0.553484	0.0323201
MSTRG.17248.3	salmon	0.119124	0.672404	0.384861	0.156626
MSTRG.9615.1	salmon	0.110719	0.694451	0.348493	0.203025	DE
MSTRG.4793.1	salmon	0.0818546	0.771812	0.482326	0.0686288
MSTRG.1920.1	salmon	0.0371733	0.89536	0.345981	0.206522
MSTRG.6876.10	darkred	0.834084	0.000110907	-0.865827	3.023e-05
MSTRG.10219.1	darkred	-0.770791	0.000769419	0.747277	0.00136449
MSTRG.3997.1	darkred	-0.766223	0.000864315	0.859231	4.06164e-05	DE
MSTRG.15211.1	darkred	-0.751173	0.00124619	0.714061	0.00278692
MSTRG.1940.1	darkred	0.750882	0.00125474	-0.684135	0.00490915	DE
MSTRG.4061.14	darkred	-0.748703	0.00132019	0.78276	0.000560199
MSTRG.18356.1	darkred	-0.740559	0.00158964	0.86111	3.7395e-05
MSTRG.20355.1	darkred	-0.737485	0.00170219	0.688954	0.00450082
MSTRG.15775.1	darkred	0.734868	0.00180297	-0.908007	2.88884e-06	DE
MSTRG.12585.1	darkred	-0.730256	0.00199223	0.58895	0.0208851
MSTRG.9571.3	darkred	0.708852	0.00309039	-0.679518	0.00532745	DE
MSTRG.23458.1	darkred	-0.706077	0.00326246	0.680009	0.00528163
MSTRG.16589.1	darkred	-0.701953	0.00353227	0.667409	0.00655925
MSTRG.7512.1	darkred	-0.694733	0.00404717	0.890578	8.54503e-06	DE	12
MSTRG.13130.1	darkred	-0.681494	0.00514511	0.773729	0.000712992
MSTRG.6010.17	darkred	-0.676325	0.00563281	0.512292	0.0508857	DE	25
MSTRG.22808.1	darkred	-0.668629	0.00642582	0.754168	0.001161	DE
MSTRG.22208.8	darkred	0.667495	0.0065497	-0.627611	0.0122512
MSTRG.23404.1	darkred	0.659484	0.00747981	-0.697208	0.00386437
MSTRG.5081.1	darkred	0.659311	0.0075009	-0.701104	0.00358995
MSTRG.19364.1	darkred	-0.646193	0.00924857	0.76048	0.000996828
MSTRG.21496.1	darkred	-0.645891	0.00929219	0.832305	0.000118334
MSTRG.22525.8	darkred	-0.643935	0.00957901	0.762844	0.000940426
MSTRG.20353.1	darkred	-0.637589	0.0105573	0.733658	0.00185117
MSTRG.1701.1	darkred	0.637127	0.0106315	-0.517608	0.0481305
MSTRG.20576.13	darkred	-0.635113	0.0109595	0.815715	0.000209392
MSTRG.13063.1	darkred	-0.634308	0.0110928	0.838324	9.47506e-05	DE
MSTRG.15527.1	darkred	-0.631985	0.0114844	0.603408	0.0172383
MSTRG.15982.1	darkred	-0.629706	0.0118792	0.882727	1.31463e-05	DE	16
MSTRG.22639.15	darkred	-0.626383	0.0124734	0.858698	4.15704e-05
MSTRG.15409.1	darkred	-0.624652	0.012792	0.764581	0.000900652
MSTRG.4248.1	darkred	-0.620878	0.0135084	0.906084	3.28895e-06	DE
MSTRG.14364.4	darkred	-0.620605	0.0135615	0.607347	0.0163354
MSTRG.20021.1	darkred	-0.61727	0.014222	0.674293	0.00583421	DE
MSTRG.1209.2	darkred	-0.609352	0.0158902	0.732274	0.00190756
MSTRG.21289.9	darkred	0.60487	0.0168988	-0.695283	0.00400597
MSTRG.20417.1	darkred	-0.604044	0.0170899	0.697437	0.00384777
MSTRG.23406.4	darkred	-0.599881	0.0180789	0.585907	0.0217226
MSTRG.7776.1	darkred	-0.596515	0.0189102	0.669308	0.00635251
MSTRG.12384.1	darkred	-0.596302	0.0189638	0.81984	0.00018266
MSTRG.5393.1	darkred	-0.594625	0.0193895	0.628943	0.0120136
MSTRG.20528.1	darkred	-0.590184	0.0205527	0.890708	8.4818e-06
MSTRG.18660.1	darkred	-0.587476	0.0212876	0.596671	0.018871
MSTRG.14673.1	darkred	-0.587345	0.0213238	0.917331	1.47582e-06
MSTRG.23102.1	darkred	-0.581281	0.0230444	0.732693	0.00189035
MSTRG.9134.1	darkred	-0.576958	0.0243342	0.731862	0.0019246
MSTRG.5735.1	darkred	-0.575461	0.0247934	0.694048	0.00409897
MSTRG.8605.1	darkred	0.573392	0.0254391	-0.603525	0.017211
MSTRG.25322.1	darkred	0.570692	0.0263005	-0.404534	0.134749	DE
MSTRG.21194.1	darkred	-0.568034	0.0271698	0.700471	0.00363344
MSTRG.19040.1	darkred	-0.56801	0.0271776	0.717903	0.00257875
MSTRG.9141.1	darkred	0.564898	0.0282233	-0.591152	0.0202948
MSTRG.19066.2	darkred	0.564827	0.0282475	-0.5524	0.0327311
MSTRG.16183.5	darkred	-0.564486	0.0283639	0.564469	0.0283698	DE
MSTRG.7366.1	darkred	0.562003	0.029223	-0.755535	0.00112372
MSTRG.9035.2	darkred	-0.561981	0.0292305	0.817279	0.000198902
MSTRG.21329.1	darkred	0.559093	0.0302544	-0.751597	0.00123383	DE
MSTRG.17973.1	darkred	-0.555574	0.0315383	0.744674	0.00144846
MSTRG.23765.32	darkred	-0.552201	0.0328071	0.811113	0.000242908
MSTRG.19845.1	darkred	-0.551738	0.0329843	0.741206	0.00156675
MSTRG.17966.2	darkred	-0.551049	0.0332492	0.706284	0.00324937
MSTRG.15560.1	darkred	0.550201	0.0335772	-0.858301	4.22919e-05
MSTRG.23100.15	darkred	-0.547163	0.0347728	0.850972	5.76199e-05
MSTRG.20852.9	darkred	-0.545794	0.0353222	0.670952	0.00617773
MSTRG.8867.4	darkred	-0.543082	0.036429	0.914147	1.87208e-06	DE
MSTRG.15005.1	darkred	-0.542546	0.0366508	0.728768	0.00205657
MSTRG.5117.1	darkred	-0.538821	0.0382201	0.612379	0.0152355
MSTRG.4246.26	darkred	-0.538524	0.0383475	0.76855	0.00081486
MSTRG.23818.39	darkred	-0.537692	0.0387056	0.788734	0.00047466	DE
MSTRG.14756.19	darkred	0.537409	0.0388278	-0.909506	2.60591e-06	DE
MSTRG.21297.1	darkred	-0.53231	0.0410832	0.581554	0.0229648
MSTRG.23124.1	darkred	0.530112	0.0420845	-0.602139	0.0175372
MSTRG.20770.1	darkred	0.529693	0.0422774	-0.35809	0.190015
MSTRG.14690.1	darkred	-0.529195	0.0425075	0.651437	0.00851542
MSTRG.16042.1	darkred	0.518842	0.0475069	-0.724063	0.00227113
MSTRG.22221.2	darkred	-0.513563	0.050217	0.508102	0.0531379
MSTRG.23464.1	darkred	-0.511698	0.0512008	0.612035	0.0153089
MSTRG.8984.1	darkred	-0.511378	0.0513713	0.688568	0.00453249
MSTRG.17102.1	darkred	-0.510842	0.0516569	0.7007	0.00361766
MSTRG.15696.3	darkred	-0.508685	0.0528202	0.644607	0.00947963
MSTRG.4246.30	darkred	-0.50504	0.0548295	0.776157	0.000668935	DE
MSTRG.21738.10	darkred	-0.503437	0.0557307	0.462092	0.0828909
MSTRG.21586.1	darkred	0.500412	0.0574602	-0.504182	0.0553102
MSTRG.20509.1	darkred	-0.497676	0.0590579	0.698458	0.00377452
MSTRG.1781.3	darkred	0.497323	0.0592666	-0.539203	0.0380567
MSTRG.14577.13	darkred	-0.492305	0.0622886	0.709042	0.00307884
MSTRG.22599.1	darkred	-0.490671	0.0632965	0.601659	0.0176513
MSTRG.3399.2	darkred	-0.488741	0.0645024	0.555108	0.0317113
MSTRG.9452.1	darkred	-0.484463	0.067234	0.753814	0.00117082
MSTRG.7291.3	darkred	-0.484092	0.0674742	0.331842	0.226918
MSTRG.18.1	darkred	0.483167	0.0680774	-0.753835	0.00117024
MSTRG.21041.3	darkred	-0.482959	0.0682136	0.420467	0.118628
MSTRG.9857.2	darkred	-0.476457	0.0725682	0.910628	2.40951e-06
MSTRG.25236.1	darkred	-0.473523	0.0745971	0.764717	0.000897599
MSTRG.18005.4	darkred	-0.472372	0.0754043	0.647589	0.00904869	DE
MSTRG.16059.1	darkred	-0.471059	0.0763327	0.626112	0.0125229
MSTRG.10221.7	darkred	-0.466676	0.0794903	0.757147	0.001081
MSTRG.18427.1	darkred	-0.461863	0.0830642	0.840025	8.88378e-05
MSTRG.9818.1	darkred	-0.461426	0.0833941	0.586301	0.0216129
MSTRG.19281.16	darkred	-0.456419	0.0872417	0.691848	0.00426884
MSTRG.16560.1	darkred	0.455131	0.0882517	-0.486709	0.0657893
MSTRG.4001.2	darkred	-0.450378	0.0920507	0.675558	0.00570814
MSTRG.17067.1	darkred	-0.45031	0.0921055	0.513523	0.0502376
MSTRG.23565.1	darkred	-0.445534	0.0960391	0.761807	0.000964851
MSTRG.19435.1	darkred	-0.445494	0.0960723	0.611931	0.0153309
MSTRG.10270.1	darkred	0.442425	0.0986618	-0.440079	0.100674
MSTRG.1645.1	darkred	-0.441855	0.0991477	0.410234	0.12882
MSTRG.19596.14	darkred	-0.436375	0.103909	0.578566	0.0238482
MSTRG.19037.16	darkred	-0.432734	0.107158	0.655909	0.0079269
MSTRG.9175.2	darkred	-0.428265	0.111244	0.640622	0.0100804
MSTRG.10625.1	darkred	0.42604	0.113317	-0.64459	0.00948223
MSTRG.19881.12	darkred	-0.418449	0.120592	0.848307	6.42204e-05
MSTRG.3068.2	darkred	-0.417672	0.121355	0.570448	0.0263792
MSTRG.23020.4	darkred	-0.413409	0.125596	0.610226	0.0156988
MSTRG.24671.29	darkred	-0.409612	0.129458	0.730125	0.00199782
MSTRG.13869.1	darkred	0.408417	0.13069	-0.659541	0.00747284
MSTRG.18321.1	darkred	-0.404853	0.134412	0.519536	0.0471587
MSTRG.15216.12	darkred	-0.403606	0.135731	0.61093	0.0155461
MSTRG.16390.2	darkred	-0.393065	0.147233	0.361215	0.185898
MSTRG.8700.1	darkred	-0.39157	0.148916	0.675303	0.00573337
MSTRG.4246.11	darkred	-0.389253	0.151549	0.695237	0.0040094
MSTRG.21667.5	darkred	-0.386278	0.154976	0.573494	0.0254067
MSTRG.4673.1	darkred	0.385558	0.155813	-0.574702	0.0250289
MSTRG.9480.1	darkred	-0.385106	0.15634	0.862804	3.46767e-05
MSTRG.10795.2	darkred	-0.384349	0.157225	0.725632	0.00219766	DE
MSTRG.1783.1	darkred	-0.384284	0.157301	0.73878	0.00165402
MSTRG.21443.2	darkred	-0.38306	0.15874	0.581347	0.0230253
MSTRG.4572.16	darkred	-0.378855	0.163749	0.539969	0.0377313
MSTRG.16170.5	darkred	-0.378611	0.164043	0.373556	0.17021
MSTRG.4838.5	darkred	-0.372343	0.171712	0.631818	0.0115131
MSTRG.22790.1	darkred	-0.372236	0.171844	0.689323	0.00447067
MSTRG.23619.1	darkred	-0.372192	0.171899	0.448879	0.0932716
MSTRG.1981.20	darkred	-0.367885	0.177307	0.450004	0.0923544
MSTRG.22913.2	darkred	-0.366225	0.17942	0.400426	0.139135
MSTRG.14628.1	darkred	-0.364565	0.181551	0.566974	0.0275225
MSTRG.25188.5	darkred	-0.36101	0.186167	0.681214	0.00517064
MSTRG.18591.4	darkred	-0.359497	0.188155	0.696137	0.0039426
MSTRG.21657.1	darkred	-0.358619	0.189314	0.445539	0.0960348
MSTRG.19837.1	darkred	-0.356437	0.192216	0.607093	0.0163926
MSTRG.583.1	darkred	0.350214	0.200652	-0.799403	0.000348431
MSTRG.20767.1	darkred	-0.349321	0.201881	0.602979	0.017339
MSTRG.7366.2	darkred	-0.344761	0.208234	0.572093	0.0258505
MSTRG.15020.1	darkred	-0.344757	0.20824	0.399981	0.139616
MSTRG.16201.1	darkred	-0.342234	0.21181	0.494632	0.0608739
MSTRG.8084.2	darkred	-0.340004	0.214996	0.709139	0.00307298
MSTRG.21233.1	darkred	0.331715	0.227108	-0.688444	0.00454268
MSTRG.695.1	darkred	0.32829	0.232233	-0.506686	0.0539152
MSTRG.17103.8	darkred	-0.315616	0.251827	0.546804	0.0349161
MSTRG.1635.1	darkred	0.314517	0.253572	-0.691893	0.00426532	DE
MSTRG.6330.1	darkred	-0.312832	0.256262	0.633226	0.0112739
MSTRG.23823.2	darkred	-0.310246	0.260425	0.671906	0.006078
MSTRG.2217.1	darkred	-0.299951	0.277399	0.633653	0.0112022
MSTRG.6304.5	darkred	-0.297211	0.282025	0.664285	0.00691072
MSTRG.9873.18	darkred	0.296694	0.282904	-0.586694	0.0215037
MSTRG.18591.5	darkred	-0.282362	0.307893	0.386781	0.154393
MSTRG.15045.15	darkred	-0.277593	0.316483	0.833139	0.000114801
MSTRG.18554.1	darkred	0.274269	0.322552	-0.582668	0.0226418
MSTRG.14437.1	darkred	-0.270271	0.329939	0.771673	0.000752101	DE
MSTRG.21393.1	darkred	-0.266206	0.337545	0.601232	0.0177533
MSTRG.2103.18	darkred	-0.265951	0.338027	0.365882	0.179859
MSTRG.23631.1	darkred	0.259009	0.351256	-0.300642	0.27624
MSTRG.6316.3	darkred	-0.258411	0.352408	0.607505	0.0163
MSTRG.13442.8	darkred	0.227732	0.414331	-0.386517	0.154699
MSTRG.19397.7	darkred	-0.227604	0.414601	0.558758	0.0303749
MSTRG.18004.1	darkred	-0.222033	0.426422	0.369835	0.174845
MSTRG.48.102	darkred	0.209611	0.453387	-0.729202	0.00203765
MSTRG.7255.2	darkred	0.20353	0.466887	-0.603776	0.0171524
MSTRG.17413.8	darkred	0.198721	0.477702	-0.508002	0.0531928
MSTRG.335.5	darkred	0.19664	0.482418	-0.5647	0.0282909
MSTRG.7552.1	darkred	0.195352	0.485348	-0.651824	0.00846316
MSTRG.13759.3	darkred	-0.195299	0.485469	0.398707	0.140998
MSTRG.10861.29	darkred	0.185609	0.507786	-0.321717	0.242272
MSTRG.18849.1	darkred	0.179949	0.521036	-0.688372	0.00454865
MSTRG.726.1	darkred	-0.17561	0.531299	0.617427	0.0141903	DE
MSTRG.16689.1	darkred	0.174472	0.534005	-0.465353	0.0804614
MSTRG.6511.1	darkred	0.172151	0.539544	-0.445044	0.096449
MSTRG.9262.1	darkred	-0.15752	0.575026	0.739064	0.00164359
MSTRG.22197.1	darkred	-0.153889	0.583979	0.489785	0.063848
MSTRG.16272.1	darkred	0.136964	0.626439	-0.499999	0.0576997	DE
MSTRG.22068.2	darkred	-0.100739	0.720926	0.527925	0.0430992
MSTRG.1137.1	darkred	-0.0954632	0.735042	0.597935	0.0185561
MSTRG.9710.1	darkred	-0.0318229	0.91036	0.450745	0.0917528
MSTRG.8549.2	darkred	-0.00663073	0.981289	-0.53298	0.0407814
MSTRG.16943.1	green	0.99026	1.61806e-12	0.950844	5.46001e-08	DE	32
MSTRG.2537.4	green	0.990203	1.68014e-12	0.975921	5.60937e-10	DE
MSTRG.5278.13	green	0.986358	1.43189e-11	0.971535	1.64696e-09	DE
MSTRG.2878.10	green	0.985305	2.31537e-11	0.976696	4.54319e-10
MSTRG.2077.3	green	0.979326	2.09919e-10	0.977792	3.33068e-10	DE
MSTRG.3634.1	green	0.97605	5.41828e-10	0.951645	4.91663e-08	DE	27
MSTRG.15325.1	green	0.974475	8.16655e-10	0.953985	3.5817e-08	DE
MSTRG.2882.1	green	0.97247	1.32857e-09	0.984398	3.40981e-11	DE	32
MSTRG.18033.2	green	0.970817	1.93334e-09	0.973821	9.61157e-10	DE	32
MSTRG.11482.17	green	0.969598	2.51501e-09	0.955806	2.76718e-08	DE	5
MSTRG.25000.1	green	0.967612	3.77673e-09	0.939962	1.95077e-07	DE
MSTRG.13032.1	green	0.967175	4.11579e-09	0.939463	2.05608e-07
MSTRG.202.6	green	0.965792	5.36367e-09	0.981998	8.59478e-11	DE	5
MSTRG.5605.1	green	0.965395	5.77632e-09	0.971763	1.56388e-09	DE	32
MSTRG.20493.6	green	0.965147	6.04708e-09	0.977405	3.72322e-10	DE
MSTRG.373.1	green	0.964535	6.76118e-09	0.93177	4.39086e-07	DE
MSTRG.2537.7	green	0.964148	7.24858e-09	0.974048	9.08659e-10	DE
MSTRG.18031.12	green	0.963833	7.66678e-09	0.991373	7.37012e-13	DE	40
MSTRG.6214.1	green	0.96328	8.45138e-09	0.919332	1.26475e-06	DE	5
MSTRG.20045.7	green	0.962235	1.01166e-08	0.927683	6.34518e-07	DE
MSTRG.21063.12	green	0.957857	2.042e-08	0.966473	4.7147e-09
MSTRG.24626.1	green	0.957633	2.1123e-08	0.957097	2.2893e-08	DE
MSTRG.12510.17	green	0.952922	4.14401e-08	0.942152	1.54036e-07
MSTRG.20777.4	green	0.951581	4.95805e-08	0.964077	7.34144e-09
MSTRG.13073.3	green	0.951047	5.31766e-08	0.98575	1.89853e-11	DE
MSTRG.15321.1	green	0.949009	6.89805e-08	0.930089	5.12251e-07	DE
MSTRG.24417.7	green	0.948884	7.00624e-08	0.971214	1.77025e-09	DE
MSTRG.21543.1	green	0.947278	8.53374e-08	0.944118	1.23623e-07	DE	27
MSTRG.14760.1	green	0.946915	8.91469e-08	0.94565	1.03575e-07
MSTRG.21911.8	green	0.945678	1.03237e-07	0.956214	2.60773e-08	DE
MSTRG.14821.1	green	0.944019	1.25019e-07	0.920554	1.14874e-06	DE	27
MSTRG.21887.12	green	0.943128	1.38243e-07	0.909988	2.52001e-06	DE
MSTRG.19209.95	green	0.942411	1.49701e-07	0.955274	2.98702e-08
MSTRG.17882.5	green	0.940045	1.9336e-07	0.949922	6.14709e-08	DE
MSTRG.22676.1	green	0.939559	2.03551e-07	0.895823	6.29087e-06	DE	32
MSTRG.22342.1	green	0.939111	2.13318e-07	0.950171	5.95504e-08	DE
MSTRG.2880.1	green	0.938665	2.23427e-07	0.980095	1.64414e-10	DE	40
MSTRG.2025.1	green	0.937397	2.54437e-07	0.969886	2.3655e-09
MSTRG.5429.1	green	0.936484	2.78913e-07	0.895345	6.4732e-06
MSTRG.18420.1	green	0.935696	3.01604e-07	0.917189	1.49194e-06	DE
MSTRG.17699.1	green	0.933803	3.62523e-07	0.921354	1.07779e-06
MSTRG.15771.1	green	0.933047	3.8957e-07	0.941787	1.60323e-07
MSTRG.678.18	green	0.932241	4.20264e-07	0.87947	1.55814e-05	DE
MSTRG.25323.3	green	0.931937	4.32318e-07	0.927794	6.28397e-07	DE
MSTRG.22853.1	green	0.931622	4.45181e-07	0.924864	8.0791e-07
MSTRG.10376.1	green	0.93151	4.49793e-07	0.963226	8.53048e-09	DE	40
MSTRG.19905.12	green	0.931073	4.68276e-07	0.914303	1.85073e-06	DE
MSTRG.8769.2	green	0.931008	4.71076e-07	0.892361	7.71361e-06	DE
MSTRG.21887.15	green	0.930885	4.76441e-07	0.954109	3.52038e-08	DE
MSTRG.9946.1	green	0.93056	4.90808e-07	0.892774	7.531e-06
MSTRG.10530.1	green	0.926191	7.21933e-07	0.937687	2.47038e-07	DE
MSTRG.2078.1	green	0.925197	7.85604e-07	0.936967	2.65733e-07	DE
MSTRG.2044.25	green	0.924265	8.49495e-07	0.966145	5.01885e-09	DE
MSTRG.21083.1	green	0.923454	9.08596e-07	0.931756	4.39657e-07
MSTRG.12439.52	green	0.922804	9.58374e-07	0.930874	4.76924e-07	DE
MSTRG.5349.25	green	0.922706	9.6608e-07	0.946245	9.65633e-08
MSTRG.17244.12	green	0.922366	9.93199e-07	0.922261	1.0017e-06
MSTRG.2878.24	green	0.922038	1.01998e-06	0.935182	3.17235e-07
MSTRG.21612.22	green	0.922017	1.02175e-06	0.928579	5.86409e-07	DE
MSTRG.24466.1	green	-0.921697	1.04848e-06	-0.840063	8.87111e-05
MSTRG.4017.1	green	0.920488	1.15477e-06	0.950851	5.45462e-08	DE
MSTRG.11287.10	green	0.920338	1.16856e-06	0.953747	3.70173e-08	DE	40
MSTRG.2044.23	green	0.918924	1.30565e-06	0.957847	2.04516e-08	DE
MSTRG.20405.8	green	0.918568	1.34214e-06	0.89686	5.90996e-06
MSTRG.3430.1	green	0.918284	1.37189e-06	0.846538	6.89362e-05	DE	32
MSTRG.7007.1	green	0.918258	1.37472e-06	0.868433	2.67869e-05
MSTRG.10430.1	green	0.917946	1.40804e-06	0.906945	3.10439e-06
MSTRG.6866.1	green	0.917226	1.48764e-06	0.921389	1.07474e-06
MSTRG.1462.1	green	0.914288	1.85279e-06	0.929304	5.49754e-07
MSTRG.18824.1	green	0.913916	1.90402e-06	0.888107	9.81899e-06
MSTRG.22719.37	green	0.913784	1.92235e-06	0.923661	8.93154e-07
MSTRG.15780.2	green	-0.913358	1.98285e-06	-0.931724	4.40993e-07
MSTRG.17709.1	green	0.913209	2.00448e-06	0.952624	4.3144e-08	DE	40
MSTRG.24577.2	green	0.912435	2.1195e-06	0.918317	1.36848e-06	DE
MSTRG.21089.3	green	0.91128	2.30133e-06	0.908938	2.71023e-06
MSTRG.14558.4	green	0.910866	2.36963e-06	0.932927	3.94007e-07	DE
MSTRG.23406.1	green	-0.910852	2.37186e-06	-0.825409	0.00015108
MSTRG.12439.54	green	0.908995	2.69954e-06	0.907433	3.00377e-06	DE
MSTRG.21792.1	green	-0.908628	2.76869e-06	-0.847159	6.72511e-05
MSTRG.2095.1	green	0.90791	2.90795e-06	0.849237	6.18484e-05	DE
MSTRG.14759.1	green	0.907177	3.05632e-06	0.948753	7.12168e-08	DE	40
MSTRG.5123.1	green	0.906652	3.16635e-06	0.866138	2.98003e-05
MSTRG.20008.5	green	0.906447	3.2102e-06	0.859638	3.98999e-05	DE
MSTRG.8536.1	green	0.906262	3.25e-06	0.894049	6.98967e-06
MSTRG.24412.17	green	0.906173	3.26946e-06	0.880633	1.46725e-05
MSTRG.1158.1	green	0.906018	3.30338e-06	0.848525	6.36592e-05
MSTRG.15197.2	green	0.90559	3.39892e-06	0.893386	7.26687e-06	DE
MSTRG.22040.1	green	0.901558	4.41639e-06	0.897014	5.85517e-06
MSTRG.8812.1	green	0.901097	4.54726e-06	0.904445	3.66563e-06
MSTRG.15491.1	green	0.900046	4.85804e-06	0.897422	5.71184e-06
MSTRG.8356.1	green	0.899525	5.01845e-06	0.93755	2.50511e-07
MSTRG.4387.12	green	0.899461	5.03861e-06	0.930695	4.84766e-07	DE
MSTRG.14276.1	green	-0.898975	5.19257e-06	-0.835975	0.000103442	DE
MSTRG.22827.5	green	0.898756	5.26323e-06	0.850334	5.91474e-05	DE
MSTRG.1157.14	green	0.898286	5.41779e-06	0.874253	2.0256e-05	DE
MSTRG.11556.1	green	0.897816	5.57635e-06	0.96388	7.60322e-09
MSTRG.19995.1	green	0.896825	5.9227e-06	0.908436	2.80539e-06
MSTRG.23117.20	green	0.896274	6.12285e-06	0.81942	0.000185246	DE	24
MSTRG.13073.2	green	0.895921	6.25403e-06	0.883132	1.28669e-05
MSTRG.22408.26	green	-0.895534	6.40049e-06	-0.82403	0.000158446	DE
MSTRG.678.13	green	0.894804	6.68504e-06	0.892178	7.79583e-06	DE
MSTRG.8803.1	green	0.894381	6.85428e-06	0.87736	1.73497e-05	DE
MSTRG.712.4	green	0.894324	6.87733e-06	0.866339	2.95267e-05	DE
MSTRG.24703.1	green	0.893304	7.30184e-06	0.880597	1.46995e-05	DE
MSTRG.14016.1	green	0.892808	7.51622e-06	0.894921	6.63844e-06
MSTRG.8638.1	green	0.892199	7.78647e-06	0.884016	1.22744e-05
MSTRG.20819.4	green	0.891235	8.23059e-06	0.896502	6.03929e-06	DE
MSTRG.2878.9	green	0.891191	8.25114e-06	0.907285	3.03401e-06
MSTRG.25290.1	green	0.889885	8.88774e-06	0.925855	7.42918e-07
MSTRG.193.53	green	0.889577	9.04369e-06	0.931141	4.65376e-07
MSTRG.12925.3	green	0.888358	9.68274e-06	0.89911	5.14932e-06	DE
MSTRG.24581.8	green	0.887569	1.01164e-05	0.929875	5.22267e-07
MSTRG.21015.1	green	0.887189	1.03313e-05	0.922784	9.59941e-07
MSTRG.21523.8	green	0.886639	1.06486e-05	0.892319	7.73261e-06
MSTRG.8242.2	green	0.885498	1.13324e-05	0.927411	6.49749e-07
MSTRG.11450.16	green	0.885485	1.13401e-05	0.905634	3.38909e-06
MSTRG.4137.1	green	0.884033	1.22633e-05	0.943434	1.33573e-07
MSTRG.8487.1	green	-0.882962	1.29838e-05	-0.888659	9.5215e-06	DE	36
MSTRG.5484.1	green	0.882171	1.35383e-05	0.893041	7.41473e-06
MSTRG.2090.14	green	0.882099	1.35894e-05	0.856427	4.58452e-05
MSTRG.20496.1	green	0.881916	1.37207e-05	0.865434	3.07803e-05
MSTRG.2671.1	green	0.881839	1.37764e-05	0.940552	1.83198e-07
MSTRG.19209.47	green	0.881273	1.41912e-05	0.910507	2.43021e-06
MSTRG.4218.5	green	0.881248	1.42099e-05	0.915452	1.70012e-06	DE
MSTRG.21916.1	green	0.879856	1.52748e-05	0.898215	5.44149e-06	DE
MSTRG.7211.1	green	0.879625	1.54573e-05	0.886359	1.08131e-05
MSTRG.516.1	green	0.878663	1.62392e-05	0.867259	2.82948e-05	DE
MSTRG.3633.1	green	0.877821	1.69496e-05	0.933967	3.56875e-07	DE
MSTRG.11068.12	green	-0.877591	1.71483e-05	-0.843318	7.82559e-05
MSTRG.25003.1	green	0.877236	1.74593e-05	0.895765	6.31281e-06
MSTRG.8556.1	green	0.875436	1.91055e-05	0.939837	1.97671e-07
MSTRG.9078.1	green	0.874974	1.95477e-05	0.81276	0.000230443	DE	32
MSTRG.516.2	green	0.874396	2.01137e-05	0.933611	3.69254e-07	DE
MSTRG.12439.56	green	0.874391	2.01184e-05	0.885442	1.13668e-05	DE
MSTRG.24931.27	green	0.874111	2.03976e-05	0.939234	2.10592e-07	DE
MSTRG.8936.1	green	0.873291	2.12332e-05	0.950407	5.77736e-08
MSTRG.17299.1	green	0.872847	2.16973e-05	0.862134	3.57314e-05	DE
MSTRG.21624.1	green	0.87241	2.21625e-05	0.921078	1.10181e-06
MSTRG.8361.4	green	0.870871	2.38654e-05	0.905436	3.43383e-06
MSTRG.3996.22	green	-0.87073	2.40273e-05	-0.868945	2.615e-05
MSTRG.14900.1	green	-0.870134	2.47197e-05	-0.905212	3.48504e-06
MSTRG.22267.1	green	-0.869677	2.52618e-05	-0.819045	0.000187583
MSTRG.21013.1	green	0.867369	2.8151e-05	0.919947	1.20525e-06
MSTRG.24608.1	green	0.866704	2.90331e-05	0.889502	9.08164e-06
MSTRG.15505.27	green	0.866068	2.98974e-05	0.924022	8.66867e-07	DE
MSTRG.2878.7	green	0.866002	2.99884e-05	0.883558	1.25789e-05
MSTRG.20585.1	green	0.865379	3.08578e-05	0.919866	1.21291e-06	DE	40
MSTRG.17502.1	green	0.865352	3.08959e-05	0.890326	8.66809e-06	DE
MSTRG.8486.1	green	-0.865098	3.1257e-05	-0.898058	5.49413e-06
MSTRG.22916.1	green	0.864295	3.24208e-05	0.931757	4.39616e-07
MSTRG.20540.1	green	0.863669	3.33525e-05	0.908398	2.81278e-06
MSTRG.21887.11	green	0.863515	3.35845e-05	0.910603	2.41377e-06
MSTRG.14945.1	green	0.862617	3.4968e-05	0.842404	8.10841e-05
MSTRG.201.4	green	0.862323	3.54302e-05	0.896075	6.1967e-06
MSTRG.10481.3	green	0.862095	3.57938e-05	0.93143	4.53131e-07
MSTRG.6966.1	green	0.861459	3.6821e-05	0.849171	6.20153e-05
MSTRG.1229.1	green	0.861373	3.69625e-05	0.86372	3.3275e-05
MSTRG.13436.1	green	0.8612	3.72467e-05	0.85634	4.60168e-05
MSTRG.2878.25	green	0.861134	3.73554e-05	0.926255	7.17971e-07	DE	5
MSTRG.14582.2	green	0.860733	3.80243e-05	0.875252	1.92806e-05
MSTRG.25086.1	green	-0.860238	3.8862e-05	-0.90816	2.85882e-06
MSTRG.19008.13	green	-0.859748	3.97069e-05	-0.904672	3.61132e-06	DE	36
MSTRG.14990.13	green	-0.859262	4.05613e-05	-0.890209	8.72624e-06
MSTRG.693.2	green	0.859163	4.07371e-05	0.851788	5.57141e-05
MSTRG.8243.55	green	0.859111	4.08283e-05	0.882379	1.33905e-05
MSTRG.4556.19	green	0.859005	4.10171e-05	0.893867	7.06508e-06
MSTRG.3636.1	green	0.85898	4.10618e-05	0.805235	0.000291987
MSTRG.13338.5	green	0.858243	4.23988e-05	0.890673	8.49898e-06
MSTRG.14756.15	green	0.857858	4.31105e-05	0.907263	3.03853e-06	DE	32
MSTRG.7007.9	green	0.857601	4.35917e-05	0.885189	1.15236e-05
MSTRG.12401.2	green	0.857587	4.36182e-05	0.897094	5.82675e-06
MSTRG.25116.1	green	0.857549	4.36901e-05	0.94445	1.1902e-07	DE	40
MSTRG.7007.8	green	0.856105	4.6479e-05	0.855391	4.79127e-05
MSTRG.20787.6	green	0.855676	4.73366e-05	0.841275	8.46897e-05
MSTRG.878.1	green	0.855426	4.78412e-05	0.912475	2.11339e-06
MSTRG.5881.1	green	0.855231	4.82399e-05	0.840968	8.56963e-05
MSTRG.1987.2	green	0.854897	4.89257e-05	0.832542	0.000117321
MSTRG.5865.2	green	0.854686	4.93645e-05	0.78297	0.000557002
MSTRG.14929.2	green	0.854308	5.01559e-05	0.915409	1.7055e-06	DE
MSTRG.24872.2	green	0.854152	5.04862e-05	0.852309	5.45267e-05	DE
MSTRG.10654.1	green	0.853483	5.19239e-05	0.89367	7.14701e-06	DE
MSTRG.19451.3	green	0.852888	5.32281e-05	0.858345	4.22114e-05
MSTRG.23740.2	green	0.852691	5.36679e-05	0.884041	1.22579e-05
MSTRG.21154.2	green	-0.852403	5.43129e-05	-0.830567	0.000125972
MSTRG.24876.1	green	0.852318	5.4505e-05	0.882687	1.31746e-05
MSTRG.21911.10	green	0.852128	5.4937e-05	0.886477	1.07433e-05
MSTRG.17473.4	green	0.85202	5.51826e-05	0.830918	0.000124398
MSTRG.2249.1	green	0.851606	5.61344e-05	0.913309	1.98992e-06
MSTRG.19135.1	green	-0.851574	5.62091e-05	-0.884513	1.19515e-05	DE
MSTRG.2388.5	green	0.851314	5.68149e-05	0.880222	1.49883e-05
MSTRG.19808.1	green	-0.851292	5.68651e-05	-0.885049	1.16114e-05
MSTRG.19347.1	green	0.851199	5.70843e-05	0.912287	2.14208e-06
MSTRG.17388.2	green	0.850314	5.91947e-05	0.876109	1.84755e-05
MSTRG.5190.1	green	-0.849939	6.01094e-05	-0.768946	0.000806673
MSTRG.3064.1	green	0.849324	6.16306e-05	0.862717	3.48114e-05
MSTRG.11825.1	green	0.848283	6.42822e-05	0.873633	2.08806e-05	DE	32
MSTRG.14537.1	green	0.848002	6.50137e-05	0.893512	7.21365e-06	DE
MSTRG.20124.9	green	0.847614	6.60351e-05	0.877795	1.69726e-05
MSTRG.17435.1	green	0.847019	6.76285e-05	0.836326	0.000102104
MSTRG.20819.1	green	0.845028	7.31872e-05	0.867501	2.79791e-05	DE
MSTRG.8752.1	green	0.844991	7.3292e-05	0.892526	7.6405e-06
MSTRG.6870.1	green	0.844844	7.37182e-05	0.766358	0.000861377	DE
MSTRG.5122.1	green	0.844822	7.3782e-05	0.897445	5.7038e-06	DE
MSTRG.21543.2	green	0.844163	7.57166e-05	0.823238	0.000162807
MSTRG.2090.13	green	0.843892	7.65236e-05	0.776243	0.000667412	DE
MSTRG.24540.10	green	0.843703	7.70915e-05	0.87514	1.93882e-05
MSTRG.19367.1	green	0.843572	7.74865e-05	0.915723	1.66608e-06
MSTRG.19228.1	green	-0.842908	7.95155e-05	-0.886185	1.0916e-05
MSTRG.4620.1	green	0.842682	8.02148e-05	0.816491	0.000204132
MSTRG.14344.1	green	0.842577	8.05415e-05	0.88551	1.13249e-05
MSTRG.5904.2	green	0.84225	8.15674e-05	0.907718	2.94617e-06
MSTRG.15774.1	green	0.840945	8.57716e-05	0.845364	7.22237e-05	DE
MSTRG.2670.1	green	0.840844	8.6104e-05	0.847463	6.64361e-05
MSTRG.12504.37	green	0.840525	8.71592e-05	0.883863	1.23753e-05
MSTRG.21326.1	green	0.840417	8.75208e-05	0.827792	0.000139016
MSTRG.20785.2	green	0.840323	8.78352e-05	0.856376	4.59444e-05
MSTRG.22732.1	green	-0.840157	8.83937e-05	-0.888463	9.62649e-06
MSTRG.20819.2	green	0.839815	8.95518e-05	0.808661	0.000262486	DE
MSTRG.12378.3	green	0.839589	9.0323e-05	0.867846	2.7532e-05
MSTRG.23772.15	green	-0.839368	9.10848e-05	-0.791125	0.000443556
MSTRG.20089.1	green	0.839029	9.22611e-05	0.866778	2.89332e-05
MSTRG.24417.4	green	0.838992	9.2392e-05	0.843356	7.81413e-05
MSTRG.618.1	green	0.838705	9.33991e-05	0.794153	0.000406569
MSTRG.8962.1	green	0.837994	9.59328e-05	0.790547	0.00045091	DE
MSTRG.15280.1	green	0.836654	0.000100865	0.86699	2.86503e-05	DE	5
MSTRG.17496.1	green	0.836178	0.000102666	0.871501	2.31562e-05
MSTRG.19338.1	green	-0.834764	0.000108173	-0.894801	6.686e-06
MSTRG.25175.1	green	0.833877	0.000111751	0.811522	0.00023976
MSTRG.7315.1	green	0.833714	0.000112421	0.832729	0.000116528
MSTRG.4560.1	green	0.833496	0.00011332	0.839708	8.99173e-05
MSTRG.1156.1	green	0.833273	0.000114244	0.864355	3.2332e-05
MSTRG.10405.2	green	-0.833176	0.000114649	-0.900341	4.76905e-06
MSTRG.21887.14	green	0.832671	0.000116772	0.789371	0.000466199	DE
MSTRG.23700.3	green	0.831443	0.000122072	0.884209	1.21486e-05
MSTRG.18075.4	green	0.829973	0.000128678	0.847998	6.50254e-05
MSTRG.8680.1	green	-0.829873	0.000129135	-0.705087	0.00332566
MSTRG.9580.1	green	0.829684	0.000130012	0.911293	2.29919e-06
MSTRG.21827.8	green	0.829565	0.000130563	0.881081	1.43337e-05
MSTRG.15175.1	green	-0.82914	0.000132548	-0.861183	3.72745e-05
MSTRG.19887.1	green	-0.82848	0.00013568	-0.811015	0.000243665
MSTRG.5363.1	green	0.828103	0.000137501	0.91251	2.10813e-06
MSTRG.17696.1	green	0.828096	0.000137535	0.921489	1.06609e-06
MSTRG.8726.1	green	0.827943	0.000138279	0.844911	7.3525e-05
MSTRG.12443.4	green	0.827776	0.000139092	0.819444	0.000185099	DE
MSTRG.25084.1	green	0.827745	0.000139244	0.889528	9.06868e-06
MSTRG.14491.2	green	0.82677	0.000144087	0.856118	4.6455e-05
MSTRG.6876.11	green	0.825889	0.000148584	0.801264	0.00032953
MSTRG.21692.1	green	0.825657	0.000149787	0.849472	6.12611e-05
MSTRG.18075.7	green	0.822453	0.000167231	0.730026	0.00200205	DE
MSTRG.12186.1	green	0.821596	0.000172171	0.904608	3.62654e-06
MSTRG.2065.1	green	0.819678	0.000183657	0.917108	1.50114e-06
MSTRG.17932.1	green	0.819313	0.000185912	0.851539	5.62905e-05
MSTRG.23257.1	green	0.818616	0.00019028	0.809396	0.000256485
MSTRG.14107.1	green	0.818389	0.000191723	0.867736	2.7674e-05	DE
MSTRG.12060.2	green	0.817589	0.000196877	0.871372	2.33001e-05
MSTRG.12441.1	green	0.816741	0.000202463	0.842162	8.18459e-05
MSTRG.14882.3	green	0.816711	0.000202662	0.812329	0.000233653
MSTRG.20818.1	green	0.815889	0.000208203	0.831793	0.000120541
MSTRG.8073.4	green	0.815346	0.000211932	0.737129	0.00171563	DE
MSTRG.21911.15	green	0.815078	0.000213791	0.873244	2.12818e-05
MSTRG.465.1	green	0.814938	0.000214764	0.860281	3.87884e-05
MSTRG.4167.2	green	0.814879	0.000215179	0.883399	1.26856e-05	DE
MSTRG.2478.2	green	0.814759	0.000216018	0.827477	0.000140562
MSTRG.23772.29	green	-0.814366	0.000218794	-0.846083	7.01947e-05
MSTRG.643.1	green	0.814361	0.000218829	0.88829	9.71952e-06
MSTRG.23779.1	green	-0.814194	0.000220022	-0.829392	0.000131367
MSTRG.22902.1	green	0.813467	0.000225252	0.855694	4.73003e-05
MSTRG.21327.4	green	0.813082	0.000228068	0.803891	0.000304277	DE
MSTRG.9343.1	green	0.812842	0.000229836	0.898401	5.37987e-06
MSTRG.2064.2	green	0.811579	0.000239329	0.846122	7.00872e-05
MSTRG.5757.2	green	0.811571	0.00023939	0.832202	0.000118774
MSTRG.11769.1	green	0.811407	0.00024064	0.856483	4.57356e-05
MSTRG.4242.1	green	0.81133	0.000241233	0.845421	7.20617e-05
MSTRG.14948.1	green	0.811128	0.000242792	0.851247	5.6971e-05
MSTRG.15572.1	green	0.810998	0.000243803	0.885195	1.152e-05
MSTRG.5812.1	green	-0.809869	0.000252686	-0.812216	0.000234499
MSTRG.8537.1	green	0.809531	0.000255399	0.911158	2.32128e-06
MSTRG.9765.1	green	0.809458	0.000255988	0.830019	0.000128465
MSTRG.7735.1	green	0.809016	0.000259578	0.846834	6.81294e-05
MSTRG.275.1	green	0.807866	0.000269107	0.884868	1.17252e-05	DE
MSTRG.21194.18	green	0.80775	0.000270084	0.879344	1.56824e-05
MSTRG.10051.1	green	0.807468	0.000272472	0.855738	4.72123e-05
MSTRG.20181.2	green	0.807309	0.00027382	0.869739	2.51873e-05	DE
MSTRG.5889.1	green	0.806139	0.000283955	0.846118	7.00974e-05
MSTRG.24331.1	green	-0.805377	0.000290718	-0.876214	1.8378e-05
MSTRG.20851.1	green	0.804969	0.000294389	0.826889	0.000143488
MSTRG.22858.1	green	0.804539	0.000298307	0.885325	1.14392e-05
MSTRG.21516.1	green	0.804266	0.000300812	0.772609	0.0007341
MSTRG.12483.1	green	0.804211	0.000301316	0.874789	1.97277e-05
MSTRG.23117.2	green	0.803774	0.000305374	0.82642	0.00014586
MSTRG.23636.3	green	-0.80359	0.000307095	-0.767183	0.000843612
MSTRG.21107.1	green	-0.803585	0.000307137	-0.776748	0.00065856	DE	12
MSTRG.8520.2	green	0.80268	0.000315711	0.905491	3.42141e-06
MSTRG.4117.1	green	0.801785	0.000324387	0.861363	3.69788e-05
MSTRG.14205.1	green	-0.801747	0.000324763	-0.824123	0.000157941
MSTRG.18153.1	green	0.800837	0.000333787	0.837757	9.67925e-05
MSTRG.9023.14	green	-0.800149	0.000340749	-0.821544	0.000172471	DE
MSTRG.17577.1	green	0.799564	0.000346755	0.792933	0.000421153
MSTRG.2885.1	green	0.799228	0.000350251	0.816237	0.000205837
MSTRG.15241.1	green	-0.799181	0.000350739	-0.720775	0.00243144
MSTRG.19483.2	green	0.799075	0.000351847	0.825393	0.000151162
MSTRG.2094.1	green	0.798127	0.000361889	0.747197	0.001367	DE
MSTRG.14575.1	green	0.798081	0.000362385	0.784663	0.000531698
MSTRG.12767.1	green	0.7971	0.000373033	0.806553	0.000280336
MSTRG.9972.1	green	0.796958	0.000374593	0.873595	2.09201e-05
MSTRG.21089.2	green	0.796335	0.000381515	0.777834	0.000639819
MSTRG.21097.1	green	0.795788	0.000387678	0.794133	0.000406802
MSTRG.20351.41	green	0.795402	0.000392068	0.793527	0.000414
MSTRG.19132.1	green	-0.794602	0.00040131	-0.812481	0.000232513	DE
MSTRG.22852.1	green	0.793317	0.000416523	0.77077	0.00076984
MSTRG.19099.1	green	0.791671	0.000436693	0.807976	0.000268178
MSTRG.6061.1	green	0.791524	0.000438526	0.829037	0.000133033
MSTRG.11254.4	green	0.78897	0.000471507	0.862211	3.56091e-05
MSTRG.18421.5	green	0.788611	0.000476301	0.842389	8.11308e-05
MSTRG.7790.1	green	0.787846	0.000486654	0.876931	1.77292e-05
MSTRG.21051.1	green	-0.78733	0.000493736	-0.705723	0.00328493
MSTRG.21591.1	green	0.787303	0.000494107	0.656549	0.00784539	DE	24
MSTRG.6820.1	green	0.786922	0.000499394	0.784718	0.00053088
MSTRG.17708.1	green	0.786724	0.000502152	0.84293	7.94484e-05	DE	32
MSTRG.13520.1	green	-0.785672	0.000517067	-0.831629	0.000121258
MSTRG.18494.2	green	0.785544	0.000518896	0.712082	0.00289925
MSTRG.15376.3	green	0.78524	0.000523286	0.825012	0.000153172
MSTRG.2212.30	green	0.784786	0.000529887	0.842428	8.10084e-05
MSTRG.3536.1	green	0.784641	0.00053202	0.782038	0.000571332
MSTRG.22707.2	green	0.784578	0.000532944	0.74263	0.00151725	DE
MSTRG.118.5	green	0.784312	0.000536854	0.776273	0.000666891
MSTRG.20556.1	green	-0.783854	0.00054367	-0.826744	0.000144218
MSTRG.14810.4	green	0.783367	0.000550973	0.782415	0.0005655
MSTRG.7161.1	green	0.783341	0.000551363	0.888411	9.65425e-06
MSTRG.7551.1	green	0.782885	0.000558284	0.773914	0.000709552
MSTRG.18005.1	green	-0.782019	0.000571632	-0.77756	0.000644513
MSTRG.4221.1	green	0.78115	0.000585288	0.868186	2.70982e-05
MSTRG.13635.1	green	0.780768	0.000591371	0.786284	0.000508348
MSTRG.18961.4	green	-0.780737	0.000591866	-0.824932	0.000153594
MSTRG.7879.1	green	0.780606	0.000593961	0.873017	2.15182e-05
MSTRG.23854.2	green	-0.780261	0.000599524	-0.751605	0.0012336
MSTRG.21917.1	green	0.78023	0.000600026	0.810239	0.000249743	DE
MSTRG.15651.1	green	0.779742	0.00060796	0.842121	8.19761e-05
MSTRG.20065.1	green	0.779323	0.000614838	0.626233	0.0125008	DE
MSTRG.17743.1	green	0.778962	0.000620818	0.789675	0.000462214
MSTRG.8176.22	green	0.778802	0.000623486	0.789385	0.000466012
MSTRG.6204.1	green	0.778324	0.000631516	0.84694	6.78401e-05
MSTRG.24582.1	green	0.778222	0.000633243	0.787068	0.000497356
MSTRG.14836.1	green	0.777015	0.000653913	0.815138	0.000213374
MSTRG.5909.1	green	0.776608	0.000661001	0.784363	0.000536109
MSTRG.21089.13	green	0.776289	0.000666606	0.773777	0.000712106
MSTRG.23724.2	green	0.776055	0.000670737	0.7345	0.00181751
MSTRG.9988.1	green	-0.775641	0.000678106	-0.841312	8.45702e-05
MSTRG.20832.1	green	0.775544	0.00067985	0.807407	0.000272985
MSTRG.641.1	green	0.774788	0.000693493	0.730939	0.00196324
MSTRG.22094.2	green	0.774568	0.000697507	0.783973	0.000541885
MSTRG.4254.1	green	-0.77371	0.000713342	-0.813998	0.00022142
MSTRG.674.1	green	0.773577	0.00071583	0.80429	0.000300593
MSTRG.22565.21	green	0.773438	0.000718429	0.818873	0.000188659
MSTRG.4558.1	green	0.772588	0.000734499	0.884502	1.19589e-05
MSTRG.14495.1	green	0.772516	0.000735857	0.83538	0.000105745
MSTRG.23234.1	green	-0.772206	0.00074181	-0.835993	0.000103374
MSTRG.14016.6	green	0.771968	0.000746385	0.851828	5.56227e-05
MSTRG.13964.2	green	0.771466	0.000756151	0.832416	0.000117857
MSTRG.5907.5	green	0.771325	0.00075891	0.829018	0.000133121
MSTRG.11601.40	green	0.770859	0.000768075	0.768423	0.000817499
MSTRG.5757.1	green	0.770821	0.000768823	0.785423	0.000520634
MSTRG.13506.1	green	0.770292	0.000779351	0.814335	0.000219013
MSTRG.23829.10	green	-0.770032	0.000784579	-0.812009	0.000236056
MSTRG.18160.1	green	0.769843	0.000788388	0.707513	0.00317247	DE
MSTRG.19366.1	green	0.768492	0.000816051	0.827471	0.000140592
MSTRG.17972.20	green	-0.767696	0.00083272	-0.809122	0.000258713
MSTRG.14319.1	green	-0.767574	0.000835305	-0.768098	0.000824283
MSTRG.5316.2	green	0.767488	0.000837135	0.652069	0.00843014	DE
MSTRG.10017.15	green	0.767237	0.000842469	0.693141	0.00416832
MSTRG.14756.14	green	0.766773	0.000852398	0.684126	0.00490998
MSTRG.11722.1	green	0.765442	0.000881441	0.636408	0.0107477
MSTRG.19931.1	green	0.764124	0.000910984	0.799837	0.000343941
MSTRG.20413.19	green	0.763986	0.000914107	0.793561	0.000413599
MSTRG.21892.1	green	0.763347	0.000928763	0.799352	0.000348957
MSTRG.7584.2	green	0.763137	0.00093362	0.797959	0.000363698
MSTRG.17804.1	green	-0.762718	0.000943354	-0.735367	0.00178338	DE
MSTRG.7651.14	green	0.762645	0.000945067	0.807158	0.000275114
MSTRG.329.1	green	0.761745	0.000966326	0.873028	2.15069e-05
MSTRG.4467.2	green	0.761395	0.000974677	0.778723	0.00062481
MSTRG.7007.3	green	0.760822	0.000988503	0.78071	0.000592296
MSTRG.2077.1	green	0.760559	0.000994915	0.826659	0.000144647
MSTRG.9717.1	green	0.760406	0.000998644	0.785159	0.000524461	DE
MSTRG.22484.2	green	0.759518	0.00102056	0.820229	0.000180295
MSTRG.19484.1	green	0.758865	0.00103693	0.758767	0.00103939
MSTRG.9490.2	green	0.75885	0.00103732	0.79989	0.000343394
MSTRG.21260.1	green	0.75851	0.00104593	0.85217	5.48402e-05
MSTRG.20348.24	green	0.758248	0.00105258	0.792417	0.000427448
MSTRG.4432.1	green	0.75748	0.00107235	0.805353	0.000290928
MSTRG.22777.6	green	0.755556	0.00112316	0.831695	0.000120971
MSTRG.23618.1	green	-0.754993	0.00113839	-0.745925	0.0014076
MSTRG.4006.2	green	0.753795	0.00117135	0.828623	0.000134997
MSTRG.2172.1	green	0.75176	0.00122911	0.804538	0.00029831
MSTRG.17342.26	green	0.750079	0.00127854	0.768452	0.000816881
MSTRG.4637.2	green	0.750058	0.00127917	0.713218	0.00283433
MSTRG.18591.2	green	0.749062	0.0013092	0.72885	0.002053
MSTRG.1939.1	green	0.748564	0.00132445	0.766631	0.000855468
MSTRG.3035.1	green	-0.748382	0.00133004	-0.697548	0.00383974
MSTRG.18608.2	green	-0.747822	0.0013474	-0.677797	0.00549033
MSTRG.3985.1	green	-0.747217	0.00136638	-0.821288	0.000173973
MSTRG.19959.1	green	0.746575	0.00138673	0.742575	0.00151915
MSTRG.17700.1	green	0.746518	0.00138854	0.783612	0.000547294
MSTRG.7926.2	green	0.746163	0.00139992	0.789798	0.0004606
MSTRG.12538.1	green	0.746094	0.00140214	0.786795	0.000501169
MSTRG.5906.2	green	0.745792	0.00141188	0.797562	0.000367981
MSTRG.2212.22	green	0.745141	0.00143309	0.785026	0.000526385
MSTRG.21894.6	green	0.744908	0.00144075	0.717689	0.00259
MSTRG.4280.16	green	0.744615	0.00145042	0.741777	0.00154676
MSTRG.3704.1	green	0.743154	0.00149939	0.756607	0.00109517
MSTRG.15197.6	green	0.742628	0.00151733	0.82602	0.000147908
MSTRG.4687.4	green	0.742109	0.00153521	0.833482	0.000113376
MSTRG.18652.1	green	-0.741949	0.00154077	-0.718288	0.0025586	DE
MSTRG.23179.4	green	0.741043	0.00157247	0.738984	0.00164652
MSTRG.5262.1	green	0.740578	0.00158897	0.799453	0.000347906
MSTRG.22115.1	green	0.740184	0.00160303	0.793608	0.000413034
MSTRG.8569.1	green	0.74009	0.00160643	0.806919	0.00027717
MSTRG.15680.9	green	0.739325	0.00163409	0.834275	0.000110134
MSTRG.23546.9	green	0.739047	0.00164422	0.765994	0.000869291
MSTRG.4686.1	green	0.739012	0.00164549	0.72971	0.00201564
MSTRG.6830.3	green	0.738047	0.00168114	0.846692	6.85168e-05
MSTRG.22785.4	green	0.735328	0.00178493	0.776538	0.000662227
MSTRG.19176.1	green	0.735171	0.00179105	0.812713	0.00023079
MSTRG.21887.20	green	0.734636	0.00181213	0.840174	8.83344e-05
MSTRG.24702.1	green	0.734475	0.0018185	0.794831	0.00039865
MSTRG.2878.16	green	0.734296	0.00182564	0.769479	0.000795761
MSTRG.4685.1	green	0.734254	0.00182729	0.815704	0.000209466
MSTRG.11586.1	green	-0.732687	0.00189058	-0.694004	0.00410233
MSTRG.6435.1	green	-0.732328	0.00190534	-0.721178	0.00241131
MSTRG.466.1	green	0.732226	0.00190952	0.741431	0.00155882
MSTRG.678.14	green	0.7318	0.00192717	0.686624	0.00469473
MSTRG.10060.1	green	-0.731219	0.00195145	-0.763697	0.000920726
MSTRG.22708.1	green	0.730701	0.00197329	0.784399	0.000535581
MSTRG.17351.13	green	0.729322	0.00203243	0.753521	0.00117899
MSTRG.1218.11	green	0.728562	0.00206562	0.753906	0.00116825
MSTRG.24631.1	green	-0.728449	0.00207061	-0.774457	0.000699534
MSTRG.10215.1	green	0.726742	0.00214689	0.643617	0.00962628
MSTRG.20785.1	green	0.725665	0.00219616	0.645434	0.00935855
MSTRG.2495.1	green	0.724553	0.00224797	0.74921	0.00130471
MSTRG.23043.2	green	-0.723832	0.00228213	-0.708464	0.00311398
MSTRG.6268.1	green	0.723097	0.00231732	0.675704	0.00569375	DE
MSTRG.5446.1	green	-0.723035	0.00232032	-0.813009	0.000228602
MSTRG.18663.2	green	0.72068	0.0024362	0.747558	0.00135567
MSTRG.12325.1	green	0.71959	0.00249138	0.752823	0.00119866
MSTRG.22766.23	green	0.71949	0.0024965	0.730594	0.00197784	DE
MSTRG.20049.1	green	0.718782	0.00253294	0.659537	0.00747329
MSTRG.22566.2	green	0.71764	0.00259259	0.719344	0.00250398
MSTRG.15490.1	green	0.717503	0.00259981	0.780847	0.00059011
MSTRG.21423.8	green	0.717221	0.00261479	0.718357	0.00255499	DE
MSTRG.24389.1	green	0.713892	0.00279635	0.730616	0.00197691
MSTRG.23540.2	green	0.713698	0.00280726	0.720195	0.00246061
MSTRG.22646.1	green	0.713125	0.0028396	0.759571	0.00101925
MSTRG.23788.1	green	-0.71214	0.00289594	-0.71328	0.0028308
MSTRG.21331.1	green	0.711416	0.00293786	0.604458	0.0169939
MSTRG.18001.1	green	0.711228	0.00294882	0.724336	0.00225821
MSTRG.8933.1	green	0.711093	0.00295675	0.716689	0.00264314
MSTRG.15402.1	green	0.710964	0.00296429	0.758137	0.00105543
MSTRG.20819.3	green	0.710804	0.00297371	0.667156	0.00658716
MSTRG.7007.4	green	0.710641	0.0029833	0.6657	0.00674975	DE
MSTRG.9059.1	green	0.709472	0.00305291	0.783557	0.00054812
MSTRG.7625.1	green	-0.709277	0.00306466	-0.731728	0.00193019
MSTRG.12124.5	green	0.708499	0.00311186	0.710351	0.00300045
MSTRG.2854.1	green	0.707409	0.00317891	0.713304	0.00282948
MSTRG.15491.4	green	0.706417	0.00324097	0.733375	0.00186258
MSTRG.6387.1	green	0.706199	0.00325472	0.717495	0.00260025
MSTRG.11547.1	green	0.706086	0.00326188	0.784121	0.000539682
MSTRG.13176.9	green	0.705976	0.00326889	0.652828	0.00832881
MSTRG.8601.1	green	0.705529	0.00329736	0.751891	0.00122531
MSTRG.5604.7	green	0.704615	0.00335614	0.761119	0.00098132
MSTRG.11360.1	green	0.704199	0.0033832	0.753336	0.00118419
MSTRG.1448.1	green	0.703928	0.00340091	0.735034	0.00179642
MSTRG.2389.1	green	0.70376	0.00341191	0.793125	0.000418835
MSTRG.12927.1	green	-0.703685	0.00341689	-0.753578	0.00117739
MSTRG.6024.1	green	-0.703025	0.00346048	-0.772155	0.000742789
MSTRG.3503.2	green	0.702729	0.00348021	0.714387	0.00276873
MSTRG.1756.1	green	0.702565	0.00349115	0.717117	0.0026203
MSTRG.6177.1	green	0.702539	0.00349285	0.757358	0.00107551
MSTRG.6660.1	green	0.702495	0.00349584	0.78659	0.000504043
MSTRG.9274.4	green	0.702464	0.00349791	0.65821	0.0076367
MSTRG.8881.2	green	0.702457	0.00349835	0.652185	0.0084146
MSTRG.12888.1	green	0.702088	0.00352317	0.820076	0.000181225
MSTRG.19007.1	green	-0.701677	0.00355094	-0.700823	0.00360919
MSTRG.285.8	green	0.701553	0.00355934	0.745802	0.00141157
MSTRG.22819.1	green	0.701058	0.0035931	0.785389	0.000521124
MSTRG.24671.37	green	-0.700755	0.00361384	-0.644403	0.00950967
MSTRG.24314.7	green	0.700456	0.00363448	0.71498	0.00273597
MSTRG.4572.52	green	0.69965	0.0036905	0.750422	0.00126833
MSTRG.4626.1	green	0.699474	0.00370278	0.747203	0.00136682
MSTRG.10536.1	green	0.697946	0.00381112	0.791069	0.000444265
MSTRG.19258.1	green	-0.697726	0.00382693	-0.693974	0.00410457
MSTRG.9035.11	green	-0.697032	0.00387715	-0.775201	0.00068602
MSTRG.21842.1	green	-0.696547	0.00391251	-0.661753	0.00720642	DE
MSTRG.17437.38	green	0.696426	0.00392137	0.746929	0.00137549
MSTRG.15836.1	green	0.695537	0.00398705	0.710991	0.00296271
MSTRG.19468.6	green	0.695237	0.00400941	0.729082	0.00204286
MSTRG.13461.3	green	0.694898	0.00403479	0.809073	0.00025911
MSTRG.24708.3	green	0.693843	0.00411457	0.726733	0.00214727
MSTRG.24480.1	green	-0.693687	0.00412644	-0.674344	0.00582907
MSTRG.193.22	green	0.693378	0.00415014	0.740297	0.00159901
MSTRG.3239.1	green	0.69318	0.00416535	0.696332	0.00392827
MSTRG.22411.5	green	-0.69259	0.00421094	-0.682228	0.00507864
MSTRG.13799.2	green	0.692186	0.00424236	0.757041	0.00108376
MSTRG.17840.4	green	0.691583	0.00428971	0.743588	0.0014847
MSTRG.712.3	green	0.691447	0.0043004	0.755343	0.0011289
MSTRG.724.2	green	0.691149	0.004324	0.71904	0.00251959
MSTRG.2073.2	green	0.690854	0.00434743	0.612849	0.0151358
MSTRG.10786.1	green	0.690854	0.00434746	0.774451	0.000699644
MSTRG.22786.1	green	0.690252	0.0043956	0.645135	0.00940218
MSTRG.2030.1	green	-0.690246	0.00439608	-0.765907	0.000871204
MSTRG.6011.1	green	-0.689983	0.00441725	-0.731004	0.00196049
MSTRG.23535.4	green	0.689782	0.00443342	0.618232	0.0140289
MSTRG.20020.38	green	-0.689376	0.00446639	-0.682161	0.00508468
MSTRG.7073.1	green	0.688156	0.00456648	0.760336	0.00100037
MSTRG.18493.1	green	0.687726	0.00460224	0.666187	0.006695
MSTRG.1772.1	green	0.687037	0.0046599	0.721334	0.00240356
MSTRG.6017.2	green	0.686144	0.00473548	0.738145	0.00167751
MSTRG.23772.19	green	0.685389	0.00480021	0.653158	0.00828505
MSTRG.7648.1	green	-0.683637	0.00495295	-0.728158	0.00208345
MSTRG.23818.52	green	-0.683253	0.00498703	-0.71042	0.00299635
MSTRG.8694.15	green	0.682692	0.00503696	0.653924	0.00818401
MSTRG.23818.24	green	-0.680929	0.00519676	-0.717766	0.00258597
MSTRG.23807.1	green	-0.680797	0.00520889	-0.73173	0.0019301
MSTRG.1357.1	green	0.680395	0.00524588	0.692538	0.00421494
MSTRG.13073.4	green	0.679569	0.00532263	0.737308	0.00170884
MSTRG.22057.1	green	0.67941	0.00533749	0.703824	0.00340771
MSTRG.23817.70	green	-0.679149	0.00536203	-0.666032	0.00671236	DE
MSTRG.15869.2	green	0.678956	0.00538022	0.723906	0.00227861
MSTRG.17755.1	green	0.678538	0.00541969	0.751701	0.00123081
MSTRG.19422.1	green	0.677923	0.00547829	0.715071	0.00273095
MSTRG.19391.1	green	0.677482	0.00552056	0.746407	0.00139211
MSTRG.19768.3	green	0.677205	0.00554726	0.716975	0.00262788
MSTRG.21978.1	green	0.677164	0.00555127	0.722926	0.00232555
MSTRG.11754.1	green	-0.677113	0.00555622	-0.663677	0.00698087
MSTRG.2878.5	green	0.676978	0.00556927	0.658905	0.00755074
MSTRG.7473.1	green	0.676374	0.00562797	0.635431	0.0109072	DE
MSTRG.13153.13	green	0.676134	0.00565145	0.702988	0.00346291
MSTRG.18149.1	green	-0.67613	0.00565186	-0.74507	0.00143542
MSTRG.19661.3	green	0.675164	0.00574721	0.6866	0.00469677
MSTRG.7651.56	green	0.674042	0.00585952	0.687407	0.00462887
MSTRG.19593.1	green	-0.673549	0.00590939	-0.738241	0.00167394
MSTRG.24417.8	green	0.673517	0.00591264	0.768572	0.000814404
MSTRG.17308.3	green	0.673391	0.00592539	0.725075	0.00222351
MSTRG.21032.16	green	0.673258	0.00593898	0.764714	0.000897659
MSTRG.20332.1	green	0.67286	0.00597968	0.712511	0.00287459
MSTRG.10073.7	green	0.671392	0.00613156	0.654564	0.00810039
MSTRG.25074.5	green	0.670561	0.00621894	0.728865	0.00205234
MSTRG.11385.1	green	-0.670289	0.00624776	-0.56627	0.0277586
MSTRG.4618.7	green	0.669675	0.00631315	0.603503	0.0172162
MSTRG.17347.1	green	-0.669551	0.00632645	-0.649826	0.00873553
MSTRG.5349.12	green	0.669461	0.00633609	0.736794	0.00172836
MSTRG.22827.1	green	-0.668517	0.00643796	-0.726901	0.00213968
MSTRG.20005.3	green	0.667243	0.0065775	0.693256	0.00415952
MSTRG.6888.2	green	0.666864	0.00661953	0.721463	0.00239714
MSTRG.14429.1	green	0.666704	0.00663731	0.640712	0.0100665
MSTRG.4283.1	green	0.6661	0.0067048	0.670192	0.006258
MSTRG.14642.1	green	0.663153	0.0070418	0.61051	0.0156371
MSTRG.11444.2	green	-0.662354	0.00713538	-0.651523	0.00850373
MSTRG.7651.13	green	0.662293	0.00714255	0.639537	0.010249
MSTRG.7268.1	green	0.660787	0.00732181	0.743881	0.00147485
MSTRG.17506.1	green	0.660125	0.00740179	0.671044	0.00616803
MSTRG.22815.3	green	-0.659822	0.00743854	-0.579119	0.0236828
MSTRG.20297.1	green	0.659803	0.00744081	0.660074	0.00740798	DE
MSTRG.4753.9	green	0.65954	0.00747294	0.694645	0.00405377
MSTRG.21900.1	green	0.659411	0.00748866	0.700644	0.00362149
MSTRG.6149.9	green	0.658902	0.00755117	0.780051	0.00060293
MSTRG.23765.11	green	-0.658346	0.00761989	-0.613713	0.0149537	DE	36
MSTRG.15151.3	green	-0.657001	0.00778812	-0.723786	0.00228428
MSTRG.6912.1	green	0.656646	0.00783306	0.664292	0.0069099
MSTRG.10443.1	green	-0.656358	0.00786961	-0.613453	0.0150083
MSTRG.19983.1	green	0.656239	0.00788468	0.697194	0.00386534
MSTRG.10655.1	green	0.655353	0.00799823	0.677162	0.00555144
MSTRG.7408.2	green	0.655028	0.0080402	0.777181	0.000651031
MSTRG.18355.1	green	-0.654644	0.00808998	-0.645582	0.00933709
MSTRG.13500.1	green	-0.653365	0.00825761	-0.720674	0.00243651
MSTRG.9494.1	green	0.652564	0.00836397	0.667131	0.00658995
MSTRG.1536.2	green	-0.651636	0.00848854	-0.666716	0.00663592	DE
MSTRG.12464.1	green	0.65022	0.00868133	0.699647	0.0036907	DE
MSTRG.17387.1	green	0.649596	0.00876731	0.736228	0.00175
MSTRG.14482.2	green	0.649252	0.00881516	0.596196	0.0189905
MSTRG.12581.1	green	0.648936	0.00885907	0.708427	0.00311624
MSTRG.9444.1	green	0.647457	0.00906738	0.640062	0.0101672
MSTRG.876.1	green	0.645908	0.00928977	0.654929	0.00805304
MSTRG.19556.1	green	0.645373	0.00936743	0.709685	0.00304014
MSTRG.16088.1	green	-0.644505	0.00949476	-0.680936	0.00519606
MSTRG.24199.1	green	-0.644287	0.00952687	-0.716662	0.00264456
MSTRG.4567.2	green	0.642874	0.00973736	0.773906	0.000709694
MSTRG.12174.1	green	0.642803	0.00974802	0.710189	0.00301006
MSTRG.2982.5	green	0.642365	0.00981413	0.60348	0.0172215
MSTRG.20330.1	green	-0.641901	0.00988442	-0.637485	0.0105739	DE
MSTRG.17351.4	green	0.64151	0.00994405	0.647592	0.00904822
MSTRG.20304.1	green	0.641394	0.00996188	0.662854	0.0070767
MSTRG.7780.1	green	0.640841	0.0100467	0.649072	0.00884019
MSTRG.15324.3	green	0.640758	0.0100596	0.711576	0.00292854
MSTRG.14535.1	green	0.640654	0.0100756	0.697065	0.00387472
MSTRG.21289.1	green	0.637278	0.0106071	0.702809	0.00347482
MSTRG.4834.1	green	-0.636843	0.0106772	-0.6082	0.0161448
MSTRG.12439.13	green	0.636754	0.0106917	0.653545	0.00823385	DE
MSTRG.14145.1	green	-0.63674	0.0106939	-0.689144	0.00448528
MSTRG.23772.77	green	-0.636429	0.0107443	-0.625091	0.0127107
MSTRG.15696.2	green	0.635941	0.0108237	0.668877	0.00639891
MSTRG.2214.1	green	0.635	0.010978	0.686373	0.00471599
MSTRG.8677.1	green	-0.634905	0.0109938	-0.642581	0.00978147
MSTRG.18525.1	green	0.634576	0.0110483	0.739745	0.00161884
MSTRG.19687.1	green	0.634542	0.0110539	0.551563	0.0330515
MSTRG.20864.29	green	0.633632	0.0112057	0.638905	0.0103482
MSTRG.17292.16	green	0.63344	0.0112379	0.726938	0.00213801
MSTRG.7294.6	green	0.631664	0.0115395	0.662311	0.00714038
MSTRG.11847.1	green	0.631147	0.0116284	0.693863	0.00411303
MSTRG.4728.1	green	-0.630508	0.0117392	-0.6455	0.00934891
MSTRG.1106.1	green	-0.629776	0.0118669	-0.658451	0.00760691
MSTRG.15680.4	green	0.628065	0.0121698	0.59865	0.0183797
MSTRG.10152.7	green	0.623495	0.0130085	0.550067	0.0336291
MSTRG.1510.1	green	0.622532	0.0131907	0.640655	0.0100753
MSTRG.1664.1	green	-0.621918	0.013308	-0.680215	0.00526251
MSTRG.23258.1	green	0.620391	0.0136031	0.634948	0.0109867
MSTRG.18662.3	green	0.619994	0.0136806	0.649695	0.00875365
MSTRG.14033.1	green	-0.618302	0.0140151	-0.659323	0.00749952
MSTRG.22378.1	green	0.617617	0.0141522	0.608945	0.0159797
MSTRG.21604.1	green	0.616815	0.014314	0.650672	0.00861944
MSTRG.3904.1	green	-0.614359	0.0148187	-0.575367	0.0248226
MSTRG.11794.1	green	0.613081	0.0150867	0.587826	0.0211915
MSTRG.2610.1	green	-0.612927	0.0151191	-0.637624	0.0105517
MSTRG.7312.7	green	0.611183	0.0154916	0.658635	0.00758415
MSTRG.7651.93	green	0.610608	0.0156159	0.700025	0.00366432
MSTRG.24659.1	green	0.610142	0.0157172	0.654728	0.00807912
MSTRG.11072.2	green	0.610018	0.0157442	0.619957	0.0136878
MSTRG.437.1	green	0.609847	0.0157816	0.707499	0.00317337
MSTRG.3032.1	green	0.609448	0.0158689	0.675542	0.00570975
MSTRG.6044.8	green	0.60885	0.0160006	0.679934	0.00528864
MSTRG.23765.71	green	-0.608639	0.0160474	-0.673687	0.00589542
MSTRG.16062.2	green	-0.607719	0.0162521	-0.643594	0.00962975
MSTRG.14240.1	green	-0.607111	0.0163884	-0.548567	0.0342165
MSTRG.17350.1	green	-0.606969	0.0164204	-0.538786	0.0382353
MSTRG.15558.1	green	0.606157	0.0166042	0.63631	0.0107637
MSTRG.22569.2	green	0.605821	0.0166807	0.699938	0.00367038
[truncated: 152 more rows]
