# Supplementary material for: Comparative Transcriptome Analysis Reveals Regulatory Mechanism of Long Non-Coding RNAs during Abdominal Preadipocyte Adipogenic Differentiation in Chickens
Source: Animals (Basel). 2022 Apr 24;12(9):1099. doi: 10.3390/ani12091099 (PMC9101879; doi:10.3390/ani12091099)
Supplement: Supplementary file 1 [file animals-12-01099-s001.zip › Supplementary Tables/Table S7 Regulatory interaction of key lncRNAs and their differentially expressed target genes.xlsx]

## Sheet: Cis
cis-regulatory interaction of key lncRNAs and their differentially expressed cis target genes
lncRNA_ID	Gene_ID	Gene_symbol
MSTRG.2880.1	ENSGALG00000016866	FGF14
MSTRG.7362.3	ENSGALG00000039541	SH3GLB2
MSTRG.11287.10	ENSGALG00000006138	HELZ2
MSTRG.11287.10	ENSGALG00000029485	ENSGALG00000029485
MSTRG.14759.1	ENSGALG00000010713	SDCCAG8
MSTRG.14759.1	ENSGALG00000010733	CEP170
MSTRG.17328.1	Gallus_gallus_newGene_2633	Gallus_gallus_newGene_2633
MSTRG.17709.1	ENSGALG00000009758	SLC7A11
MSTRG.18031.12	ENSGALG00000011266	PPM1K
MSTRG.20585.1	ENSGALG00000005956	ANXA8L1
MSTRG.20585.1	ENSGALG00000005975	ZNF488
MSTRG.25116.1	ENSGALG00000014692	LMNB1

## Sheet: Trans
trans-regulatory interaction of key lncRNAs and their differentially expressed trans target genes
lncRNA_ID	Gene_ID	Gene_symbol
MSTRG.4265.1	Gallus_gallus_newGene_5749	Gallus_gallus_newGene_5749
MSTRG.4265.1	Gallus_gallus_newGene_4255	Gallus_gallus_newGene_4255
MSTRG.1065.1	Gallus_gallus_newGene_2550	Gallus_gallus_newGene_2550
MSTRG.1065.1	ENSGALG00000002223	LHX9
MSTRG.1065.1	ENSGALG00000012260	LCT
MSTRG.1065.1	Gallus_gallus_newGene_2165	Gallus_gallus_newGene_2165
MSTRG.1065.1	Gallus_gallus_newGene_4255	Gallus_gallus_newGene_4255
MSTRG.1065.1	ENSGALG00000038432	ENSGALG00000038432
MSTRG.1065.1	Gallus_gallus_newGene_2633	Gallus_gallus_newGene_2633
MSTRG.1065.1	ENSGALG00000014513	CDCA3
MSTRG.1065.1	ENSGALG00000002594	TFPI
MSTRG.1065.1	ENSGALG00000012219	UNC5C
MSTRG.1065.1	ENSGALG00000053860	ENSGALG00000053860
MSTRG.1065.1	ENSGALG00000031973	ANKRD52
MSTRG.1065.1	ENSGALG00000036990	DECR1
MSTRG.1065.1	ENSGALG00000014950	ENSGALG00000014950
MSTRG.1065.1	Gallus_gallus_newGene_4025	Gallus_gallus_newGene_4025
MSTRG.1065.1	ENSGALG00000001169	CRB2
MSTRG.1065.1	ENSGALG00000012915	MCM4
MSTRG.1065.1	ENSGALG00000015090	PLIN2
MSTRG.17709.1	ENSGALG00000021340	CA9
MSTRG.17709.1	ENSGALG00000011799	HEBP1
MSTRG.17709.1	ENSGALG00000006138	HELZ2
MSTRG.17709.1	ENSGALG00000007268	CADPS
MSTRG.17709.1	ENSGALG00000014324	SLC2A14
MSTRG.17709.1	ENSGALG00000008409	GSTO2
MSTRG.17709.1	ENSGALG00000036258	PCDH8
MSTRG.17709.1	ENSGALG00000002021	ZC3H12A
MSTRG.17709.1	ENSGALG00000000545	REN
MSTRG.17709.1	ENSGALG00000014835	C7
MSTRG.17709.1	ENSGALG00000007416	CD3E
MSTRG.17709.1	ENSGALG00000007412	MPZL2
MSTRG.17709.1	ENSGALG00000031425	PMP22
MSTRG.17709.1	ENSGALG00000016142	MX1
MSTRG.17709.1	ENSGALG00000013723	OASL
MSTRG.17709.1	ENSGALG00000011266	PPM1K
MSTRG.17709.1	ENSGALG00000006402	NRROS
MSTRG.17709.1	ENSGALG00000043499	EGFL7
MSTRG.17709.1	ENSGALG00000012866	SERPINB6
MSTRG.17709.1	ENSGALG00000008997	STEAP4
MSTRG.17709.1	ENSGALG00000035927	ST8SIA5
MSTRG.17709.1	ENSGALG00000024335	ENSGALG00000024335
MSTRG.17709.1	ENSGALG00000011511	CKB
MSTRG.17709.1	ENSGALG00000007426	MKX
MSTRG.17709.1	ENSGALG00000014847	MYOM1
MSTRG.17709.1	Gallus_gallus_newGene_5482	Gallus_gallus_newGene_5482
MSTRG.17709.1	ENSGALG00000050253	ENSGALG00000050253
MSTRG.17709.1	ENSGALG00000017186	BIRC3
MSTRG.17709.1	ENSGALG00000028250	ANKRD22
MSTRG.17709.1	ENSGALG00000002479	MAT1A
MSTRG.17709.1	ENSGALG00000020485	ENSGALG00000020485
MSTRG.17709.1	ENSGALG00000016651	TDH
MSTRG.17709.1	ENSGALG00000005554	ADIPOQ
MSTRG.17709.1	ENSGALG00000002675	SCUBE3
MSTRG.17709.1	ENSGALG00000030677	ABCG2
MSTRG.17709.1	ENSGALG00000010433	FAAH
MSTRG.17709.1	ENSGALG00000010435	RASGRP3
MSTRG.17709.1	ENSGALG00000007526	GATD3AL2
MSTRG.17709.1	ENSGALG00000007522	ABCC3
MSTRG.17709.1	ENSGALG00000000217	PPFIA4
MSTRG.17709.1	ENSGALG00000008837	PELI3
MSTRG.17709.1	ENSGALG00000028627	TIMP3
MSTRG.17709.1	ENSGALG00000014730	ELOVL7
MSTRG.17709.1	ENSGALG00000000573	PER3
MSTRG.17709.1	ENSGALG00000003914	CALR3
MSTRG.17709.1	ENSGALG00000010770	SCIN
MSTRG.17709.1	ENSGALG00000010322	JDP2
MSTRG.17709.1	ENSGALG00000030499	MOB2
MSTRG.17709.1	ENSGALG00000002099	PFKFB4
MSTRG.17709.1	ENSGALG00000048409	TXNIP
MSTRG.17709.1	ENSGALG00000038636	LAPTM5
MSTRG.17709.1	ENSGALG00000019063	MMP10
MSTRG.17709.1	ENSGALG00000008006	CAPN6
MSTRG.17709.1	ENSGALG00000011805	UGT2A1
MSTRG.17709.1	ENSGALG00000009758	SLC7A11
MSTRG.17709.1	ENSGALG00000007174	TNFSF15
MSTRG.17709.1	ENSGALG00000025738	RHOU
MSTRG.17709.1	ENSGALG00000006805	PLSCR1
MSTRG.17709.1	ENSGALG00000009870	IL15
MSTRG.17709.1	ENSGALG00000004974	PPARG
MSTRG.17709.1	ENSGALG00000038504	MID1
MSTRG.17709.1	ENSGALG00000011889	PRKCH
MSTRG.17709.1	ENSGALG00000038433	SPON2
MSTRG.17709.1	ENSGALG00000023933	G0S2
MSTRG.17709.1	ENSGALG00000004215	WIPI1
MSTRG.17709.1	ENSGALG00000017644	COTL1
MSTRG.17709.1	ENSGALG00000028407	GDF9
MSTRG.17709.1	ENSGALG00000000558	SLC1A6
MSTRG.17709.1	ENSGALG00000011489	TBXT
MSTRG.17709.1	ENSGALG00000015032	CD274
MSTRG.17709.1	ENSGALG00000009514	NRCAM
MSTRG.17709.1	ENSGALG00000016919	ACOD1
MSTRG.17709.1	ENSGALG00000011671	SLC15A2
MSTRG.17709.1	ENSGALG00000016943	OLFM4
MSTRG.17709.1	ENSGALG00000051882	MUC4L
MSTRG.17709.1	ENSGALG00000000611	PPP1R15B
MSTRG.17709.1	ENSGALG00000000616	ELF3
MSTRG.17709.1	ENSGALG00000001256	NLRC5
MSTRG.17709.1	ENSGALG00000048781	ENSGALG00000048781
MSTRG.17709.1	ENSGALG00000013993	VNN1
MSTRG.17709.1	ENSGALG00000029834	AIF1L
MSTRG.17709.1	ENSGALG00000052983	ENSGALG00000052983
MSTRG.17709.1	ENSGALG00000013034	CECR2
MSTRG.17709.1	ENSGALG00000008417	CFAP58
MSTRG.17709.1	ENSGALG00000007356	MAP3K8
MSTRG.17709.1	ENSGALG00000016058	ERG
MSTRG.17709.1	ENSGALG00000037193	HECW1
MSTRG.17709.1	ENSGALG00000050627	ENSGALG00000050627
MSTRG.17709.1	ENSGALG00000011331	CTH
MSTRG.17709.1	ENSGALG00000032170	LCN15
MSTRG.17709.1	ENSGALG00000040156	CCDC88C
MSTRG.17709.1	ENSGALG00000034134	ZNF302
MSTRG.17709.1	ENSGALG00000041362	SECISBP2L
MSTRG.17709.1	ENSGALG00000034344	MTHFD2
MSTRG.17709.1	ENSGALG00000031518	DDIT3
MSTRG.17709.1	Gallus_gallus_newGene_1918	Gallus_gallus_newGene_1918
MSTRG.17709.1	ENSGALG00000011149	PLA2R1
MSTRG.17709.1	Gallus_gallus_newGene_6032	Gallus_gallus_newGene_6032
MSTRG.17709.1	Gallus_gallus_newGene_903	Gallus_gallus_newGene_903
MSTRG.17709.1	ENSGALG00000044241	ENSGALG00000044241
MSTRG.17709.1	ENSGALG00000041621	LY6E
MSTRG.17709.1	Gallus_gallus_newGene_4407	Gallus_gallus_newGene_4407
MSTRG.17709.1	ENSGALG00000000452	TNFRSF10B
MSTRG.17709.1	ENSGALG00000007862	CNTN3
MSTRG.17709.1	ENSGALG00000014011	LRMP
MSTRG.17709.1	ENSGALG00000008785	MCCC1
MSTRG.17709.1	ENSGALG00000051442	TSC22D1
MSTRG.17709.1	ENSGALG00000028982	CMPK2
MSTRG.17709.1	ENSGALG00000037773	ST3GAL1
MSTRG.17709.1	ENSGALG00000034655	ALDH18A1
MSTRG.17709.1	ENSGALG00000032413	NADK
MSTRG.17709.1	ENSGALG00000015026	TRAF3IP2
MSTRG.17709.1	ENSGALG00000014085	TM7SF3
MSTRG.17709.1	ENSGALG00000029747	ST3GAL4
MSTRG.17709.1	ENSGALG00000018815	PCGF2
MSTRG.17709.1	ENSGALG00000004365	ENSGALG00000004365
MSTRG.17709.1	ENSGALG00000049422	ATF3
MSTRG.17709.1	ENSGALG00000006453	TF
MSTRG.17709.1	ENSGALG00000003172	SLC16A9
MSTRG.17709.1	ENSGALG00000027874	CHAC1
MSTRG.17709.1	ENSGALG00000026005	DIO2
MSTRG.17709.1	ENSGALG00000011531	APAF1
MSTRG.17709.1	ENSGALG00000007409	SCN4B
MSTRG.17709.1	ENSGALG00000004813	IARS1
MSTRG.17709.1	ENSGALG00000003362	ACSS2
MSTRG.17709.1	ENSGALG00000008306	FGL2
MSTRG.17709.1	ENSGALG00000005840	DENND5A
MSTRG.17709.1	ENSGALG00000005845	SLC7A5
MSTRG.17709.1	ENSGALG00000025945	AVD
MSTRG.17709.1	ENSGALG00000053000	C20orf194
MSTRG.17709.1	ENSGALG00000016584	EGFL6
MSTRG.17709.1	ENSGALG00000000721	SLC41A1
MSTRG.17709.1	ENSGALG00000011910	MNAT1
MSTRG.17709.1	ENSGALG00000002615	DEF6
MSTRG.17709.1	ENSGALG00000004614	NPL
MSTRG.17709.1	ENSGALG00000010881	ASB2
MSTRG.17709.1	ENSGALG00000000390	ENTPD4
MSTRG.17709.1	ENSGALG00000000394	SLC6A17
MSTRG.17709.1	ENSGALG00000012816	SLC22A23
MSTRG.17709.1	ENSGALG00000010636	PRIMPOL
MSTRG.17709.1	ENSGALG00000016102	CYP26B1
MSTRG.17709.1	ENSGALG00000011228	WARS1
MSTRG.17709.1	ENSGALG00000011220	SLC25A29
MSTRG.17709.1	ENSGALG00000006992	MMP9
MSTRG.17709.1	ENSGALG00000014182	ADORA2B
MSTRG.17709.1	ENSGALG00000004436	CYP3A4
MSTRG.17709.1	Gallus_gallus_newGene_6483	Gallus_gallus_newGene_6483
MSTRG.17709.1	ENSGALG00000008354	HARBI1
MSTRG.17709.1	ENSGALG00000010402	HPGDS
MSTRG.17709.1	ENSGALG00000023909	ENTPD2L
MSTRG.17709.1	ENSGALG00000023122	SULT1B
MSTRG.17709.1	ENSGALG00000005004	SAMD8
MSTRG.17709.1	ENSGALG00000033974	HGF
MSTRG.17709.1	ENSGALG00000043694	RAPGEF4
MSTRG.17709.1	ENSGALG00000038096	NOS2
MSTRG.17709.1	ENSGALG00000036390	PPP1R17
MSTRG.17709.1	ENSGALG00000005797	COL20A1
MSTRG.17709.1	ENSGALG00000002564	RGS4
MSTRG.17709.1	ENSGALG00000002193	ENSGALG00000002193
MSTRG.17709.1	ENSGALG00000014645	MEF2C
MSTRG.17709.1	ENSGALG00000043064	EXFABP
MSTRG.17709.1	ENSGALG00000008725	KIF16B
MSTRG.17709.1	ENSGALG00000004889	SLC2A1
MSTRG.17709.1	ENSGALG00000006588	LRRC75B
MSTRG.17709.1	ENSGALG00000010440	MKNK1
MSTRG.17709.1	ENSGALG00000004228	USP40
MSTRG.17709.1	ENSGALG00000014978	IQGAP2
MSTRG.17709.1	ENSGALG00000015347	ZPLD1
MSTRG.17709.1	ENSGALG00000008940	SPTBN5
MSTRG.17709.1	ENSGALG00000005460	SLCO4A1
MSTRG.17709.1	ENSGALG00000005468	SYNRG
MSTRG.17709.1	ENSGALG00000010713	SDCCAG8
MSTRG.17709.1	ENSGALG00000042181	DDHD2
MSTRG.17709.1	ENSGALG00000016955	VWA8
MSTRG.17709.1	ENSGALG00000032053	SPSB4
MSTRG.17709.1	ENSGALG00000015036	RIC1
MSTRG.17709.1	ENSGALG00000009748	ASNS
MSTRG.17709.1	ENSGALG00000007161	LRRK2
MSTRG.17709.1	ENSGALG00000027069	TSC22D4
MSTRG.17709.1	ENSGALG00000035007	USP35
MSTRG.17709.1	ENSGALG00000024083	TCIM
MSTRG.17709.1	ENSGALG00000016400	RSAD2
MSTRG.17709.1	ENSGALG00000016890	MBNL2
MSTRG.17709.1	ENSGALG00000044739	ENSGALG00000044739
MSTRG.17709.1	ENSGALG00000006355	SPTY2D1
MSTRG.17709.1	ENSGALG00000006351	FAS
MSTRG.17709.1	ENSGALG00000003589	VTN
MSTRG.17709.1	ENSGALG00000043468	LRRC23
MSTRG.17709.1	ENSGALG00000013143	PDE3A
MSTRG.17709.1	ENSGALG00000015441	CD247
MSTRG.17709.1	ENSGALG00000036883	MET
MSTRG.17709.1	ENSGALG00000007874	IL18
MSTRG.17709.1	ENSGALG00000017296	KLHL42
MSTRG.17709.1	ENSGALG00000017295	PTHLH
MSTRG.17709.1	ENSGALG00000033171	TGM4
MSTRG.17709.1	Gallus_gallus_newGene_6311	Gallus_gallus_newGene_6311
MSTRG.17709.1	ENSGALG00000045085	IFIT5
MSTRG.17709.1	ENSGALG00000023517	AGPAT2
MSTRG.17709.1	ENSGALG00000010628	ACSL1
MSTRG.17709.1	ENSGALG00000030793	KCNE2
MSTRG.17709.1	ENSGALG00000016358	PTCHD1
MSTRG.17709.1	ENSGALG00000013869	IL20RA
MSTRG.17709.1	ENSGALG00000008938	DCLRE1A
MSTRG.17709.1	ENSGALG00000015324	FAM172BP
MSTRG.17709.1	ENSGALG00000034567	POU4F1L
MSTRG.17709.1	ENSGALG00000004860	RASD1
MSTRG.17709.1	ENSGALG00000041706	FAM13B
MSTRG.17709.1	ENSGALG00000030025	FABP4
MSTRG.17709.1	ENSGALG00000033591	ENSGALG00000033591
MSTRG.17709.1	ENSGALG00000046032	CD83
MSTRG.17709.1	ENSGALG00000027716	SAA
MSTRG.17709.1	ENSGALG00000000104	ENSGALG00000000104
MSTRG.17709.1	ENSGALG00000015846	SNAP91
MSTRG.17709.1	ENSGALG00000003476	ERN1
MSTRG.17709.1	ENSGALG00000005975	ZNF488
MSTRG.17709.1	ENSGALG00000033338	GPT2
MSTRG.17709.1	ENSGALG00000015433	ABCA1
MSTRG.17709.1	ENSGALG00000012426	DDHD1
MSTRG.17709.1	ENSGALG00000009823	PTPRE
MSTRG.17709.1	ENSGALG00000012124	PELI2
MSTRG.17709.1	ENSGALG00000015180	PSAT1
MSTRG.17709.1	Gallus_gallus_newGene_5470	Gallus_gallus_newGene_5470
MSTRG.17709.1	ENSGALG00000004196	UGT1A1
MSTRG.17709.1	ENSGALG00000047489	ENSGALG00000047489
MSTRG.17709.1	ENSGALG00000036990	DECR1
MSTRG.17709.1	ENSGALG00000026299	ENSGALG00000026299
MSTRG.17709.1	ENSGALG00000012076	TIFA
MSTRG.17709.1	ENSGALG00000014956	POLK
MSTRG.17709.1	ENSGALG00000012178	PDGFB
MSTRG.17709.1	ENSGALG00000041202	FBXO32
MSTRG.17709.1	Gallus_gallus_newGene_4570	Gallus_gallus_newGene_4570
MSTRG.17709.1	ENSGALG00000001489	SSU72
MSTRG.17709.1	ENSGALG00000043118	ATP10A
MSTRG.17709.1	ENSGALG00000041238	ENSGALG00000041238
MSTRG.17709.1	ENSGALG00000012117	STEAP3
MSTRG.17709.1	ENSGALG00000052932	SHROOM3
MSTRG.17709.1	ENSGALG00000035675	CCDC57
MSTRG.17709.1	ENSGALG00000053511	APOLD1
MSTRG.17709.1	ENSGALG00000026284	IKBIP
MSTRG.17709.1	ENSGALG00000014944	GCNT4
MSTRG.17709.1	ENSGALG00000011668	IL8L1
MSTRG.17709.1	ENSGALG00000007357	BCL6
MSTRG.17709.1	ENSGALG00000003003	CCL20
MSTRG.17709.1	ENSGALG00000013033	CMBL
MSTRG.17709.1	ENSGALG00000003863	P2RX7
MSTRG.17709.1	ENSGALG00000035194	ARHGAP25
MSTRG.17709.1	ENSGALG00000044519	COA8
MSTRG.17709.1	ENSGALG00000021193	STARD5
MSTRG.17709.1	ENSGALG00000030853	ENSGALG00000030853
MSTRG.17709.1	ENSGALG00000016866	FGF14
MSTRG.17709.1	ENSGALG00000013747	TAGAP
MSTRG.17709.1	ENSGALG00000010326	FLVCR2
MSTRG.17709.1	ENSGALG00000011635	TFCP2L1
MSTRG.17709.1	ENSGALG00000033956	SFXN1
MSTRG.17709.1	ENSGALG00000008847	VPS54
MSTRG.17709.1	ENSGALG00000002397	PSPH
MSTRG.17709.1	ENSGALG00000037629	TRANK1
MSTRG.17709.1	ENSGALG00000033635	PTGS2
MSTRG.17709.1	ENSGALG00000052151	GDF15
MSTRG.17709.1	ENSGALG00000046192	LOC100857191
MSTRG.17709.1	ENSGALG00000032717	SCYA4
MSTRG.17709.1	ENSGALG00000029485	ENSGALG00000029485
MSTRG.17709.1	ENSGALG00000008166	TLR15
MSTRG.17709.1	Gallus_gallus_newGene_3944	Gallus_gallus_newGene_3944
MSTRG.17709.1	ENSGALG00000000893	TAT
MSTRG.17709.1	ENSGALG00000011094	PDE4B
MSTRG.17709.1	ENSGALG00000037603	SESN2
MSTRG.17709.1	ENSGALG00000034876	PDP1
MSTRG.17709.1	ENSGALG00000010638	CASP3
MSTRG.17709.1	Gallus_gallus_newGene_870	Gallus_gallus_newGene_870
MSTRG.17709.1	ENSGALG00000034478	CCL4
MSTRG.17709.1	ENSGALG00000050173	TCEA3
MSTRG.17709.1	ENSGALG00000041978	K123
MSTRG.14759.1	ENSGALG00000013033	CMBL
MSTRG.14759.1	ENSGALG00000003863	P2RX7
MSTRG.14759.1	ENSGALG00000035194	ARHGAP25
MSTRG.14759.1	ENSGALG00000044519	COA8
MSTRG.14759.1	ENSGALG00000016866	FGF14
MSTRG.14759.1	ENSGALG00000004162	SLC16A6
MSTRG.14759.1	ENSGALG00000013747	TAGAP
MSTRG.14759.1	ENSGALG00000010326	FLVCR2
MSTRG.14759.1	ENSGALG00000011635	TFCP2L1
MSTRG.14759.1	ENSGALG00000033956	SFXN1
MSTRG.14759.1	ENSGALG00000008847	VPS54
MSTRG.14759.1	ENSGALG00000011671	SLC15A2
MSTRG.14759.1	ENSGALG00000016943	OLFM4
MSTRG.14759.1	ENSGALG00000000611	PPP1R15B
MSTRG.14759.1	ENSGALG00000000616	ELF3
MSTRG.14759.1	ENSGALG00000001256	NLRC5
MSTRG.14759.1	ENSGALG00000048781	ENSGALG00000048781
MSTRG.14759.1	ENSGALG00000013993	VNN1
MSTRG.14759.1	ENSGALG00000029834	AIF1L
MSTRG.14759.1	ENSGALG00000013034	CECR2
MSTRG.14759.1	ENSGALG00000008417	CFAP58
MSTRG.14759.1	ENSGALG00000007356	MAP3K8
MSTRG.14759.1	ENSGALG00000016058	ERG
MSTRG.14759.1	ENSGALG00000037193	HECW1
MSTRG.14759.1	ENSGALG00000050627	ENSGALG00000050627
MSTRG.14759.1	ENSGALG00000011331	CTH
MSTRG.14759.1	ENSGALG00000027069	TSC22D4
MSTRG.14759.1	ENSGALG00000035007	USP35
MSTRG.14759.1	ENSGALG00000024083	TCIM
MSTRG.14759.1	ENSGALG00000016400	RSAD2
MSTRG.14759.1	ENSGALG00000016890	MBNL2
MSTRG.14759.1	ENSGALG00000044739	ENSGALG00000044739
MSTRG.14759.1	ENSGALG00000006355	SPTY2D1
MSTRG.14759.1	ENSGALG00000006351	FAS
MSTRG.14759.1	ENSGALG00000003589	VTN
MSTRG.14759.1	ENSGALG00000043468	LRRC23
MSTRG.14759.1	ENSGALG00000013143	PDE3A
MSTRG.14759.1	ENSGALG00000015441	CD247
MSTRG.14759.1	ENSGALG00000036883	MET
MSTRG.14759.1	ENSGALG00000000104	ENSGALG00000000104
MSTRG.14759.1	ENSGALG00000015846	SNAP91
MSTRG.14759.1	ENSGALG00000003476	ERN1
MSTRG.14759.1	ENSGALG00000005975	ZNF488
MSTRG.14759.1	ENSGALG00000033338	GPT2
MSTRG.14759.1	ENSGALG00000015433	ABCA1
MSTRG.14759.1	ENSGALG00000012426	DDHD1
MSTRG.14759.1	ENSGALG00000012124	PELI2
MSTRG.14759.1	ENSGALG00000004127	ENSGALG00000004127
MSTRG.14759.1	ENSGALG00000015180	PSAT1
MSTRG.14759.1	Gallus_gallus_newGene_5470	Gallus_gallus_newGene_5470
MSTRG.14759.1	ENSGALG00000004196	UGT1A1
MSTRG.14759.1	ENSGALG00000047489	ENSGALG00000047489
MSTRG.14759.1	ENSGALG00000036990	DECR1
MSTRG.14759.1	ENSGALG00000026299	ENSGALG00000026299
MSTRG.14759.1	ENSGALG00000012076	TIFA
MSTRG.14759.1	ENSGALG00000014956	POLK
MSTRG.14759.1	ENSGALG00000004860	RASD1
MSTRG.14759.1	ENSGALG00000041706	FAM13B
MSTRG.14759.1	ENSGALG00000030025	FABP4
MSTRG.14759.1	ENSGALG00000033591	ENSGALG00000033591
MSTRG.14759.1	ENSGALG00000027716	SAA
MSTRG.14759.1	ENSGALG00000013907	KDR
MSTRG.14759.1	ENSGALG00000015347	ZPLD1
MSTRG.14759.1	ENSGALG00000005460	SLCO4A1
MSTRG.14759.1	ENSGALG00000005468	SYNRG
MSTRG.14759.1	ENSGALG00000010713	SDCCAG8
MSTRG.14759.1	ENSGALG00000042181	DDHD2
MSTRG.14759.1	ENSGALG00000016955	VWA8
MSTRG.14759.1	ENSGALG00000032053	SPSB4
MSTRG.14759.1	ENSGALG00000015036	RIC1
MSTRG.14759.1	ENSGALG00000009748	ASNS
MSTRG.14759.1	ENSGALG00000007161	LRRK2
MSTRG.14759.1	ENSGALG00000034134	ZNF302
MSTRG.14759.1	ENSGALG00000034337	RHPN1
MSTRG.14759.1	Gallus_gallus_newGene_1918	Gallus_gallus_newGene_1918
MSTRG.14759.1	ENSGALG00000011149	PLA2R1
MSTRG.14759.1	Gallus_gallus_newGene_6032	Gallus_gallus_newGene_6032
MSTRG.14759.1	ENSGALG00000010636	PRIMPOL
MSTRG.14759.1	ENSGALG00000016102	CYP26B1
MSTRG.14759.1	ENSGALG00000011228	WARS1
MSTRG.14759.1	ENSGALG00000011220	SLC25A29
MSTRG.14759.1	ENSGALG00000006992	MMP9
MSTRG.14759.1	ENSGALG00000014182	ADORA2B
MSTRG.14759.1	ENSGALG00000004436	CYP3A4
MSTRG.14759.1	Gallus_gallus_newGene_6483	Gallus_gallus_newGene_6483
MSTRG.14759.1	ENSGALG00000008354	HARBI1
MSTRG.14759.1	ENSGALG00000010402	HPGDS
MSTRG.14759.1	ENSGALG00000023909	ENTPD2L
MSTRG.14759.1	ENSGALG00000023122	SULT1B
MSTRG.14759.1	ENSGALG00000005004	SAMD8
MSTRG.14759.1	ENSGALG00000033974	HGF
MSTRG.14759.1	ENSGALG00000043694	RAPGEF4
MSTRG.14759.1	ENSGALG00000038096	NOS2
MSTRG.14759.1	ENSGALG00000036390	PPP1R17
MSTRG.14759.1	ENSGALG00000005797	COL20A1
MSTRG.14759.1	ENSGALG00000002564	RGS4
MSTRG.14759.1	ENSGALG00000021340	CA9
MSTRG.14759.1	ENSGALG00000011799	HEBP1
MSTRG.14759.1	ENSGALG00000006138	HELZ2
MSTRG.14759.1	ENSGALG00000007268	CADPS
MSTRG.14759.1	ENSGALG00000014324	SLC2A14
MSTRG.14759.1	ENSGALG00000008409	GSTO2
MSTRG.14759.1	ENSGALG00000002021	ZC3H12A
MSTRG.14759.1	ENSGALG00000000545	REN
MSTRG.14759.1	ENSGALG00000014835	C7
MSTRG.14759.1	ENSGALG00000007416	CD3E
MSTRG.14759.1	ENSGALG00000007412	MPZL2
MSTRG.14759.1	ENSGALG00000031425	PMP22
MSTRG.14759.1	ENSGALG00000016142	MX1
MSTRG.14759.1	ENSGALG00000013723	OASL
MSTRG.14759.1	ENSGALG00000011266	PPM1K
MSTRG.14759.1	ENSGALG00000006402	NRROS
MSTRG.14759.1	ENSGALG00000043499	EGFL7
MSTRG.14759.1	ENSGALG00000012866	SERPINB6
MSTRG.14759.1	ENSGALG00000037629	TRANK1
MSTRG.14759.1	ENSGALG00000033635	PTGS2
MSTRG.14759.1	ENSGALG00000046192	LOC100857191
MSTRG.14759.1	ENSGALG00000032717	SCYA4
MSTRG.14759.1	ENSGALG00000029485	ENSGALG00000029485
MSTRG.14759.1	ENSGALG00000008166	TLR15
MSTRG.14759.1	ENSGALG00000010433	FAAH
MSTRG.14759.1	ENSGALG00000010435	RASGRP3
MSTRG.14759.1	ENSGALG00000007526	GATD3AL2
MSTRG.14759.1	ENSGALG00000007522	ABCC3
MSTRG.14759.1	Gallus_gallus_newGene_4811	Gallus_gallus_newGene_4811
MSTRG.14759.1	ENSGALG00000008837	PELI3
MSTRG.14759.1	ENSGALG00000028627	TIMP3
MSTRG.14759.1	ENSGALG00000000573	PER3
MSTRG.14759.1	ENSGALG00000003914	CALR3
MSTRG.14759.1	ENSGALG00000010322	JDP2
MSTRG.14759.1	ENSGALG00000030499	MOB2
MSTRG.14759.1	ENSGALG00000002193	ENSGALG00000002193
MSTRG.14759.1	ENSGALG00000014645	MEF2C
MSTRG.14759.1	ENSGALG00000043064	EXFABP
MSTRG.14759.1	ENSGALG00000008725	KIF16B
MSTRG.14759.1	ENSGALG00000004889	SLC2A1
MSTRG.14759.1	ENSGALG00000006588	LRRC75B
MSTRG.14759.1	ENSGALG00000010440	MKNK1
MSTRG.14759.1	ENSGALG00000004228	USP40
MSTRG.14759.1	ENSGALG00000014978	IQGAP2
MSTRG.14759.1	ENSGALG00000026005	DIO2
MSTRG.14759.1	ENSGALG00000011531	APAF1
MSTRG.14759.1	ENSGALG00000007409	SCN4B
MSTRG.14759.1	ENSGALG00000003362	ACSS2
MSTRG.14759.1	ENSGALG00000005840	DENND5A
MSTRG.14759.1	ENSGALG00000005845	SLC7A5
MSTRG.14759.1	ENSGALG00000025945	AVD
MSTRG.14759.1	ENSGALG00000053000	C20orf194
MSTRG.14759.1	ENSGALG00000016584	EGFL6
MSTRG.14759.1	ENSGALG00000000721	SLC41A1
MSTRG.14759.1	ENSGALG00000002615	DEF6
MSTRG.14759.1	ENSGALG00000004614	NPL
MSTRG.14759.1	ENSGALG00000010881	ASB2
MSTRG.14759.1	ENSGALG00000000390	ENTPD4
MSTRG.14759.1	ENSGALG00000000394	SLC6A17
MSTRG.14759.1	ENSGALG00000007728	PRODH
MSTRG.14759.1	ENSGALG00000012816	SLC22A23
MSTRG.14759.1	ENSGALG00000008997	STEAP4
MSTRG.14759.1	ENSGALG00000035927	ST8SIA5
MSTRG.14759.1	ENSGALG00000024335	ENSGALG00000024335
MSTRG.14759.1	ENSGALG00000011511	CKB
MSTRG.14759.1	ENSGALG00000007426	MKX
MSTRG.14759.1	ENSGALG00000014847	MYOM1
MSTRG.14759.1	ENSGALG00000050253	ENSGALG00000050253
MSTRG.14759.1	ENSGALG00000017186	BIRC3
MSTRG.14759.1	ENSGALG00000028250	ANKRD22
MSTRG.14759.1	ENSGALG00000002479	MAT1A
MSTRG.14759.1	ENSGALG00000020485	ENSGALG00000020485
MSTRG.14759.1	ENSGALG00000016651	TDH
MSTRG.14759.1	ENSGALG00000005554	ADIPOQ
MSTRG.14759.1	ENSGALG00000007959	SLC26A3
MSTRG.14759.1	ENSGALG00000002675	SCUBE3
MSTRG.14759.1	ENSGALG00000030677	ABCG2
MSTRG.14759.1	Gallus_gallus_newGene_903	Gallus_gallus_newGene_903
MSTRG.14759.1	ENSGALG00000044241	ENSGALG00000044241
MSTRG.14759.1	ENSGALG00000041621	LY6E
MSTRG.14759.1	Gallus_gallus_newGene_4407	Gallus_gallus_newGene_4407
MSTRG.14759.1	ENSGALG00000000452	TNFRSF10B
MSTRG.14759.1	ENSGALG00000007862	CNTN3
MSTRG.14759.1	ENSGALG00000014011	LRMP
MSTRG.14759.1	ENSGALG00000008785	MCCC1
MSTRG.14759.1	ENSGALG00000051442	TSC22D1
MSTRG.14759.1	ENSGALG00000038433	SPON2
MSTRG.14759.1	ENSGALG00000023933	G0S2
MSTRG.14759.1	ENSGALG00000004215	WIPI1
MSTRG.14759.1	ENSGALG00000017644	COTL1
MSTRG.14759.1	ENSGALG00000028407	GDF9
MSTRG.14759.1	ENSGALG00000000558	SLC1A6
MSTRG.14759.1	ENSGALG00000011489	TBXT
MSTRG.14759.1	ENSGALG00000015032	CD274
MSTRG.14759.1	ENSGALG00000016919	ACOD1
MSTRG.14759.1	ENSGALG00000000893	TAT
MSTRG.14759.1	ENSGALG00000011094	PDE4B
MSTRG.14759.1	ENSGALG00000037603	SESN2
MSTRG.14759.1	ENSGALG00000034876	PDP1
MSTRG.14759.1	ENSGALG00000010638	CASP3
MSTRG.14759.1	Gallus_gallus_newGene_870	Gallus_gallus_newGene_870
MSTRG.14759.1	ENSGALG00000050173	TCEA3
MSTRG.14759.1	ENSGALG00000041978	K123
MSTRG.14759.1	ENSGALG00000012178	PDGFB
MSTRG.14759.1	ENSGALG00000041202	FBXO32
MSTRG.14759.1	ENSGALG00000001489	SSU72
MSTRG.14759.1	ENSGALG00000041238	ENSGALG00000041238
MSTRG.14759.1	ENSGALG00000012117	STEAP3
MSTRG.14759.1	ENSGALG00000052932	SHROOM3
MSTRG.14759.1	ENSGALG00000035675	CCDC57
MSTRG.14759.1	ENSGALG00000053511	APOLD1
MSTRG.14759.1	ENSGALG00000026284	IKBIP
MSTRG.14759.1	ENSGALG00000014944	GCNT4
MSTRG.14759.1	ENSGALG00000011668	IL8L1
MSTRG.14759.1	ENSGALG00000007357	BCL6
MSTRG.14759.1	ENSGALG00000003003	CCL20
MSTRG.14759.1	ENSGALG00000028982	CMPK2
MSTRG.14759.1	ENSGALG00000037773	ST3GAL1
MSTRG.14759.1	ENSGALG00000015026	TRAF3IP2
MSTRG.14759.1	ENSGALG00000014085	TM7SF3
MSTRG.14759.1	ENSGALG00000029747	ST3GAL4
MSTRG.14759.1	ENSGALG00000004365	ENSGALG00000004365
MSTRG.14759.1	ENSGALG00000049422	ATF3
MSTRG.14759.1	ENSGALG00000006453	TF
MSTRG.14759.1	ENSGALG00000003172	SLC16A9
MSTRG.14759.1	ENSGALG00000027874	CHAC1
MSTRG.14759.1	ENSGALG00000007874	IL18
MSTRG.14759.1	ENSGALG00000017296	KLHL42
MSTRG.14759.1	ENSGALG00000017295	PTHLH
MSTRG.14759.1	ENSGALG00000033171	TGM4
MSTRG.14759.1	Gallus_gallus_newGene_6311	Gallus_gallus_newGene_6311
MSTRG.14759.1	ENSGALG00000045085	IFIT5
MSTRG.14759.1	ENSGALG00000023517	AGPAT2
MSTRG.14759.1	ENSGALG00000010628	ACSL1
MSTRG.14759.1	ENSGALG00000030793	KCNE2
MSTRG.14759.1	ENSGALG00000016358	PTCHD1
MSTRG.14759.1	ENSGALG00000013869	IL20RA
MSTRG.14759.1	ENSGALG00000008938	DCLRE1A
MSTRG.14759.1	ENSGALG00000015324	FAM172BP
MSTRG.14759.1	ENSGALG00000034567	POU4F1L
MSTRG.14759.1	ENSGALG00000002099	PFKFB4
MSTRG.14759.1	ENSGALG00000048409	TXNIP
MSTRG.14759.1	ENSGALG00000038636	LAPTM5
MSTRG.14759.1	ENSGALG00000019063	MMP10
MSTRG.14759.1	ENSGALG00000008006	CAPN6
MSTRG.14759.1	ENSGALG00000011805	UGT2A1
MSTRG.14759.1	ENSGALG00000007174	TNFSF15
MSTRG.14759.1	ENSGALG00000025738	RHOU
MSTRG.14759.1	ENSGALG00000006805	PLSCR1
MSTRG.14759.1	ENSGALG00000009870	IL15
MSTRG.14759.1	ENSGALG00000004974	PPARG
MSTRG.14759.1	ENSGALG00000011889	PRKCH
MSTRG.18031.12	ENSGALG00000038433	SPON2
MSTRG.18031.12	ENSGALG00000023933	G0S2
MSTRG.18031.12	ENSGALG00000004215	WIPI1
MSTRG.18031.12	Gallus_gallus_newGene_1721	Gallus_gallus_newGene_1721
MSTRG.18031.12	ENSGALG00000017644	COTL1
MSTRG.18031.12	ENSGALG00000028407	GDF9
MSTRG.18031.12	ENSGALG00000000558	SLC1A6
MSTRG.18031.12	ENSGALG00000003939	KLF2
MSTRG.18031.12	ENSGALG00000011489	TBXT
MSTRG.18031.12	ENSGALG00000015032	CD274
MSTRG.18031.12	ENSGALG00000009514	NRCAM
MSTRG.18031.12	ENSGALG00000016919	ACOD1
MSTRG.18031.12	ENSGALG00000027069	TSC22D4
MSTRG.18031.12	ENSGALG00000035007	USP35
MSTRG.18031.12	ENSGALG00000024083	TCIM
MSTRG.18031.12	ENSGALG00000016400	RSAD2
MSTRG.18031.12	ENSGALG00000016890	MBNL2
MSTRG.18031.12	ENSGALG00000044739	ENSGALG00000044739
MSTRG.18031.12	ENSGALG00000006355	SPTY2D1
MSTRG.18031.12	ENSGALG00000006351	FAS
MSTRG.18031.12	ENSGALG00000003589	VTN
MSTRG.18031.12	ENSGALG00000043468	LRRC23
MSTRG.18031.12	ENSGALG00000013143	PDE3A
MSTRG.18031.12	ENSGALG00000015441	CD247
MSTRG.18031.12	ENSGALG00000036883	MET
MSTRG.18031.12	ENSGALG00000011285	NUDT4
MSTRG.18031.12	ENSGALG00000028982	CMPK2
MSTRG.18031.12	ENSGALG00000047857	ENSGALG00000047857
MSTRG.18031.12	ENSGALG00000017155	C11orf87
MSTRG.18031.12	ENSGALG00000037773	ST3GAL1
MSTRG.18031.12	ENSGALG00000032413	NADK
MSTRG.18031.12	ENSGALG00000015026	TRAF3IP2
MSTRG.18031.12	ENSGALG00000014085	TM7SF3
MSTRG.18031.12	ENSGALG00000029747	ST3GAL4
MSTRG.18031.12	ENSGALG00000018815	PCGF2
MSTRG.18031.12	ENSGALG00000004365	ENSGALG00000004365
MSTRG.18031.12	ENSGALG00000049422	ATF3
MSTRG.18031.12	ENSGALG00000006453	TF
MSTRG.18031.12	ENSGALG00000003172	SLC16A9
MSTRG.18031.12	ENSGALG00000027874	CHAC1
MSTRG.18031.12	ENSGALG00000004860	RASD1
MSTRG.18031.12	ENSGALG00000030025	FABP4
MSTRG.18031.12	ENSGALG00000033591	ENSGALG00000033591
MSTRG.18031.12	ENSGALG00000046032	CD83
MSTRG.18031.12	ENSGALG00000027716	SAA
MSTRG.18031.12	Gallus_gallus_newGene_3944	Gallus_gallus_newGene_3944
MSTRG.18031.12	ENSGALG00000000893	TAT
MSTRG.18031.12	ENSGALG00000011094	PDE4B
MSTRG.18031.12	ENSGALG00000037603	SESN2
MSTRG.18031.12	ENSGALG00000034876	PDP1
MSTRG.18031.12	ENSGALG00000010638	CASP3
MSTRG.18031.12	ENSGALG00000034478	CCL4
MSTRG.18031.12	ENSGALG00000050173	TCEA3
MSTRG.18031.12	ENSGALG00000041978	K123
MSTRG.18031.12	ENSGALG00000013033	CMBL
MSTRG.18031.12	ENSGALG00000003863	P2RX7
MSTRG.18031.12	ENSGALG00000035194	ARHGAP25
MSTRG.18031.12	ENSGALG00000044519	COA8
MSTRG.18031.12	ENSGALG00000021193	STARD5
MSTRG.18031.12	ENSGALG00000030853	ENSGALG00000030853
MSTRG.18031.12	ENSGALG00000012377	HNMT
MSTRG.18031.12	ENSGALG00000016866	FGF14
MSTRG.18031.12	ENSGALG00000013747	TAGAP
MSTRG.18031.12	ENSGALG00000010326	FLVCR2
MSTRG.18031.12	ENSGALG00000010323	BATF
MSTRG.18031.12	ENSGALG00000011635	TFCP2L1
MSTRG.18031.12	ENSGALG00000033956	SFXN1
MSTRG.18031.12	ENSGALG00000008847	VPS54
MSTRG.18031.12	ENSGALG00000011671	SLC15A2
MSTRG.18031.12	ENSGALG00000016943	OLFM4
MSTRG.18031.12	ENSGALG00000000611	PPP1R15B
MSTRG.18031.12	ENSGALG00000000616	ELF3
MSTRG.18031.12	ENSGALG00000001256	NLRC5
MSTRG.18031.12	ENSGALG00000040993	BAMBI
MSTRG.18031.12	ENSGALG00000048781	ENSGALG00000048781
MSTRG.18031.12	ENSGALG00000013993	VNN1
MSTRG.18031.12	ENSGALG00000029834	AIF1L
MSTRG.18031.12	ENSGALG00000013034	CECR2
MSTRG.18031.12	ENSGALG00000008417	CFAP58
MSTRG.18031.12	ENSGALG00000007356	MAP3K8
MSTRG.18031.12	ENSGALG00000016059	ETS2
MSTRG.18031.12	ENSGALG00000016058	ERG
MSTRG.18031.12	ENSGALG00000035903	FAM46A
MSTRG.18031.12	ENSGALG00000037193	HECW1
MSTRG.18031.12	ENSGALG00000050627	ENSGALG00000050627
MSTRG.18031.12	ENSGALG00000011331	CTH
MSTRG.18031.12	ENSGALG00000007874	IL18
MSTRG.18031.12	ENSGALG00000017296	KLHL42
MSTRG.18031.12	ENSGALG00000017295	PTHLH
MSTRG.18031.12	Gallus_gallus_newGene_6311	Gallus_gallus_newGene_6311
MSTRG.18031.12	ENSGALG00000045085	IFIT5
MSTRG.18031.12	ENSGALG00000023517	AGPAT2
MSTRG.18031.12	ENSGALG00000010628	ACSL1
MSTRG.18031.12	ENSGALG00000002846	NEURL1B
MSTRG.18031.12	ENSGALG00000030793	KCNE2
MSTRG.18031.12	ENSGALG00000016358	PTCHD1
MSTRG.18031.12	ENSGALG00000013869	IL20RA
MSTRG.18031.12	ENSGALG00000008938	DCLRE1A
MSTRG.18031.12	ENSGALG00000053046	ENSGALG00000053046
MSTRG.18031.12	ENSGALG00000015324	FAM172BP
MSTRG.18031.12	ENSGALG00000034567	POU4F1L
MSTRG.18031.12	Gallus_gallus_newGene_903	Gallus_gallus_newGene_903
MSTRG.18031.12	ENSGALG00000044241	ENSGALG00000044241
MSTRG.18031.12	ENSGALG00000041621	LY6E
MSTRG.18031.12	Gallus_gallus_newGene_4407	Gallus_gallus_newGene_4407
MSTRG.18031.12	ENSGALG00000042471	IL2RA
MSTRG.18031.12	ENSGALG00000032803	ENSGALG00000032803
MSTRG.18031.12	ENSGALG00000000452	TNFRSF10B
MSTRG.18031.12	ENSGALG00000007862	CNTN3
MSTRG.18031.12	ENSGALG00000014011	LRMP
MSTRG.18031.12	ENSGALG00000012277	MAFF
MSTRG.18031.12	ENSGALG00000008785	MCCC1
MSTRG.18031.12	ENSGALG00000032170	LCN15
MSTRG.18031.12	ENSGALG00000040156	CCDC88C
MSTRG.18031.12	ENSGALG00000034134	ZNF302
MSTRG.18031.12	ENSGALG00000041362	SECISBP2L
MSTRG.18031.12	ENSGALG00000034344	MTHFD2
MSTRG.18031.12	ENSGALG00000011657	EAF2
MSTRG.18031.12	ENSGALG00000031518	DDIT3
MSTRG.18031.12	Gallus_gallus_newGene_1918	Gallus_gallus_newGene_1918
MSTRG.18031.12	ENSGALG00000011149	PLA2R1
MSTRG.18031.12	ENSGALG00000000104	ENSGALG00000000104
MSTRG.18031.12	ENSGALG00000015846	SNAP91
MSTRG.18031.12	ENSGALG00000003476	ERN1
MSTRG.18031.12	ENSGALG00000005975	ZNF488
MSTRG.18031.12	ENSGALG00000033338	GPT2
MSTRG.18031.12	ENSGALG00000015433	ABCA1
MSTRG.18031.12	ENSGALG00000012426	DDHD1
MSTRG.18031.12	ENSGALG00000009823	PTPRE
MSTRG.18031.12	ENSGALG00000012124	PELI2
MSTRG.18031.12	ENSGALG00000015180	PSAT1
MSTRG.18031.12	Gallus_gallus_newGene_5470	Gallus_gallus_newGene_5470
MSTRG.18031.12	ENSGALG00000004196	UGT1A1
MSTRG.18031.12	ENSGALG00000047489	ENSGALG00000047489
MSTRG.18031.12	ENSGALG00000026299	ENSGALG00000026299
MSTRG.18031.12	ENSGALG00000012076	TIFA
MSTRG.18031.12	ENSGALG00000014956	POLK
MSTRG.18031.12	ENSGALG00000037629	TRANK1
MSTRG.18031.12	ENSGALG00000033635	PTGS2
MSTRG.18031.12	ENSGALG00000052151	GDF15
MSTRG.18031.12	ENSGALG00000046192	LOC100857191
MSTRG.18031.12	ENSGALG00000032717	SCYA4
MSTRG.18031.12	ENSGALG00000029485	ENSGALG00000029485
MSTRG.18031.12	ENSGALG00000008166	TLR15
MSTRG.18031.12	ENSGALG00000010636	PRIMPOL
MSTRG.18031.12	ENSGALG00000016102	CYP26B1
MSTRG.18031.12	ENSGALG00000011228	WARS1
MSTRG.18031.12	ENSGALG00000011220	SLC25A29
MSTRG.18031.12	ENSGALG00000006992	MMP9
MSTRG.18031.12	ENSGALG00000002294	SEMA6A
MSTRG.18031.12	ENSGALG00000014182	ADORA2B
MSTRG.18031.12	ENSGALG00000004436	CYP3A4
MSTRG.18031.12	Gallus_gallus_newGene_6483	Gallus_gallus_newGene_6483
MSTRG.18031.12	ENSGALG00000008354	HARBI1
MSTRG.18031.12	ENSGALG00000010402	HPGDS
MSTRG.18031.12	ENSGALG00000008098	NAMPTP1
MSTRG.18031.12	ENSGALG00000023909	ENTPD2L
MSTRG.18031.12	ENSGALG00000023122	SULT1B
MSTRG.18031.12	ENSGALG00000005004	SAMD8
MSTRG.18031.12	ENSGALG00000033974	HGF
MSTRG.18031.12	ENSGALG00000043694	RAPGEF4
MSTRG.18031.12	ENSGALG00000038096	NOS2
MSTRG.18031.12	ENSGALG00000036390	PPP1R17
MSTRG.18031.12	ENSGALG00000005797	COL20A1
MSTRG.18031.12	ENSGALG00000002564	RGS4
MSTRG.18031.12	ENSGALG00000026005	DIO2
MSTRG.18031.12	ENSGALG00000011531	APAF1
MSTRG.18031.12	ENSGALG00000007409	SCN4B
MSTRG.18031.12	ENSGALG00000004813	IARS1
MSTRG.18031.12	ENSGALG00000003362	ACSS2
MSTRG.18031.12	ENSGALG00000008306	FGL2
MSTRG.18031.12	ENSGALG00000005840	DENND5A
MSTRG.18031.12	ENSGALG00000005845	SLC7A5
MSTRG.18031.12	ENSGALG00000025945	AVD
MSTRG.18031.12	ENSGALG00000053000	C20orf194
MSTRG.18031.12	ENSGALG00000016584	EGFL6
MSTRG.18031.12	ENSGALG00000000721	SLC41A1
MSTRG.18031.12	ENSGALG00000011910	MNAT1
MSTRG.18031.12	ENSGALG00000002615	DEF6
MSTRG.18031.12	ENSGALG00000004614	NPL
MSTRG.18031.12	ENSGALG00000010881	ASB2
MSTRG.18031.12	ENSGALG00000000390	ENTPD4
MSTRG.18031.12	ENSGALG00000000394	SLC6A17
MSTRG.18031.12	ENSGALG00000007728	PRODH
MSTRG.18031.12	ENSGALG00000012816	SLC22A23
MSTRG.18031.12	ENSGALG00000027747	TROJANZ
MSTRG.18031.12	ENSGALG00000015347	ZPLD1
MSTRG.18031.12	ENSGALG00000008940	SPTBN5
MSTRG.18031.12	ENSGALG00000005460	SLCO4A1
MSTRG.18031.12	ENSGALG00000005468	SYNRG
MSTRG.18031.12	ENSGALG00000010713	SDCCAG8
MSTRG.18031.12	ENSGALG00000042181	DDHD2
MSTRG.18031.12	ENSGALG00000016955	VWA8
MSTRG.18031.12	ENSGALG00000032053	SPSB4
MSTRG.18031.12	ENSGALG00000015036	RIC1
MSTRG.18031.12	ENSGALG00000009748	ASNS
MSTRG.18031.12	ENSGALG00000007161	LRRK2
MSTRG.18031.12	ENSGALG00000002193	ENSGALG00000002193
MSTRG.18031.12	ENSGALG00000012890	DGKI
MSTRG.18031.12	ENSGALG00000014645	MEF2C
MSTRG.18031.12	ENSGALG00000043064	EXFABP
MSTRG.18031.12	ENSGALG00000005956	ANXA8L1
MSTRG.18031.12	ENSGALG00000008725	KIF16B
MSTRG.18031.12	ENSGALG00000004889	SLC2A1
MSTRG.18031.12	ENSGALG00000006588	LRRC75B
MSTRG.18031.12	ENSGALG00000010440	MKNK1
MSTRG.18031.12	ENSGALG00000053764	CYYR1
MSTRG.18031.12	ENSGALG00000004228	USP40
MSTRG.18031.12	ENSGALG00000014978	IQGAP2
MSTRG.18031.12	ENSGALG00000008997	STEAP4
MSTRG.18031.12	ENSGALG00000035927	ST8SIA5
MSTRG.18031.12	ENSGALG00000039080	CD44
MSTRG.18031.12	ENSGALG00000024335	ENSGALG00000024335
MSTRG.18031.12	ENSGALG00000011511	CKB
MSTRG.18031.12	ENSGALG00000007426	MKX
MSTRG.18031.12	ENSGALG00000014847	MYOM1
MSTRG.18031.12	Gallus_gallus_newGene_5482	Gallus_gallus_newGene_5482
MSTRG.18031.12	ENSGALG00000050253	ENSGALG00000050253
MSTRG.18031.12	ENSGALG00000017186	BIRC3
MSTRG.18031.12	ENSGALG00000028250	ANKRD22
MSTRG.18031.12	ENSGALG00000002479	MAT1A
MSTRG.18031.12	ENSGALG00000020485	ENSGALG00000020485
MSTRG.18031.12	ENSGALG00000016651	TDH
MSTRG.18031.12	ENSGALG00000005554	ADIPOQ
MSTRG.18031.12	ENSGALG00000002675	SCUBE3
MSTRG.18031.12	ENSGALG00000030677	ABCG2
MSTRG.18031.12	ENSGALG00000012178	PDGFB
MSTRG.18031.12	ENSGALG00000001489	SSU72
MSTRG.18031.12	ENSGALG00000043118	ATP10A
MSTRG.18031.12	ENSGALG00000012117	STEAP3
MSTRG.18031.12	ENSGALG00000052932	SHROOM3
MSTRG.18031.12	ENSGALG00000035675	CCDC57
MSTRG.18031.12	ENSGALG00000053511	APOLD1
MSTRG.18031.12	ENSGALG00000026284	IKBIP
MSTRG.18031.12	ENSGALG00000014944	GCNT4
MSTRG.18031.12	ENSGALG00000011668	IL8L1
MSTRG.18031.12	ENSGALG00000007357	BCL6
MSTRG.18031.12	ENSGALG00000037166	ENSGALG00000037166
MSTRG.18031.12	ENSGALG00000003003	CCL20
MSTRG.18031.12	ENSGALG00000037206	ST7
MSTRG.18031.12	ENSGALG00000021340	CA9
MSTRG.18031.12	ENSGALG00000011799	HEBP1
MSTRG.18031.12	ENSGALG00000006138	HELZ2
MSTRG.18031.12	ENSGALG00000007268	CADPS
MSTRG.18031.12	ENSGALG00000014324	SLC2A14
MSTRG.18031.12	ENSGALG00000008409	GSTO2
MSTRG.18031.12	ENSGALG00000036258	PCDH8
MSTRG.18031.12	ENSGALG00000002021	ZC3H12A
MSTRG.18031.12	ENSGALG00000000545	REN
MSTRG.18031.12	ENSGALG00000014835	C7
MSTRG.18031.12	ENSGALG00000007416	CD3E
MSTRG.18031.12	ENSGALG00000007412	MPZL2
MSTRG.18031.12	ENSGALG00000031425	PMP22
MSTRG.18031.12	ENSGALG00000016142	MX1
MSTRG.18031.12	ENSGALG00000013723	OASL
MSTRG.18031.12	ENSGALG00000011266	PPM1K
MSTRG.18031.12	ENSGALG00000006402	NRROS
MSTRG.18031.12	ENSGALG00000043499	EGFL7
MSTRG.18031.12	ENSGALG00000012866	SERPINB6
MSTRG.18031.12	ENSGALG00000010433	FAAH
MSTRG.18031.12	ENSGALG00000010435	RASGRP3
MSTRG.18031.12	ENSGALG00000007526	GATD3AL2
MSTRG.18031.12	ENSGALG00000007522	ABCC3
MSTRG.18031.12	ENSGALG00000000217	PPFIA4
MSTRG.18031.12	ENSGALG00000029435	CYP7B1
MSTRG.18031.12	ENSGALG00000008837	PELI3
MSTRG.18031.12	ENSGALG00000028627	TIMP3
MSTRG.18031.12	ENSGALG00000014730	ELOVL7
MSTRG.18031.12	ENSGALG00000000573	PER3
MSTRG.18031.12	ENSGALG00000003914	CALR3
MSTRG.18031.12	ENSGALG00000010770	SCIN
MSTRG.18031.12	ENSGALG00000010322	JDP2
MSTRG.18031.12	ENSGALG00000030499	MOB2
MSTRG.18031.12	ENSGALG00000002099	PFKFB4
MSTRG.18031.12	ENSGALG00000048409	TXNIP
MSTRG.18031.12	ENSGALG00000038636	LAPTM5
MSTRG.18031.12	ENSGALG00000019063	MMP10
MSTRG.18031.12	ENSGALG00000008006	CAPN6
MSTRG.18031.12	ENSGALG00000011805	UGT2A1
MSTRG.18031.12	ENSGALG00000009758	SLC7A11
MSTRG.18031.12	ENSGALG00000007174	TNFSF15
MSTRG.18031.12	ENSGALG00000028807	AP1AR
MSTRG.18031.12	ENSGALG00000025738	RHOU
MSTRG.18031.12	ENSGALG00000006805	PLSCR1
MSTRG.18031.12	ENSGALG00000009870	IL15
MSTRG.18031.12	ENSGALG00000004974	PPARG
MSTRG.18031.12	ENSGALG00000013575	IFI6
MSTRG.18031.12	ENSGALG00000011889	PRKCH
MSTRG.7362.3	ENSGALG00000029983	ANGPT1
MSTRG.7362.3	ENSGALG00000051882	MUC4L
MSTRG.7362.3	ENSGALG00000014513	CDCA3
MSTRG.7362.3	ENSGALG00000002594	TFPI
MSTRG.7362.3	ENSGALG00000012915	MCM4
MSTRG.7362.3	ENSGALG00000017644	COTL1
MSTRG.7362.3	ENSGALG00000036990	DECR1
MSTRG.7362.3	ENSGALG00000043499	EGFL7
MSTRG.2880.1	Gallus_gallus_newGene_3944	Gallus_gallus_newGene_3944
MSTRG.2880.1	ENSGALG00000000893	TAT
MSTRG.2880.1	ENSGALG00000011094	PDE4B
MSTRG.2880.1	ENSGALG00000037603	SESN2
MSTRG.2880.1	ENSGALG00000034876	PDP1
MSTRG.2880.1	ENSGALG00000010638	CASP3
MSTRG.2880.1	Gallus_gallus_newGene_870	Gallus_gallus_newGene_870
MSTRG.2880.1	ENSGALG00000050173	TCEA3
MSTRG.2880.1	ENSGALG00000041978	K123
MSTRG.2880.1	ENSGALG00000000104	ENSGALG00000000104
MSTRG.2880.1	ENSGALG00000015846	SNAP91
MSTRG.2880.1	ENSGALG00000003476	ERN1
MSTRG.2880.1	ENSGALG00000034688	TIMELESS
MSTRG.2880.1	ENSGALG00000005975	ZNF488
MSTRG.2880.1	ENSGALG00000033338	GPT2
MSTRG.2880.1	ENSGALG00000015433	ABCA1
MSTRG.2880.1	ENSGALG00000012426	DDHD1
MSTRG.2880.1	ENSGALG00000009823	PTPRE
MSTRG.2880.1	ENSGALG00000012124	PELI2
MSTRG.2880.1	ENSGALG00000004196	UGT1A1
MSTRG.2880.1	ENSGALG00000047489	ENSGALG00000047489
MSTRG.2880.1	ENSGALG00000026299	ENSGALG00000026299
MSTRG.2880.1	ENSGALG00000012076	TIFA
MSTRG.2880.1	ENSGALG00000014956	POLK
MSTRG.2880.1	ENSGALG00000002193	ENSGALG00000002193
MSTRG.2880.1	ENSGALG00000012890	DGKI
MSTRG.2880.1	ENSGALG00000014645	MEF2C
MSTRG.2880.1	ENSGALG00000043064	EXFABP
MSTRG.2880.1	ENSGALG00000008725	KIF16B
MSTRG.2880.1	ENSGALG00000004889	SLC2A1
MSTRG.2880.1	ENSGALG00000010440	MKNK1
MSTRG.2880.1	ENSGALG00000004228	USP40
MSTRG.2880.1	ENSGALG00000014978	IQGAP2
MSTRG.2880.1	ENSGALG00000007874	IL18
MSTRG.2880.1	ENSGALG00000017296	KLHL42
MSTRG.2880.1	ENSGALG00000045085	IFIT5
MSTRG.2880.1	ENSGALG00000023517	AGPAT2
MSTRG.2880.1	ENSGALG00000010628	ACSL1
MSTRG.2880.1	ENSGALG00000002846	NEURL1B
MSTRG.2880.1	ENSGALG00000030793	KCNE2
MSTRG.2880.1	ENSGALG00000016358	PTCHD1
MSTRG.2880.1	ENSGALG00000013869	IL20RA
MSTRG.2880.1	ENSGALG00000008938	DCLRE1A
MSTRG.2880.1	ENSGALG00000053046	ENSGALG00000053046
MSTRG.2880.1	ENSGALG00000015324	FAM172BP
MSTRG.2880.1	ENSGALG00000002099	PFKFB4
MSTRG.2880.1	ENSGALG00000048409	TXNIP
MSTRG.2880.1	ENSGALG00000038636	LAPTM5
MSTRG.2880.1	ENSGALG00000019063	MMP10
MSTRG.2880.1	ENSGALG00000008006	CAPN6
MSTRG.2880.1	ENSGALG00000011805	UGT2A1
MSTRG.2880.1	ENSGALG00000007174	TNFSF15
MSTRG.2880.1	ENSGALG00000025738	RHOU
MSTRG.2880.1	ENSGALG00000006805	PLSCR1
MSTRG.2880.1	ENSGALG00000009870	IL15
MSTRG.2880.1	ENSGALG00000004974	PPARG
MSTRG.2880.1	ENSGALG00000011889	PRKCH
MSTRG.2880.1	ENSGALG00000021340	CA9
MSTRG.2880.1	ENSGALG00000011799	HEBP1
MSTRG.2880.1	ENSGALG00000006138	HELZ2
MSTRG.2880.1	ENSGALG00000007268	CADPS
MSTRG.2880.1	ENSGALG00000014324	SLC2A14
MSTRG.2880.1	ENSGALG00000036258	PCDH8
MSTRG.2880.1	ENSGALG00000002021	ZC3H12A
MSTRG.2880.1	ENSGALG00000000545	REN
MSTRG.2880.1	ENSGALG00000014835	C7
MSTRG.2880.1	ENSGALG00000007416	CD3E
MSTRG.2880.1	ENSGALG00000007412	MPZL2
MSTRG.2880.1	ENSGALG00000031425	PMP22
MSTRG.2880.1	ENSGALG00000016142	MX1
MSTRG.2880.1	ENSGALG00000013723	OASL
MSTRG.2880.1	ENSGALG00000011266	PPM1K
MSTRG.2880.1	ENSGALG00000006402	NRROS
MSTRG.2880.1	ENSGALG00000043499	EGFL7
MSTRG.2880.1	ENSGALG00000012866	SERPINB6
MSTRG.2880.1	ENSGALG00000013033	CMBL
MSTRG.2880.1	ENSGALG00000003863	P2RX7
MSTRG.2880.1	ENSGALG00000035194	ARHGAP25
MSTRG.2880.1	ENSGALG00000044519	COA8
MSTRG.2880.1	ENSGALG00000030853	ENSGALG00000030853
MSTRG.2880.1	ENSGALG00000012377	HNMT
MSTRG.2880.1	ENSGALG00000016866	FGF14
MSTRG.2880.1	ENSGALG00000004203	PSMG3
MSTRG.2880.1	ENSGALG00000013747	TAGAP
MSTRG.2880.1	ENSGALG00000010326	FLVCR2
MSTRG.2880.1	ENSGALG00000033956	SFXN1
MSTRG.2880.1	ENSGALG00000008847	VPS54
MSTRG.2880.1	ENSGALG00000037629	TRANK1
MSTRG.2880.1	ENSGALG00000033635	PTGS2
MSTRG.2880.1	ENSGALG00000019553	SERPINB10B
MSTRG.2880.1	ENSGALG00000046192	LOC100857191
MSTRG.2880.1	ENSGALG00000032717	SCYA4
MSTRG.2880.1	ENSGALG00000029485	ENSGALG00000029485
MSTRG.2880.1	ENSGALG00000008166	TLR15
MSTRG.2880.1	ENSGALG00000008997	STEAP4
MSTRG.2880.1	ENSGALG00000035927	ST8SIA5
MSTRG.2880.1	ENSGALG00000024335	ENSGALG00000024335
MSTRG.2880.1	ENSGALG00000011511	CKB
MSTRG.2880.1	ENSGALG00000017186	BIRC3
MSTRG.2880.1	ENSGALG00000028250	ANKRD22
MSTRG.2880.1	ENSGALG00000002479	MAT1A
MSTRG.2880.1	ENSGALG00000020485	ENSGALG00000020485
MSTRG.2880.1	ENSGALG00000016651	TDH
MSTRG.2880.1	ENSGALG00000005554	ADIPOQ
MSTRG.2880.1	ENSGALG00000007959	SLC26A3
MSTRG.2880.1	ENSGALG00000002675	SCUBE3
MSTRG.2880.1	ENSGALG00000030677	ABCG2
MSTRG.2880.1	ENSGALG00000010433	FAAH
MSTRG.2880.1	ENSGALG00000010435	RASGRP3
MSTRG.2880.1	ENSGALG00000007526	GATD3AL2
MSTRG.2880.1	ENSGALG00000007522	ABCC3
MSTRG.2880.1	ENSGALG00000029435	CYP7B1
MSTRG.2880.1	ENSGALG00000008837	PELI3
MSTRG.2880.1	ENSGALG00000028627	TIMP3
MSTRG.2880.1	ENSGALG00000000573	PER3
MSTRG.2880.1	ENSGALG00000003914	CALR3
MSTRG.2880.1	ENSGALG00000012178	PDGFB
MSTRG.2880.1	ENSGALG00000001489	SSU72
MSTRG.2880.1	ENSGALG00000041238	ENSGALG00000041238
MSTRG.2880.1	ENSGALG00000012117	STEAP3
MSTRG.2880.1	ENSGALG00000052932	SHROOM3
MSTRG.2880.1	ENSGALG00000035675	CCDC57
MSTRG.2880.1	ENSGALG00000053511	APOLD1
MSTRG.2880.1	ENSGALG00000026284	IKBIP
MSTRG.2880.1	ENSGALG00000014944	GCNT4
MSTRG.2880.1	ENSGALG00000011668	IL8L1
MSTRG.2880.1	ENSGALG00000007357	BCL6
MSTRG.2880.1	ENSGALG00000003003	CCL20
MSTRG.2880.1	ENSGALG00000028982	CMPK2
MSTRG.2880.1	ENSGALG00000047857	ENSGALG00000047857
MSTRG.2880.1	ENSGALG00000017155	C11orf87
MSTRG.2880.1	ENSGALG00000037773	ST3GAL1
MSTRG.2880.1	ENSGALG00000014085	TM7SF3
MSTRG.2880.1	ENSGALG00000029747	ST3GAL4
MSTRG.2880.1	ENSGALG00000004365	ENSGALG00000004365
MSTRG.2880.1	ENSGALG00000049422	ATF3
MSTRG.2880.1	ENSGALG00000006453	TF
MSTRG.2880.1	ENSGALG00000003172	SLC16A9
MSTRG.2880.1	ENSGALG00000027874	CHAC1
MSTRG.2880.1	ENSGALG00000027069	TSC22D4
MSTRG.2880.1	ENSGALG00000035007	USP35
MSTRG.2880.1	ENSGALG00000024083	TCIM
MSTRG.2880.1	ENSGALG00000016400	RSAD2
MSTRG.2880.1	ENSGALG00000016890	MBNL2
MSTRG.2880.1	ENSGALG00000044739	ENSGALG00000044739
MSTRG.2880.1	ENSGALG00000006355	SPTY2D1
MSTRG.2880.1	ENSGALG00000006351	FAS
MSTRG.2880.1	ENSGALG00000003589	VTN
MSTRG.2880.1	Gallus_gallus_newGene_6130	Gallus_gallus_newGene_6130
MSTRG.2880.1	ENSGALG00000043468	LRRC23
MSTRG.2880.1	ENSGALG00000013143	PDE3A
MSTRG.2880.1	ENSGALG00000015441	CD247
MSTRG.2880.1	ENSGALG00000036883	MET
MSTRG.2880.1	ENSGALG00000010636	PRIMPOL
MSTRG.2880.1	ENSGALG00000016102	CYP26B1
MSTRG.2880.1	ENSGALG00000011228	WARS1
MSTRG.2880.1	ENSGALG00000011220	SLC25A29
MSTRG.2880.1	ENSGALG00000002294	SEMA6A
MSTRG.2880.1	ENSGALG00000014182	ADORA2B
MSTRG.2880.1	ENSGALG00000004436	CYP3A4
MSTRG.2880.1	Gallus_gallus_newGene_6483	Gallus_gallus_newGene_6483
MSTRG.2880.1	ENSGALG00000008354	HARBI1
MSTRG.2880.1	ENSGALG00000023909	ENTPD2L
MSTRG.2880.1	ENSGALG00000023122	SULT1B
MSTRG.2880.1	ENSGALG00000005004	SAMD8
MSTRG.2880.1	ENSGALG00000033974	HGF
MSTRG.2880.1	ENSGALG00000043694	RAPGEF4
MSTRG.2880.1	ENSGALG00000038096	NOS2
MSTRG.2880.1	ENSGALG00000036390	PPP1R17
MSTRG.2880.1	ENSGALG00000005797	COL20A1
MSTRG.2880.1	ENSGALG00000002564	RGS4
MSTRG.2880.1	Gallus_gallus_newGene_903	Gallus_gallus_newGene_903
MSTRG.2880.1	ENSGALG00000044241	ENSGALG00000044241
MSTRG.2880.1	ENSGALG00000004503	CENPV
MSTRG.2880.1	ENSGALG00000041621	LY6E
MSTRG.2880.1	Gallus_gallus_newGene_4407	Gallus_gallus_newGene_4407
MSTRG.2880.1	ENSGALG00000042471	IL2RA
MSTRG.2880.1	ENSGALG00000032803	ENSGALG00000032803
MSTRG.2880.1	ENSGALG00000000452	TNFRSF10B
MSTRG.2880.1	ENSGALG00000007862	CNTN3
MSTRG.2880.1	ENSGALG00000014011	LRMP
MSTRG.2880.1	ENSGALG00000008785	MCCC1
MSTRG.2880.1	ENSGALG00000051442	TSC22D1
MSTRG.2880.1	ENSGALG00000026005	DIO2
MSTRG.2880.1	ENSGALG00000011531	APAF1
MSTRG.2880.1	ENSGALG00000007409	SCN4B
MSTRG.2880.1	ENSGALG00000003362	ACSS2
MSTRG.2880.1	ENSGALG00000005840	DENND5A
MSTRG.2880.1	ENSGALG00000005845	SLC7A5
MSTRG.2880.1	ENSGALG00000025945	AVD
MSTRG.2880.1	ENSGALG00000053000	C20orf194
MSTRG.2880.1	ENSGALG00000016584	EGFL6
MSTRG.2880.1	ENSGALG00000000721	SLC41A1
MSTRG.2880.1	ENSGALG00000002615	DEF6
MSTRG.2880.1	ENSGALG00000004614	NPL
MSTRG.2880.1	ENSGALG00000010881	ASB2
MSTRG.2880.1	ENSGALG00000000390	ENTPD4
MSTRG.2880.1	ENSGALG00000000394	SLC6A17
MSTRG.2880.1	ENSGALG00000007728	PRODH
MSTRG.2880.1	ENSGALG00000012816	SLC22A23
MSTRG.2880.1	ENSGALG00000027747	TROJANZ
MSTRG.2880.1	ENSGALG00000032170	LCN15
MSTRG.2880.1	ENSGALG00000040156	CCDC88C
MSTRG.2880.1	ENSGALG00000034134	ZNF302
MSTRG.2880.1	ENSGALG00000031518	DDIT3
MSTRG.2880.1	Gallus_gallus_newGene_1918	Gallus_gallus_newGene_1918
MSTRG.2880.1	ENSGALG00000011149	PLA2R1
MSTRG.2880.1	Gallus_gallus_newGene_6032	Gallus_gallus_newGene_6032
MSTRG.2880.1	ENSGALG00000013907	KDR
MSTRG.2880.1	ENSGALG00000015347	ZPLD1
MSTRG.2880.1	ENSGALG00000008940	SPTBN5
MSTRG.2880.1	ENSGALG00000005460	SLCO4A1
MSTRG.2880.1	ENSGALG00000010713	SDCCAG8
MSTRG.2880.1	ENSGALG00000042181	DDHD2
MSTRG.2880.1	ENSGALG00000016522	PPEF1
MSTRG.2880.1	ENSGALG00000016955	VWA8
MSTRG.2880.1	ENSGALG00000032053	SPSB4
MSTRG.2880.1	ENSGALG00000015036	RIC1
MSTRG.2880.1	ENSGALG00000007161	LRRK2
MSTRG.2880.1	ENSGALG00000038433	SPON2
MSTRG.2880.1	ENSGALG00000023933	G0S2
MSTRG.2880.1	ENSGALG00000004215	WIPI1
MSTRG.2880.1	ENSGALG00000028407	GDF9
MSTRG.2880.1	ENSGALG00000000558	SLC1A6
MSTRG.2880.1	ENSGALG00000026263	RGS8
MSTRG.2880.1	Gallus_gallus_newGene_6203	Gallus_gallus_newGene_6203
MSTRG.2880.1	ENSGALG00000011489	TBXT
MSTRG.2880.1	ENSGALG00000015032	CD274
MSTRG.2880.1	ENSGALG00000009514	NRCAM
MSTRG.2880.1	ENSGALG00000013861	TNFAIP3
MSTRG.2880.1	ENSGALG00000016919	ACOD1
MSTRG.2880.1	ENSGALG00000004860	RASD1
MSTRG.2880.1	ENSGALG00000041706	FAM13B
MSTRG.2880.1	ENSGALG00000030025	FABP4
MSTRG.2880.1	Gallus_gallus_newGene_6463	Gallus_gallus_newGene_6463
MSTRG.2880.1	ENSGALG00000033591	ENSGALG00000033591
MSTRG.2880.1	ENSGALG00000046032	CD83
MSTRG.2880.1	ENSGALG00000027716	SAA
MSTRG.2880.1	ENSGALG00000011671	SLC15A2
MSTRG.2880.1	ENSGALG00000016943	OLFM4
MSTRG.2880.1	ENSGALG00000000611	PPP1R15B
MSTRG.2880.1	ENSGALG00000000616	ELF3
MSTRG.2880.1	ENSGALG00000001256	NLRC5
MSTRG.2880.1	ENSGALG00000048781	ENSGALG00000048781
MSTRG.2880.1	ENSGALG00000013993	VNN1
MSTRG.2880.1	ENSGALG00000029834	AIF1L
MSTRG.2880.1	ENSGALG00000013034	CECR2
MSTRG.2880.1	ENSGALG00000008417	CFAP58
MSTRG.2880.1	ENSGALG00000007356	MAP3K8
MSTRG.2880.1	ENSGALG00000016058	ERG
MSTRG.2880.1	ENSGALG00000035903	FAM46A
MSTRG.2880.1	ENSGALG00000037193	HECW1
MSTRG.2880.1	ENSGALG00000011331	CTH
MSTRG.20585.1	ENSGALG00000011799	HEBP1
MSTRG.20585.1	ENSGALG00000006138	HELZ2
MSTRG.20585.1	ENSGALG00000007268	CADPS
MSTRG.20585.1	ENSGALG00000008409	GSTO2
MSTRG.20585.1	ENSGALG00000002021	ZC3H12A
MSTRG.20585.1	ENSGALG00000000545	REN
MSTRG.20585.1	ENSGALG00000007416	CD3E
MSTRG.20585.1	ENSGALG00000007412	MPZL2
MSTRG.20585.1	ENSGALG00000031425	PMP22
MSTRG.20585.1	ENSGALG00000011266	PPM1K
MSTRG.20585.1	ENSGALG00000006402	NRROS
MSTRG.20585.1	ENSGALG00000043499	EGFL7
MSTRG.20585.1	ENSGALG00000002193	ENSGALG00000002193
MSTRG.20585.1	ENSGALG00000008725	KIF16B
MSTRG.20585.1	ENSGALG00000006588	LRRC75B
MSTRG.20585.1	ENSGALG00000004228	USP40
MSTRG.20585.1	ENSGALG00000014978	IQGAP2
MSTRG.20585.1	ENSGALG00000007874	IL18
MSTRG.20585.1	ENSGALG00000017296	KLHL42
MSTRG.20585.1	ENSGALG00000023517	AGPAT2
MSTRG.20585.1	ENSGALG00000015324	FAM172BP
MSTRG.20585.1	ENSGALG00000034567	POU4F1L
MSTRG.20585.1	ENSGALG00000026005	DIO2
MSTRG.20585.1	ENSGALG00000011531	APAF1
MSTRG.20585.1	ENSGALG00000007409	SCN4B
MSTRG.20585.1	ENSGALG00000003362	ACSS2
MSTRG.20585.1	ENSGALG00000005840	DENND5A
MSTRG.20585.1	ENSGALG00000005845	SLC7A5
MSTRG.20585.1	ENSGALG00000053000	C20orf194
MSTRG.20585.1	ENSGALG00000016584	EGFL6
MSTRG.20585.1	ENSGALG00000004614	NPL
MSTRG.20585.1	ENSGALG00000008756	PLEK
MSTRG.20585.1	ENSGALG00000000390	ENTPD4
MSTRG.20585.1	ENSGALG00000012816	SLC22A23
MSTRG.20585.1	ENSGALG00000027069	TSC22D4
MSTRG.20585.1	ENSGALG00000035007	USP35
MSTRG.20585.1	ENSGALG00000024083	TCIM
MSTRG.20585.1	ENSGALG00000016890	MBNL2
MSTRG.20585.1	ENSGALG00000044739	ENSGALG00000044739
MSTRG.20585.1	ENSGALG00000006355	SPTY2D1
MSTRG.20585.1	ENSGALG00000006351	FAS
MSTRG.20585.1	ENSGALG00000003589	VTN
MSTRG.20585.1	ENSGALG00000043468	LRRC23
MSTRG.20585.1	ENSGALG00000015441	CD247
MSTRG.20585.1	ENSGALG00000036883	MET
MSTRG.20585.1	ENSGALG00000000104	ENSGALG00000000104
MSTRG.20585.1	ENSGALG00000015846	SNAP91
MSTRG.20585.1	ENSGALG00000005975	ZNF488
MSTRG.20585.1	ENSGALG00000033338	GPT2
MSTRG.20585.1	ENSGALG00000015433	ABCA1
MSTRG.20585.1	ENSGALG00000012426	DDHD1
MSTRG.20585.1	ENSGALG00000012124	PELI2
MSTRG.20585.1	ENSGALG00000015180	PSAT1
MSTRG.20585.1	ENSGALG00000004196	UGT1A1
MSTRG.20585.1	ENSGALG00000036990	DECR1
MSTRG.20585.1	ENSGALG00000014956	POLK
MSTRG.20585.1	Gallus_gallus_newGene_903	Gallus_gallus_newGene_903
MSTRG.20585.1	ENSGALG00000044241	ENSGALG00000044241
MSTRG.20585.1	ENSGALG00000041621	LY6E
MSTRG.20585.1	ENSGALG00000014011	LRMP
MSTRG.20585.1	ENSGALG00000008785	MCCC1
MSTRG.20585.1	ENSGALG00000051442	TSC22D1
MSTRG.20585.1	ENSGALG00000038433	SPON2
MSTRG.20585.1	ENSGALG00000004215	WIPI1
MSTRG.20585.1	ENSGALG00000017644	COTL1
MSTRG.20585.1	ENSGALG00000028407	GDF9
MSTRG.20585.1	ENSGALG00000000558	SLC1A6
MSTRG.20585.1	ENSGALG00000011489	TBXT
MSTRG.20585.1	ENSGALG00000009514	NRCAM
MSTRG.20585.1	ENSGALG00000016919	ACOD1
MSTRG.20585.1	ENSGALG00000041706	FAM13B
MSTRG.20585.1	ENSGALG00000030025	FABP4
MSTRG.20585.1	ENSGALG00000033591	ENSGALG00000033591
MSTRG.20585.1	ENSGALG00000035927	ST8SIA5
MSTRG.20585.1	ENSGALG00000007426	MKX
MSTRG.20585.1	ENSGALG00000028250	ANKRD22
MSTRG.20585.1	ENSGALG00000020485	ENSGALG00000020485
MSTRG.20585.1	ENSGALG00000016651	TDH
MSTRG.20585.1	ENSGALG00000005554	ADIPOQ
MSTRG.20585.1	ENSGALG00000002675	SCUBE3
MSTRG.20585.1	ENSGALG00000030677	ABCG2
MSTRG.20585.1	ENSGALG00000013033	CMBL
MSTRG.20585.1	ENSGALG00000044519	COA8
MSTRG.20585.1	ENSGALG00000021193	STARD5
MSTRG.20585.1	ENSGALG00000016866	FGF14
MSTRG.20585.1	ENSGALG00000013747	TAGAP
MSTRG.20585.1	ENSGALG00000010326	FLVCR2
MSTRG.20585.1	ENSGALG00000011635	TFCP2L1
MSTRG.20585.1	ENSGALG00000033956	SFXN1
MSTRG.20585.1	ENSGALG00000008847	VPS54
MSTRG.20585.1	ENSGALG00000034134	ZNF302
MSTRG.20585.1	ENSGALG00000041362	SECISBP2L
MSTRG.20585.1	ENSGALG00000011149	PLA2R1
MSTRG.20585.1	ENSGALG00000002099	PFKFB4
MSTRG.20585.1	ENSGALG00000048409	TXNIP
MSTRG.20585.1	ENSGALG00000038636	LAPTM5
MSTRG.20585.1	ENSGALG00000019063	MMP10
MSTRG.20585.1	ENSGALG00000008006	CAPN6
MSTRG.20585.1	ENSGALG00000011805	UGT2A1
MSTRG.20585.1	ENSGALG00000009758	SLC7A11
MSTRG.20585.1	ENSGALG00000007174	TNFSF15
MSTRG.20585.1	ENSGALG00000025738	RHOU
MSTRG.20585.1	ENSGALG00000006805	PLSCR1
MSTRG.20585.1	ENSGALG00000009870	IL15
MSTRG.20585.1	ENSGALG00000004974	PPARG
MSTRG.20585.1	ENSGALG00000038504	MID1
MSTRG.20585.1	ENSGALG00000011889	PRKCH
MSTRG.20585.1	Gallus_gallus_newGene_3944	Gallus_gallus_newGene_3944
MSTRG.20585.1	ENSGALG00000011094	PDE4B
MSTRG.20585.1	ENSGALG00000037603	SESN2
MSTRG.20585.1	ENSGALG00000010638	CASP3
MSTRG.20585.1	Gallus_gallus_newGene_870	Gallus_gallus_newGene_870
MSTRG.20585.1	ENSGALG00000050173	TCEA3
MSTRG.20585.1	ENSGALG00000010433	FAAH
MSTRG.20585.1	ENSGALG00000010435	RASGRP3
MSTRG.20585.1	ENSGALG00000007526	GATD3AL2
MSTRG.20585.1	ENSGALG00000007522	ABCC3
MSTRG.20585.1	ENSGALG00000000217	PPFIA4
MSTRG.20585.1	ENSGALG00000008837	PELI3
MSTRG.20585.1	ENSGALG00000014730	ELOVL7
MSTRG.20585.1	ENSGALG00000003914	CALR3
MSTRG.20585.1	ENSGALG00000010322	JDP2
MSTRG.20585.1	ENSGALG00000012178	PDGFB
MSTRG.20585.1	ENSGALG00000041202	FBXO32
MSTRG.20585.1	ENSGALG00000001489	SSU72
MSTRG.20585.1	ENSGALG00000041238	ENSGALG00000041238
MSTRG.20585.1	ENSGALG00000012117	STEAP3
MSTRG.20585.1	ENSGALG00000052932	SHROOM3
MSTRG.20585.1	ENSGALG00000026284	IKBIP
MSTRG.20585.1	ENSGALG00000014944	GCNT4
MSTRG.20585.1	ENSGALG00000011668	IL8L1
MSTRG.20585.1	ENSGALG00000007357	BCL6
MSTRG.20585.1	ENSGALG00000028982	CMPK2
MSTRG.20585.1	ENSGALG00000037773	ST3GAL1
MSTRG.20585.1	ENSGALG00000034655	ALDH18A1
MSTRG.20585.1	ENSGALG00000032413	NADK
MSTRG.20585.1	ENSGALG00000015026	TRAF3IP2
MSTRG.20585.1	ENSGALG00000014085	TM7SF3
MSTRG.20585.1	ENSGALG00000029747	ST3GAL4
MSTRG.20585.1	ENSGALG00000004365	ENSGALG00000004365
MSTRG.20585.1	ENSGALG00000049422	ATF3
MSTRG.20585.1	ENSGALG00000003172	SLC16A9
MSTRG.20585.1	ENSGALG00000027874	CHAC1
MSTRG.20585.1	ENSGALG00000015347	ZPLD1
MSTRG.20585.1	ENSGALG00000005460	SLCO4A1
MSTRG.20585.1	ENSGALG00000005468	SYNRG
MSTRG.20585.1	ENSGALG00000016955	VWA8
MSTRG.20585.1	ENSGALG00000032053	SPSB4
MSTRG.20585.1	ENSGALG00000015036	RIC1
MSTRG.20585.1	ENSGALG00000009748	ASNS
MSTRG.20585.1	ENSGALG00000007161	LRRK2
MSTRG.20585.1	ENSGALG00000051882	MUC4L
MSTRG.20585.1	ENSGALG00000000616	ELF3
MSTRG.20585.1	ENSGALG00000001256	NLRC5
MSTRG.20585.1	ENSGALG00000048781	ENSGALG00000048781
MSTRG.20585.1	ENSGALG00000013993	VNN1
MSTRG.20585.1	ENSGALG00000013034	CECR2
MSTRG.20585.1	ENSGALG00000008417	CFAP58
MSTRG.20585.1	ENSGALG00000007356	MAP3K8
MSTRG.20585.1	ENSGALG00000011331	CTH
MSTRG.20585.1	ENSGALG00000010636	PRIMPOL
MSTRG.20585.1	ENSGALG00000016102	CYP26B1
MSTRG.20585.1	ENSGALG00000011228	WARS1
MSTRG.20585.1	ENSGALG00000011220	SLC25A29
MSTRG.20585.1	ENSGALG00000006992	MMP9
MSTRG.20585.1	ENSGALG00000004436	CYP3A4
MSTRG.20585.1	ENSGALG00000008354	HARBI1
MSTRG.20585.1	ENSGALG00000010402	HPGDS
MSTRG.20585.1	ENSGALG00000023909	ENTPD2L
MSTRG.20585.1	ENSGALG00000023122	SULT1B
MSTRG.20585.1	ENSGALG00000005004	SAMD8
MSTRG.20585.1	ENSGALG00000033974	HGF
MSTRG.20585.1	ENSGALG00000038096	NOS2
MSTRG.20585.1	ENSGALG00000005797	COL20A1
MSTRG.20585.1	ENSGALG00000037629	TRANK1
MSTRG.20585.1	ENSGALG00000033635	PTGS2
MSTRG.20585.1	ENSGALG00000029485	ENSGALG00000029485
MSTRG.20585.1	ENSGALG00000008166	TLR15
MSTRG.15154.1	ENSGALG00000007077	CPT1A
MSTRG.14710.1	ENSGALG00000014950	ENSGALG00000014950
MSTRG.14710.1	ENSGALG00000001169	CRB2
MSTRG.14710.1	ENSGALG00000000478	TANC2
MSTRG.14710.1	ENSGALG00000031973	ANKRD52
MSTRG.14710.1	ENSGALG00000002223	LHX9
MSTRG.14710.1	Gallus_gallus_newGene_5749	Gallus_gallus_newGene_5749
MSTRG.14710.1	ENSGALG00000019231	CD200R1
MSTRG.14710.1	Gallus_gallus_newGene_4255	Gallus_gallus_newGene_4255
MSTRG.14710.1	ENSGALG00000038432	ENSGALG00000038432
MSTRG.25116.1	ENSGALG00000033171	TGM4
MSTRG.25116.1	Gallus_gallus_newGene_6311	Gallus_gallus_newGene_6311
MSTRG.25116.1	ENSGALG00000000761	TSKU
MSTRG.25116.1	ENSGALG00000023517	AGPAT2
MSTRG.25116.1	ENSGALG00000015708	FGFR3
MSTRG.25116.1	ENSGALG00000010628	ACSL1
MSTRG.25116.1	ENSGALG00000012021	KCNK4
MSTRG.25116.1	ENSGALG00000002846	NEURL1B
MSTRG.25116.1	ENSGALG00000030793	KCNE2
MSTRG.25116.1	ENSGALG00000023709	ENSGALG00000023709
MSTRG.25116.1	ENSGALG00000016358	PTCHD1
MSTRG.25116.1	ENSGALG00000015118	SMC5
MSTRG.25116.1	ENSGALG00000013869	IL20RA
MSTRG.25116.1	ENSGALG00000016676	MCM3
MSTRG.25116.1	ENSGALG00000034567	POU4F1L
MSTRG.25116.1	Gallus_gallus_newGene_903	Gallus_gallus_newGene_903
MSTRG.25116.1	ENSGALG00000044241	ENSGALG00000044241
MSTRG.25116.1	ENSGALG00000041621	LY6E
MSTRG.25116.1	ENSGALG00000009700	PDK4
MSTRG.25116.1	ENSGALG00000007862	CNTN3
MSTRG.25116.1	ENSGALG00000006871	SLCO3A1
MSTRG.25116.1	ENSGALG00000025915	ARRDC3
MSTRG.25116.1	ENSGALG00000047807	DMBT1L
MSTRG.25116.1	ENSGALG00000006325	NTN4L
MSTRG.25116.1	ENSGALG00000008785	MCCC1
MSTRG.25116.1	ENSGALG00000051442	TSC22D1
MSTRG.25116.1	ENSGALG00000008997	STEAP4
MSTRG.25116.1	ENSGALG00000028147	CTSK
MSTRG.25116.1	ENSGALG00000035927	ST8SIA5
MSTRG.25116.1	ENSGALG00000011511	CKB
MSTRG.25116.1	ENSGALG00000030800	IL31RA
MSTRG.25116.1	Gallus_gallus_newGene_5482	Gallus_gallus_newGene_5482
MSTRG.25116.1	ENSGALG00000028250	ANKRD22
MSTRG.25116.1	ENSGALG00000020485	ENSGALG00000020485
MSTRG.25116.1	ENSGALG00000016651	TDH
MSTRG.25116.1	ENSGALG00000014659	C1R
MSTRG.25116.1	ENSGALG00000005554	ADIPOQ
MSTRG.25116.1	ENSGALG00000005550	ST6GAL1
MSTRG.25116.1	ENSGALG00000007959	SLC26A3
MSTRG.25116.1	ENSGALG00000002675	SCUBE3
MSTRG.25116.1	ENSGALG00000008077	PAQR5
MSTRG.25116.1	ENSGALG00000010433	FAAH
MSTRG.25116.1	ENSGALG00000010435	RASGRP3
MSTRG.25116.1	ENSGALG00000007522	ABCC3
MSTRG.25116.1	ENSGALG00000034140	ZNF395
MSTRG.25116.1	ENSGALG00000003914	CALR3
MSTRG.25116.1	ENSGALG00000045478	EXOC3L
MSTRG.25116.1	ENSGALG00000005298	ST6GALNAC6
MSTRG.25116.1	ENSGALG00000012348	MCM6
MSTRG.25116.1	ENSGALG00000015347	ZPLD1
MSTRG.25116.1	ENSGALG00000005460	SLCO4A1
MSTRG.25116.1	ENSGALG00000016522	PPEF1
MSTRG.25116.1	ENSGALG00000012061	GPD1L2
MSTRG.25116.1	ENSGALG00000016955	VWA8
MSTRG.25116.1	ENSGALG00000032053	SPSB4
MSTRG.25116.1	ENSGALG00000015036	RIC1
MSTRG.25116.1	ENSGALG00000007161	LRRK2
MSTRG.25116.1	ENSGALG00000041296	SOX7
MSTRG.25116.1	ENSGALG00000013033	CMBL
MSTRG.25116.1	ENSGALG00000035194	ARHGAP25
MSTRG.25116.1	ENSGALG00000029382	BARX2
MSTRG.25116.1	ENSGALG00000044519	COA8
MSTRG.25116.1	ENSGALG00000002816	STK10
MSTRG.25116.1	ENSGALG00000013956	MYB
MSTRG.25116.1	ENSGALG00000040794	CCNE2
MSTRG.25116.1	ENSGALG00000004203	PSMG3
MSTRG.25116.1	ENSGALG00000013747	TAGAP
MSTRG.25116.1	ENSGALG00000010326	FLVCR2
MSTRG.25116.1	ENSGALG00000033956	SFXN1
MSTRG.25116.1	ENSGALG00000008847	VPS54
MSTRG.25116.1	ENSGALG00000027069	TSC22D4
MSTRG.25116.1	ENSGALG00000035007	USP35
MSTRG.25116.1	ENSGALG00000024083	TCIM
MSTRG.25116.1	ENSGALG00000016890	MBNL2
MSTRG.25116.1	ENSGALG00000044739	ENSGALG00000044739
MSTRG.25116.1	ENSGALG00000006355	SPTY2D1
MSTRG.25116.1	ENSGALG00000006351	FAS
MSTRG.25116.1	ENSGALG00000003323	NECAB2
MSTRG.25116.1	ENSGALG00000003589	VTN
MSTRG.25116.1	ENSGALG00000002982	SLC2A6
MSTRG.25116.1	ENSGALG00000031035	PCMTD1
MSTRG.25116.1	ENSGALG00000043468	LRRC23
MSTRG.25116.1	ENSGALG00000015441	CD247
MSTRG.25116.1	ENSGALG00000002283	MAPKAPK3
MSTRG.25116.1	ENSGALG00000036883	MET
MSTRG.25116.1	ENSGALG00000041706	FAM13B
MSTRG.25116.1	ENSGALG00000030025	FABP4
MSTRG.25116.1	ENSGALG00000004037	DNA2
MSTRG.25116.1	ENSGALG00000021340	CA9
MSTRG.25116.1	ENSGALG00000011799	HEBP1
MSTRG.25116.1	ENSGALG00000006138	HELZ2
MSTRG.25116.1	ENSGALG00000002722	MST1
MSTRG.25116.1	ENSGALG00000031794	PDCD1LG2
MSTRG.25116.1	ENSGALG00000002021	ZC3H12A
MSTRG.25116.1	ENSGALG00000014835	C7
MSTRG.25116.1	ENSGALG00000007416	CD3E
MSTRG.25116.1	ENSGALG00000007412	MPZL2
MSTRG.25116.1	ENSGALG00000016142	MX1
MSTRG.25116.1	ENSGALG00000013723	OASL
MSTRG.25116.1	ENSGALG00000043499	EGFL7
MSTRG.25116.1	ENSGALG00000012866	SERPINB6
MSTRG.25116.1	ENSGALG00000031971	CNTNAP2
MSTRG.25116.1	ENSGALG00000012178	PDGFB
MSTRG.25116.1	ENSGALG00000041202	FBXO32
MSTRG.25116.1	ENSGALG00000000533	SRSF3
MSTRG.25116.1	ENSGALG00000041238	ENSGALG00000041238
MSTRG.25116.1	ENSGALG00000012117	STEAP3
MSTRG.25116.1	ENSGALG00000053511	APOLD1
MSTRG.25116.1	ENSGALG00000026284	IKBIP
MSTRG.25116.1	ENSGALG00000015015	CYTL1
MSTRG.25116.1	ENSGALG00000011668	IL8L1
MSTRG.25116.1	ENSGALG00000008486	CACNA2D1
MSTRG.25116.1	ENSGALG00000007357	BCL6
MSTRG.25116.1	ENSGALG00000003003	CCL20
MSTRG.25116.1	ENSGALG00000012988	B4GALNT3
MSTRG.25116.1	ENSGALG00000010636	PRIMPOL
MSTRG.25116.1	ENSGALG00000016102	CYP26B1
MSTRG.25116.1	ENSGALG00000011220	SLC25A29
MSTRG.25116.1	ENSGALG00000006992	MMP9
MSTRG.25116.1	ENSGALG00000036310	ENSGALG00000036310
MSTRG.25116.1	ENSGALG00000033063	GINS2
MSTRG.25116.1	ENSGALG00000004436	CYP3A4
MSTRG.25116.1	ENSGALG00000010402	HPGDS
MSTRG.25116.1	ENSGALG00000023122	SULT1B
MSTRG.25116.1	ENSGALG00000033974	HGF
MSTRG.25116.1	ENSGALG00000038096	NOS2
MSTRG.25116.1	ENSGALG00000036390	PPP1R17
MSTRG.25116.1	ENSGALG00000005797	COL20A1
MSTRG.25116.1	ENSGALG00000002564	RGS4
MSTRG.25116.1	ENSGALG00000005046	SHMT1
MSTRG.25116.1	ENSGALG00000048409	TXNIP
MSTRG.25116.1	ENSGALG00000038636	LAPTM5
MSTRG.25116.1	ENSGALG00000003058	HOMER3
MSTRG.25116.1	ENSGALG00000019063	MMP10
MSTRG.25116.1	ENSGALG00000008006	CAPN6
MSTRG.25116.1	ENSGALG00000011805	UGT2A1
MSTRG.25116.1	ENSGALG00000007174	TNFSF15
MSTRG.25116.1	ENSGALG00000025738	RHOU
MSTRG.25116.1	ENSGALG00000006805	PLSCR1
MSTRG.25116.1	ENSGALG00000009870	IL15
MSTRG.25116.1	ENSGALG00000007665	POLE
MSTRG.25116.1	ENSGALG00000038504	MID1
MSTRG.25116.1	ENSGALG00000002908	TRAIP
MSTRG.25116.1	ENSGALG00000011889	PRKCH
MSTRG.25116.1	ENSGALG00000001925	GNB1L
MSTRG.25116.1	ENSGALG00000011671	SLC15A2
MSTRG.25116.1	ENSGALG00000051882	MUC4L
MSTRG.25116.1	ENSGALG00000000616	ELF3
MSTRG.25116.1	ENSGALG00000001256	NLRC5
MSTRG.25116.1	ENSGALG00000007485	TFRC
MSTRG.25116.1	ENSGALG00000048781	ENSGALG00000048781
MSTRG.25116.1	ENSGALG00000013993	VNN1
MSTRG.25116.1	ENSGALG00000029834	AIF1L
MSTRG.25116.1	ENSGALG00000012546	MCM5
MSTRG.25116.1	ENSGALG00000013034	CECR2
MSTRG.25116.1	ENSGALG00000043754	GLUL
MSTRG.25116.1	ENSGALG00000013784	CDT1
MSTRG.25116.1	ENSGALG00000007356	MAP3K8
MSTRG.25116.1	ENSGALG00000035903	FAM46A
MSTRG.25116.1	ENSGALG00000002692	TCP11
MSTRG.25116.1	ENSGALG00000002193	ENSGALG00000002193
MSTRG.25116.1	ENSGALG00000043064	EXFABP
MSTRG.25116.1	ENSGALG00000006588	LRRC75B
MSTRG.25116.1	ENSGALG00000010440	MKNK1
MSTRG.25116.1	ENSGALG00000053764	CYYR1
MSTRG.25116.1	ENSGALG00000004228	USP40
MSTRG.25116.1	ENSGALG00000037629	TRANK1
MSTRG.25116.1	ENSGALG00000033635	PTGS2
MSTRG.25116.1	ENSGALG00000046192	LOC100857191
MSTRG.25116.1	ENSGALG00000029485	ENSGALG00000029485
MSTRG.25116.1	ENSGALG00000042030	P4HA3
MSTRG.25116.1	ENSGALG00000015712	SLBP
MSTRG.25116.1	ENSGALG00000000104	ENSGALG00000000104
MSTRG.25116.1	ENSGALG00000016820	GAS6
MSTRG.25116.1	ENSGALG00000015846	SNAP91
MSTRG.25116.1	ENSGALG00000003476	ERN1
MSTRG.25116.1	ENSGALG00000034688	TIMELESS
MSTRG.25116.1	ENSGALG00000005975	ZNF488
MSTRG.25116.1	ENSGALG00000015433	ABCA1
MSTRG.25116.1	ENSGALG00000012426	DDHD1
MSTRG.25116.1	ENSGALG00000012124	PELI2
MSTRG.25116.1	ENSGALG00000004127	ENSGALG00000004127
MSTRG.25116.1	Gallus_gallus_newGene_5470	Gallus_gallus_newGene_5470
MSTRG.25116.1	ENSGALG00000005472	NAT
MSTRG.25116.1	ENSGALG00000026299	ENSGALG00000026299
MSTRG.25116.1	ENSGALG00000012076	TIFA
MSTRG.25116.1	ENSGALG00000014956	POLK
MSTRG.25116.1	ENSGALG00000034337	RHPN1
MSTRG.25116.1	ENSGALG00000002242	GALNT9
MSTRG.25116.1	ENSGALG00000011149	PLA2R1
MSTRG.25116.1	ENSGALG00000032746	ENPP2
MSTRG.25116.1	ENSGALG00000048926	WAS
MSTRG.25116.1	ENSGALG00000026970	ENSGALG00000026970
MSTRG.25116.1	ENSGALG00000010638	CASP3
MSTRG.25116.1	Gallus_gallus_newGene_870	Gallus_gallus_newGene_870
MSTRG.25116.1	ENSGALG00000050173	TCEA3
MSTRG.25116.1	ENSGALG00000041978	K123
MSTRG.25116.1	ENSGALG00000015895	HTR1B
MSTRG.25116.1	ENSGALG00000040833	CDCA7
MSTRG.25116.1	ENSGALG00000023933	G0S2
MSTRG.25116.1	ENSGALG00000004215	WIPI1
MSTRG.25116.1	ENSGALG00000014692	LMNB1
MSTRG.25116.1	ENSGALG00000017644	COTL1
MSTRG.25116.1	ENSGALG00000028407	GDF9
MSTRG.25116.1	ENSGALG00000005257	VCAM1
MSTRG.25116.1	ENSGALG00000000558	SLC1A6
MSTRG.25116.1	ENSGALG00000026263	RGS8
MSTRG.25116.1	Gallus_gallus_newGene_6203	Gallus_gallus_newGene_6203
MSTRG.25116.1	ENSGALG00000011489	TBXT
MSTRG.25116.1	ENSGALG00000015032	CD274
MSTRG.25116.1	ENSGALG00000013861	TNFAIP3
MSTRG.25116.1	ENSGALG00000016919	ACOD1
MSTRG.25116.1	ENSGALG00000037773	ST3GAL1
MSTRG.25116.1	ENSGALG00000029292	PCNA
MSTRG.25116.1	ENSGALG00000029747	ST3GAL4
MSTRG.25116.1	ENSGALG00000004365	ENSGALG00000004365
MSTRG.25116.1	ENSGALG00000006453	TF
MSTRG.25116.1	ENSGALG00000031929	KCNMB2
MSTRG.25116.1	ENSGALG00000011531	APAF1
MSTRG.25116.1	ENSGALG00000007409	SCN4B
MSTRG.25116.1	ENSGALG00000003362	ACSS2
MSTRG.25116.1	ENSGALG00000012704	MYLIP
MSTRG.25116.1	ENSGALG00000053000	C20orf194
MSTRG.25116.1	ENSGALG00000016584	EGFL6
MSTRG.25116.1	ENSGALG00000002615	DEF6
MSTRG.25116.1	ENSGALG00000004614	NPL
MSTRG.25116.1	ENSGALG00000010881	ASB2
MSTRG.25116.1	ENSGALG00000006037	MCM2
MSTRG.25116.1	ENSGALG00000000390	ENTPD4
MSTRG.25116.1	ENSGALG00000007728	PRODH
MSTRG.25116.1	ENSGALG00000012816	SLC22A23
MSTRG.11287.10	ENSGALG00000027069	TSC22D4
MSTRG.11287.10	ENSGALG00000035007	USP35
MSTRG.11287.10	ENSGALG00000024083	TCIM
MSTRG.11287.10	ENSGALG00000016400	RSAD2
MSTRG.11287.10	ENSGALG00000016890	MBNL2
MSTRG.11287.10	ENSGALG00000044739	ENSGALG00000044739
MSTRG.11287.10	ENSGALG00000006355	SPTY2D1
MSTRG.11287.10	ENSGALG00000006351	FAS
MSTRG.11287.10	ENSGALG00000003589	VTN
MSTRG.11287.10	Gallus_gallus_newGene_6130	Gallus_gallus_newGene_6130
MSTRG.11287.10	ENSGALG00000013143	PDE3A
MSTRG.11287.10	ENSGALG00000015441	CD247
MSTRG.11287.10	ENSGALG00000036883	MET
MSTRG.11287.10	ENSGALG00000002864	LRRTM3
MSTRG.11287.10	ENSGALG00000000104	ENSGALG00000000104
MSTRG.11287.10	ENSGALG00000015846	SNAP91
MSTRG.11287.10	ENSGALG00000003476	ERN1
MSTRG.11287.10	ENSGALG00000005975	ZNF488
MSTRG.11287.10	ENSGALG00000033338	GPT2
MSTRG.11287.10	ENSGALG00000015433	ABCA1
MSTRG.11287.10	ENSGALG00000012426	DDHD1
MSTRG.11287.10	ENSGALG00000009823	PTPRE
MSTRG.11287.10	ENSGALG00000012124	PELI2
MSTRG.11287.10	ENSGALG00000015180	PSAT1
MSTRG.11287.10	ENSGALG00000004196	UGT1A1
MSTRG.11287.10	ENSGALG00000047489	ENSGALG00000047489
MSTRG.11287.10	ENSGALG00000014956	POLK
MSTRG.11287.10	ENSGALG00000004860	RASD1
MSTRG.11287.10	ENSGALG00000041706	FAM13B
MSTRG.11287.10	ENSGALG00000030025	FABP4
MSTRG.11287.10	ENSGALG00000033591	ENSGALG00000033591
MSTRG.11287.10	ENSGALG00000046032	CD83
MSTRG.11287.10	ENSGALG00000027716	SAA
MSTRG.11287.10	ENSGALG00000012178	PDGFB
MSTRG.11287.10	ENSGALG00000001489	SSU72
MSTRG.11287.10	ENSGALG00000041238	ENSGALG00000041238
MSTRG.11287.10	ENSGALG00000012117	STEAP3
MSTRG.11287.10	ENSGALG00000052932	SHROOM3
MSTRG.11287.10	ENSGALG00000035675	CCDC57
MSTRG.11287.10	ENSGALG00000053511	APOLD1
MSTRG.11287.10	ENSGALG00000026284	IKBIP
MSTRG.11287.10	ENSGALG00000014944	GCNT4
MSTRG.11287.10	ENSGALG00000011668	IL8L1
MSTRG.11287.10	ENSGALG00000007357	BCL6
MSTRG.11287.10	ENSGALG00000003003	CCL20
MSTRG.11287.10	ENSGALG00000008997	STEAP4
MSTRG.11287.10	ENSGALG00000035927	ST8SIA5
MSTRG.11287.10	ENSGALG00000024335	ENSGALG00000024335
MSTRG.11287.10	ENSGALG00000011511	CKB
MSTRG.11287.10	ENSGALG00000007426	MKX
MSTRG.11287.10	ENSGALG00000028250	ANKRD22
MSTRG.11287.10	ENSGALG00000002479	MAT1A
MSTRG.11287.10	ENSGALG00000020485	ENSGALG00000020485
MSTRG.11287.10	ENSGALG00000016651	TDH
MSTRG.11287.10	ENSGALG00000005554	ADIPOQ
MSTRG.11287.10	ENSGALG00000002675	SCUBE3
MSTRG.11287.10	ENSGALG00000030677	ABCG2
MSTRG.11287.10	ENSGALG00000002193	ENSGALG00000002193
MSTRG.11287.10	ENSGALG00000012890	DGKI
MSTRG.11287.10	ENSGALG00000014645	MEF2C
MSTRG.11287.10	ENSGALG00000043064	EXFABP
MSTRG.11287.10	ENSGALG00000008725	KIF16B
MSTRG.11287.10	ENSGALG00000004889	SLC2A1
MSTRG.11287.10	ENSGALG00000010440	MKNK1
MSTRG.11287.10	ENSGALG00000004228	USP40
MSTRG.11287.10	ENSGALG00000014978	IQGAP2
MSTRG.11287.10	ENSGALG00000017155	C11orf87
MSTRG.11287.10	ENSGALG00000037773	ST3GAL1
MSTRG.11287.10	ENSGALG00000014085	TM7SF3
MSTRG.11287.10	ENSGALG00000029747	ST3GAL4
MSTRG.11287.10	ENSGALG00000004365	ENSGALG00000004365
MSTRG.11287.10	ENSGALG00000049422	ATF3
MSTRG.11287.10	ENSGALG00000006453	TF
MSTRG.11287.10	ENSGALG00000003172	SLC16A9
MSTRG.11287.10	ENSGALG00000027874	CHAC1
MSTRG.11287.10	ENSGALG00000037629	TRANK1
MSTRG.11287.10	ENSGALG00000033635	PTGS2
MSTRG.11287.10	ENSGALG00000046192	LOC100857191
MSTRG.11287.10	ENSGALG00000032717	SCYA4
MSTRG.11287.10	ENSGALG00000008166	TLR15
MSTRG.11287.10	Gallus_gallus_newGene_903	Gallus_gallus_newGene_903
MSTRG.11287.10	ENSGALG00000004503	CENPV
MSTRG.11287.10	ENSGALG00000041621	LY6E
MSTRG.11287.10	Gallus_gallus_newGene_4407	Gallus_gallus_newGene_4407
MSTRG.11287.10	ENSGALG00000000452	TNFRSF10B
MSTRG.11287.10	ENSGALG00000014011	LRMP
MSTRG.11287.10	ENSGALG00000008785	MCCC1
MSTRG.11287.10	ENSGALG00000051442	TSC22D1
MSTRG.11287.10	ENSGALG00000026005	DIO2
MSTRG.11287.10	ENSGALG00000011531	APAF1
MSTRG.11287.10	ENSGALG00000007409	SCN4B
MSTRG.11287.10	ENSGALG00000003362	ACSS2
MSTRG.11287.10	ENSGALG00000008306	FGL2
MSTRG.11287.10	ENSGALG00000005840	DENND5A
MSTRG.11287.10	ENSGALG00000005845	SLC7A5
MSTRG.11287.10	ENSGALG00000025945	AVD
MSTRG.11287.10	ENSGALG00000053000	C20orf194
MSTRG.11287.10	ENSGALG00000016584	EGFL6
MSTRG.11287.10	ENSGALG00000000721	SLC41A1
MSTRG.11287.10	ENSGALG00000002615	DEF6
MSTRG.11287.10	ENSGALG00000004614	NPL
MSTRG.11287.10	ENSGALG00000010881	ASB2
MSTRG.11287.10	ENSGALG00000000390	ENTPD4
MSTRG.11287.10	ENSGALG00000000394	SLC6A17
MSTRG.11287.10	ENSGALG00000012816	SLC22A23
MSTRG.11287.10	Gallus_gallus_newGene_3944	Gallus_gallus_newGene_3944
MSTRG.11287.10	ENSGALG00000000893	TAT
MSTRG.11287.10	ENSGALG00000011094	PDE4B
MSTRG.11287.10	ENSGALG00000037603	SESN2
MSTRG.11287.10	ENSGALG00000034876	PDP1
MSTRG.11287.10	ENSGALG00000010638	CASP3
MSTRG.11287.10	Gallus_gallus_newGene_870	Gallus_gallus_newGene_870
MSTRG.11287.10	ENSGALG00000050173	TCEA3
MSTRG.11287.10	ENSGALG00000041978	K123
MSTRG.11287.10	ENSGALG00000007874	IL18
MSTRG.11287.10	ENSGALG00000017296	KLHL42
MSTRG.11287.10	ENSGALG00000045085	IFIT5
MSTRG.11287.10	ENSGALG00000023517	AGPAT2
MSTRG.11287.10	ENSGALG00000010628	ACSL1
MSTRG.11287.10	ENSGALG00000002846	NEURL1B
MSTRG.11287.10	ENSGALG00000030793	KCNE2
MSTRG.11287.10	ENSGALG00000016358	PTCHD1
MSTRG.11287.10	ENSGALG00000013869	IL20RA
MSTRG.11287.10	ENSGALG00000008938	DCLRE1A
MSTRG.11287.10	ENSGALG00000015324	FAM172BP
MSTRG.11287.10	ENSGALG00000008940	SPTBN5
MSTRG.11287.10	ENSGALG00000005460	SLCO4A1
MSTRG.11287.10	ENSGALG00000005468	SYNRG
MSTRG.11287.10	ENSGALG00000042181	DDHD2
MSTRG.11287.10	ENSGALG00000016522	PPEF1
MSTRG.11287.10	ENSGALG00000016955	VWA8
MSTRG.11287.10	ENSGALG00000032053	SPSB4
MSTRG.11287.10	ENSGALG00000015036	RIC1
MSTRG.11287.10	ENSGALG00000009748	ASNS
MSTRG.11287.10	ENSGALG00000007161	LRRK2
MSTRG.11287.10	ENSGALG00000010433	FAAH
MSTRG.11287.10	ENSGALG00000010435	RASGRP3
MSTRG.11287.10	ENSGALG00000007526	GATD3AL2
MSTRG.11287.10	ENSGALG00000008837	PELI3
MSTRG.11287.10	ENSGALG00000028627	TIMP3
MSTRG.11287.10	ENSGALG00000000573	PER3
MSTRG.11287.10	ENSGALG00000003914	CALR3
MSTRG.11287.10	ENSGALG00000013033	CMBL
MSTRG.11287.10	ENSGALG00000003863	P2RX7
MSTRG.11287.10	ENSGALG00000044519	COA8
MSTRG.11287.10	ENSGALG00000021193	STARD5
MSTRG.11287.10	ENSGALG00000030853	ENSGALG00000030853
MSTRG.11287.10	ENSGALG00000012377	HNMT
MSTRG.11287.10	ENSGALG00000016866	FGF14
MSTRG.11287.10	ENSGALG00000013747	TAGAP
MSTRG.11287.10	ENSGALG00000010326	FLVCR2
MSTRG.11287.10	ENSGALG00000033956	SFXN1
MSTRG.11287.10	ENSGALG00000008847	VPS54
MSTRG.11287.10	ENSGALG00000032170	LCN15
MSTRG.11287.10	ENSGALG00000040156	CCDC88C
MSTRG.11287.10	ENSGALG00000034134	ZNF302
MSTRG.11287.10	ENSGALG00000031518	DDIT3
MSTRG.11287.10	Gallus_gallus_newGene_1918	Gallus_gallus_newGene_1918
MSTRG.11287.10	ENSGALG00000011149	PLA2R1
MSTRG.11287.10	ENSGALG00000010636	PRIMPOL
MSTRG.11287.10	ENSGALG00000016102	CYP26B1
MSTRG.11287.10	ENSGALG00000011228	WARS1
MSTRG.11287.10	ENSGALG00000011220	SLC25A29
MSTRG.11287.10	ENSGALG00000002294	SEMA6A
MSTRG.11287.10	ENSGALG00000014182	ADORA2B
MSTRG.11287.10	ENSGALG00000004436	CYP3A4
MSTRG.11287.10	Gallus_gallus_newGene_6483	Gallus_gallus_newGene_6483
MSTRG.11287.10	ENSGALG00000008354	HARBI1
MSTRG.11287.10	ENSGALG00000023909	ENTPD2L
MSTRG.11287.10	ENSGALG00000023122	SULT1B
MSTRG.11287.10	ENSGALG00000005004	SAMD8
MSTRG.11287.10	ENSGALG00000033974	HGF
MSTRG.11287.10	ENSGALG00000043694	RAPGEF4
MSTRG.11287.10	ENSGALG00000038096	NOS2
MSTRG.11287.10	ENSGALG00000005797	COL20A1
MSTRG.11287.10	ENSGALG00000002564	RGS4
MSTRG.11287.10	ENSGALG00000038433	SPON2
MSTRG.11287.10	ENSGALG00000004215	WIPI1
MSTRG.11287.10	ENSGALG00000028407	GDF9
MSTRG.11287.10	ENSGALG00000000558	SLC1A6
MSTRG.11287.10	ENSGALG00000011489	TBXT
MSTRG.11287.10	ENSGALG00000009514	NRCAM
MSTRG.11287.10	ENSGALG00000016919	ACOD1
MSTRG.11287.10	ENSGALG00000002099	PFKFB4
MSTRG.11287.10	ENSGALG00000048409	TXNIP
MSTRG.11287.10	ENSGALG00000019063	MMP10
MSTRG.11287.10	ENSGALG00000008006	CAPN6
MSTRG.11287.10	ENSGALG00000011805	UGT2A1
MSTRG.11287.10	ENSGALG00000009758	SLC7A11
MSTRG.11287.10	ENSGALG00000007174	TNFSF15
MSTRG.11287.10	ENSGALG00000025738	RHOU
MSTRG.11287.10	ENSGALG00000006805	PLSCR1
MSTRG.11287.10	ENSGALG00000009870	IL15
MSTRG.11287.10	ENSGALG00000004974	PPARG
MSTRG.11287.10	ENSGALG00000011889	PRKCH
MSTRG.11287.10	ENSGALG00000021340	CA9
MSTRG.11287.10	ENSGALG00000011799	HEBP1
MSTRG.11287.10	ENSGALG00000006138	HELZ2
MSTRG.11287.10	ENSGALG00000007268	CADPS
MSTRG.11287.10	ENSGALG00000014324	SLC2A14
MSTRG.11287.10	ENSGALG00000036258	PCDH8
MSTRG.11287.10	ENSGALG00000002021	ZC3H12A
MSTRG.11287.10	ENSGALG00000000545	REN
MSTRG.11287.10	ENSGALG00000007416	CD3E
MSTRG.11287.10	ENSGALG00000007412	MPZL2
MSTRG.11287.10	ENSGALG00000031425	PMP22
MSTRG.11287.10	ENSGALG00000016142	MX1
MSTRG.11287.10	ENSGALG00000011266	PPM1K
MSTRG.11287.10	ENSGALG00000006402	NRROS
MSTRG.11287.10	ENSGALG00000012866	SERPINB6
MSTRG.11287.10	ENSGALG00000011671	SLC15A2
MSTRG.11287.10	ENSGALG00000016943	OLFM4
MSTRG.11287.10	ENSGALG00000000611	PPP1R15B
MSTRG.11287.10	ENSGALG00000000616	ELF3
MSTRG.11287.10	ENSGALG00000001256	NLRC5
MSTRG.11287.10	ENSGALG00000048781	ENSGALG00000048781
MSTRG.11287.10	ENSGALG00000013993	VNN1
MSTRG.11287.10	ENSGALG00000029834	AIF1L
MSTRG.11287.10	ENSGALG00000013034	CECR2
MSTRG.11287.10	ENSGALG00000008417	CFAP58
MSTRG.11287.10	ENSGALG00000007356	MAP3K8
MSTRG.11287.10	ENSGALG00000016058	ERG
MSTRG.11287.10	ENSGALG00000035903	FAM46A
MSTRG.11287.10	ENSGALG00000037193	HECW1
MSTRG.11287.10	ENSGALG00000011331	CTH
MSTRG.17328.1	ENSGALG00000038432	ENSGALG00000038432
MSTRG.17328.1	ENSGALG00000031973	ANKRD52
MSTRG.17328.1	ENSGALG00000014513	CDCA3
MSTRG.17328.1	Gallus_gallus_newGene_2633	Gallus_gallus_newGene_2633
MSTRG.17328.1	ENSGALG00000002223	LHX9
MSTRG.17328.1	Gallus_gallus_newGene_4255	Gallus_gallus_newGene_4255
MSTRG.17328.1	ENSGALG00000001169	CRB2
MSTRG.17328.1	ENSGALG00000015090	PLIN2
MSTRG.17328.1	ENSGALG00000036990	DECR1
MSTRG.17328.1	ENSGALG00000014950	ENSGALG00000014950
MSTRG.10376.1	ENSGALG00000032170	LCN15
MSTRG.10376.1	ENSGALG00000040156	CCDC88C
MSTRG.10376.1	ENSGALG00000034134	ZNF302
MSTRG.10376.1	ENSGALG00000034337	RHPN1
MSTRG.10376.1	Gallus_gallus_newGene_1918	Gallus_gallus_newGene_1918
MSTRG.10376.1	ENSGALG00000011149	PLA2R1
MSTRG.10376.1	ENSGALG00000032746	ENPP2
MSTRG.10376.1	ENSGALG00000004860	RASD1
MSTRG.10376.1	ENSGALG00000041706	FAM13B
MSTRG.10376.1	ENSGALG00000030025	FABP4
MSTRG.10376.1	Gallus_gallus_newGene_6463	Gallus_gallus_newGene_6463
MSTRG.10376.1	ENSGALG00000033591	ENSGALG00000033591
MSTRG.10376.1	ENSGALG00000046032	CD83
MSTRG.10376.1	ENSGALG00000027716	SAA
MSTRG.10376.1	ENSGALG00000027069	TSC22D4
MSTRG.10376.1	ENSGALG00000035007	USP35
MSTRG.10376.1	ENSGALG00000024083	TCIM
MSTRG.10376.1	ENSGALG00000016400	RSAD2
MSTRG.10376.1	ENSGALG00000016890	MBNL2
MSTRG.10376.1	ENSGALG00000044739	ENSGALG00000044739
MSTRG.10376.1	ENSGALG00000006355	SPTY2D1
MSTRG.10376.1	ENSGALG00000006351	FAS
MSTRG.10376.1	ENSGALG00000003323	NECAB2
MSTRG.10376.1	ENSGALG00000003589	VTN
MSTRG.10376.1	ENSGALG00000043468	LRRC23
MSTRG.10376.1	ENSGALG00000013143	PDE3A
MSTRG.10376.1	ENSGALG00000015441	CD247
MSTRG.10376.1	ENSGALG00000036883	MET
MSTRG.10376.1	Gallus_gallus_newGene_3944	Gallus_gallus_newGene_3944
MSTRG.10376.1	ENSGALG00000000893	TAT
MSTRG.10376.1	ENSGALG00000011094	PDE4B
MSTRG.10376.1	ENSGALG00000037603	SESN2
MSTRG.10376.1	ENSGALG00000034876	PDP1
MSTRG.10376.1	ENSGALG00000010638	CASP3
MSTRG.10376.1	ENSGALG00000050173	TCEA3
MSTRG.10376.1	ENSGALG00000041978	K123
MSTRG.10376.1	ENSGALG00000011671	SLC15A2
MSTRG.10376.1	ENSGALG00000016943	OLFM4
MSTRG.10376.1	ENSGALG00000000611	PPP1R15B
MSTRG.10376.1	ENSGALG00000000616	ELF3
MSTRG.10376.1	ENSGALG00000001256	NLRC5
MSTRG.10376.1	ENSGALG00000048781	ENSGALG00000048781
MSTRG.10376.1	ENSGALG00000013993	VNN1
MSTRG.10376.1	ENSGALG00000029834	AIF1L
MSTRG.10376.1	ENSGALG00000013034	CECR2
MSTRG.10376.1	ENSGALG00000008417	CFAP58
MSTRG.10376.1	ENSGALG00000007356	MAP3K8
MSTRG.10376.1	ENSGALG00000016058	ERG
MSTRG.10376.1	ENSGALG00000035903	FAM46A
MSTRG.10376.1	ENSGALG00000037193	HECW1
MSTRG.10376.1	ENSGALG00000050627	ENSGALG00000050627
MSTRG.10376.1	ENSGALG00000011331	CTH
MSTRG.10376.1	ENSGALG00000010636	PRIMPOL
MSTRG.10376.1	ENSGALG00000016102	CYP26B1
MSTRG.10376.1	ENSGALG00000011228	WARS1
MSTRG.10376.1	ENSGALG00000011220	SLC25A29
MSTRG.10376.1	ENSGALG00000006992	MMP9
MSTRG.10376.1	ENSGALG00000014182	ADORA2B
MSTRG.10376.1	ENSGALG00000004436	CYP3A4
MSTRG.10376.1	Gallus_gallus_newGene_6483	Gallus_gallus_newGene_6483
MSTRG.10376.1	ENSGALG00000008354	HARBI1
MSTRG.10376.1	ENSGALG00000010402	HPGDS
MSTRG.10376.1	ENSGALG00000023909	ENTPD2L
MSTRG.10376.1	ENSGALG00000023122	SULT1B
MSTRG.10376.1	ENSGALG00000005004	SAMD8
MSTRG.10376.1	ENSGALG00000033974	HGF
MSTRG.10376.1	ENSGALG00000043694	RAPGEF4
MSTRG.10376.1	ENSGALG00000038096	NOS2
MSTRG.10376.1	ENSGALG00000036390	PPP1R17
MSTRG.10376.1	ENSGALG00000005797	COL20A1
MSTRG.10376.1	ENSGALG00000002564	RGS4
MSTRG.10376.1	ENSGALG00000013033	CMBL
MSTRG.10376.1	ENSGALG00000003863	P2RX7
MSTRG.10376.1	ENSGALG00000035194	ARHGAP25
MSTRG.10376.1	ENSGALG00000044519	COA8
MSTRG.10376.1	ENSGALG00000012377	HNMT
MSTRG.10376.1	ENSGALG00000016866	FGF14
MSTRG.10376.1	ENSGALG00000004203	PSMG3
MSTRG.10376.1	ENSGALG00000013747	TAGAP
MSTRG.10376.1	ENSGALG00000010326	FLVCR2
MSTRG.10376.1	ENSGALG00000011635	TFCP2L1
MSTRG.10376.1	ENSGALG00000033956	SFXN1
MSTRG.10376.1	ENSGALG00000008847	VPS54
MSTRG.10376.1	ENSGALG00000015347	ZPLD1
MSTRG.10376.1	ENSGALG00000005460	SLCO4A1
MSTRG.10376.1	ENSGALG00000010713	SDCCAG8
MSTRG.10376.1	ENSGALG00000042181	DDHD2
MSTRG.10376.1	ENSGALG00000016522	PPEF1
MSTRG.10376.1	ENSGALG00000012061	GPD1L2
MSTRG.10376.1	ENSGALG00000016955	VWA8
MSTRG.10376.1	ENSGALG00000032053	SPSB4
MSTRG.10376.1	ENSGALG00000015036	RIC1
MSTRG.10376.1	ENSGALG00000007161	LRRK2
MSTRG.10376.1	ENSGALG00000028982	CMPK2
MSTRG.10376.1	ENSGALG00000047857	ENSGALG00000047857
MSTRG.10376.1	ENSGALG00000037773	ST3GAL1
MSTRG.10376.1	ENSGALG00000015026	TRAF3IP2
MSTRG.10376.1	ENSGALG00000014085	TM7SF3
MSTRG.10376.1	ENSGALG00000029747	ST3GAL4
MSTRG.10376.1	ENSGALG00000004365	ENSGALG00000004365
MSTRG.10376.1	ENSGALG00000049422	ATF3
MSTRG.10376.1	ENSGALG00000006453	TF
MSTRG.10376.1	ENSGALG00000003172	SLC16A9
MSTRG.10376.1	ENSGALG00000027874	CHAC1
MSTRG.10376.1	ENSGALG00000031929	KCNMB2
MSTRG.10376.1	ENSGALG00000002099	PFKFB4
MSTRG.10376.1	ENSGALG00000048409	TXNIP
MSTRG.10376.1	ENSGALG00000038636	LAPTM5
MSTRG.10376.1	ENSGALG00000019063	MMP10
MSTRG.10376.1	ENSGALG00000008006	CAPN6
MSTRG.10376.1	ENSGALG00000011805	UGT2A1
MSTRG.10376.1	ENSGALG00000007174	TNFSF15
MSTRG.10376.1	ENSGALG00000025738	RHOU
MSTRG.10376.1	ENSGALG00000006805	PLSCR1
MSTRG.10376.1	ENSGALG00000009870	IL15
MSTRG.10376.1	ENSGALG00000004974	PPARG
MSTRG.10376.1	ENSGALG00000038504	MID1
MSTRG.10376.1	ENSGALG00000011889	PRKCH
MSTRG.10376.1	Gallus_gallus_newGene_903	Gallus_gallus_newGene_903
MSTRG.10376.1	ENSGALG00000044241	ENSGALG00000044241
MSTRG.10376.1	ENSGALG00000041621	LY6E
MSTRG.10376.1	ENSGALG00000009700	PDK4
MSTRG.10376.1	ENSGALG00000042471	IL2RA
MSTRG.10376.1	ENSGALG00000000452	TNFRSF10B
MSTRG.10376.1	ENSGALG00000007862	CNTN3
MSTRG.10376.1	ENSGALG00000014011	LRMP
MSTRG.10376.1	ENSGALG00000025915	ARRDC3
MSTRG.10376.1	ENSGALG00000039376	DPT
MSTRG.10376.1	ENSGALG00000008785	MCCC1
MSTRG.10376.1	ENSGALG00000051442	TSC22D1
MSTRG.10376.1	ENSGALG00000012178	PDGFB
MSTRG.10376.1	ENSGALG00000041202	FBXO32
MSTRG.10376.1	ENSGALG00000000533	SRSF3
MSTRG.10376.1	ENSGALG00000001489	SSU72
MSTRG.10376.1	ENSGALG00000041238	ENSGALG00000041238
MSTRG.10376.1	ENSGALG00000012117	STEAP3
MSTRG.10376.1	ENSGALG00000052932	SHROOM3
MSTRG.10376.1	ENSGALG00000035675	CCDC57
MSTRG.10376.1	ENSGALG00000053511	APOLD1
MSTRG.10376.1	ENSGALG00000026284	IKBIP
MSTRG.10376.1	ENSGALG00000014944	GCNT4
MSTRG.10376.1	ENSGALG00000011668	IL8L1
MSTRG.10376.1	ENSGALG00000007357	BCL6
MSTRG.10376.1	ENSGALG00000003003	CCL20
MSTRG.10376.1	ENSGALG00000012988	B4GALNT3
MSTRG.10376.1	ENSGALG00000008997	STEAP4
MSTRG.10376.1	ENSGALG00000035927	ST8SIA5
MSTRG.10376.1	ENSGALG00000024335	ENSGALG00000024335
MSTRG.10376.1	ENSGALG00000011511	CKB
MSTRG.10376.1	ENSGALG00000014847	MYOM1
MSTRG.10376.1	ENSGALG00000050253	ENSGALG00000050253
MSTRG.10376.1	ENSGALG00000017186	BIRC3
MSTRG.10376.1	ENSGALG00000028250	ANKRD22
MSTRG.10376.1	ENSGALG00000002479	MAT1A
MSTRG.10376.1	ENSGALG00000020485	ENSGALG00000020485
MSTRG.10376.1	ENSGALG00000016651	TDH
MSTRG.10376.1	ENSGALG00000005554	ADIPOQ
MSTRG.10376.1	ENSGALG00000007959	SLC26A3
MSTRG.10376.1	ENSGALG00000002675	SCUBE3
MSTRG.10376.1	ENSGALG00000030677	ABCG2
MSTRG.10376.1	ENSGALG00000007874	IL18
MSTRG.10376.1	ENSGALG00000017296	KLHL42
MSTRG.10376.1	ENSGALG00000017295	PTHLH
MSTRG.10376.1	ENSGALG00000033171	TGM4
MSTRG.10376.1	ENSGALG00000000761	TSKU
MSTRG.10376.1	ENSGALG00000045085	IFIT5
MSTRG.10376.1	ENSGALG00000023517	AGPAT2
MSTRG.10376.1	ENSGALG00000015708	FGFR3
MSTRG.10376.1	ENSGALG00000010628	ACSL1
MSTRG.10376.1	ENSGALG00000002846	NEURL1B
MSTRG.10376.1	ENSGALG00000030793	KCNE2
MSTRG.10376.1	ENSGALG00000016358	PTCHD1
MSTRG.10376.1	ENSGALG00000015118	SMC5
MSTRG.10376.1	ENSGALG00000013869	IL20RA
MSTRG.10376.1	ENSGALG00000008938	DCLRE1A
MSTRG.10376.1	ENSGALG00000015324	FAM172BP
MSTRG.10376.1	ENSGALG00000034567	POU4F1L
MSTRG.10376.1	ENSGALG00000015895	HTR1B
MSTRG.10376.1	ENSGALG00000038433	SPON2
MSTRG.10376.1	ENSGALG00000023933	G0S2
MSTRG.10376.1	ENSGALG00000004215	WIPI1
MSTRG.10376.1	Gallus_gallus_newGene_1721	Gallus_gallus_newGene_1721
MSTRG.10376.1	ENSGALG00000028407	GDF9
MSTRG.10376.1	ENSGALG00000000558	SLC1A6
MSTRG.10376.1	ENSGALG00000026263	RGS8
MSTRG.10376.1	ENSGALG00000011489	TBXT
MSTRG.10376.1	ENSGALG00000015032	CD274
MSTRG.10376.1	ENSGALG00000009514	NRCAM
MSTRG.10376.1	ENSGALG00000013861	TNFAIP3
MSTRG.10376.1	ENSGALG00000016919	ACOD1
MSTRG.10376.1	ENSGALG00000026005	DIO2
MSTRG.10376.1	ENSGALG00000011531	APAF1
MSTRG.10376.1	ENSGALG00000007409	SCN4B
MSTRG.10376.1	ENSGALG00000003362	ACSS2
MSTRG.10376.1	ENSGALG00000005840	DENND5A
MSTRG.10376.1	ENSGALG00000005845	SLC7A5
MSTRG.10376.1	ENSGALG00000025945	AVD
MSTRG.10376.1	ENSGALG00000053000	C20orf194
MSTRG.10376.1	ENSGALG00000016584	EGFL6
MSTRG.10376.1	ENSGALG00000000721	SLC41A1
MSTRG.10376.1	Gallus_gallus_newGene_4539	Gallus_gallus_newGene_4539
MSTRG.10376.1	ENSGALG00000002615	DEF6
MSTRG.10376.1	ENSGALG00000004614	NPL
MSTRG.10376.1	ENSGALG00000010881	ASB2
MSTRG.10376.1	ENSGALG00000000390	ENTPD4
MSTRG.10376.1	ENSGALG00000000394	SLC6A17
MSTRG.10376.1	ENSGALG00000007728	PRODH
MSTRG.10376.1	ENSGALG00000012816	SLC22A23
MSTRG.10376.1	ENSGALG00000027747	TROJANZ
MSTRG.10376.1	ENSGALG00000002193	ENSGALG00000002193
MSTRG.10376.1	ENSGALG00000012890	DGKI
MSTRG.10376.1	ENSGALG00000014645	MEF2C
MSTRG.10376.1	ENSGALG00000043064	EXFABP
MSTRG.10376.1	ENSGALG00000005956	ANXA8L1
MSTRG.10376.1	ENSGALG00000008725	KIF16B
MSTRG.10376.1	ENSGALG00000004889	SLC2A1
MSTRG.10376.1	ENSGALG00000006588	LRRC75B
MSTRG.10376.1	ENSGALG00000010440	MKNK1
MSTRG.10376.1	ENSGALG00000004228	USP40
MSTRG.10376.1	ENSGALG00000014978	IQGAP2
MSTRG.10376.1	ENSGALG00000037629	TRANK1
MSTRG.10376.1	ENSGALG00000033635	PTGS2
MSTRG.10376.1	ENSGALG00000046192	LOC100857191
MSTRG.10376.1	ENSGALG00000032717	SCYA4
MSTRG.10376.1	ENSGALG00000029485	ENSGALG00000029485
MSTRG.10376.1	ENSGALG00000008166	TLR15
MSTRG.10376.1	ENSGALG00000042030	P4HA3
MSTRG.10376.1	ENSGALG00000000104	ENSGALG00000000104
MSTRG.10376.1	ENSGALG00000016820	GAS6
MSTRG.10376.1	ENSGALG00000015846	SNAP91
MSTRG.10376.1	ENSGALG00000003476	ERN1
MSTRG.10376.1	ENSGALG00000005975	ZNF488
MSTRG.10376.1	ENSGALG00000033338	GPT2
MSTRG.10376.1	ENSGALG00000015433	ABCA1
MSTRG.10376.1	ENSGALG00000012426	DDHD1
MSTRG.10376.1	ENSGALG00000009823	PTPRE
MSTRG.10376.1	ENSGALG00000012124	PELI2
MSTRG.10376.1	ENSGALG00000004127	ENSGALG00000004127
MSTRG.10376.1	Gallus_gallus_newGene_5470	Gallus_gallus_newGene_5470
MSTRG.10376.1	ENSGALG00000004196	UGT1A1
MSTRG.10376.1	ENSGALG00000026299	ENSGALG00000026299
MSTRG.10376.1	ENSGALG00000012076	TIFA
MSTRG.10376.1	ENSGALG00000014956	POLK
MSTRG.10376.1	ENSGALG00000010433	FAAH
MSTRG.10376.1	ENSGALG00000010435	RASGRP3
MSTRG.10376.1	ENSGALG00000007526	GATD3AL2
MSTRG.10376.1	ENSGALG00000007522	ABCC3
MSTRG.10376.1	ENSGALG00000034140	ZNF395
MSTRG.10376.1	ENSGALG00000000217	PPFIA4
MSTRG.10376.1	ENSGALG00000029435	CYP7B1
MSTRG.10376.1	ENSGALG00000008837	PELI3
MSTRG.10376.1	ENSGALG00000028627	TIMP3
MSTRG.10376.1	ENSGALG00000014730	ELOVL7
MSTRG.10376.1	ENSGALG00000000573	PER3
[truncated: 22 more rows]
