# Supplementary material for: Comparative Transcriptome Analysis Reveals Regulatory Mechanism of Long Non-Coding RNAs during Abdominal Preadipocyte Adipogenic Differentiation in Chickens
Source: Animals (Basel). 2022 Apr 24;12(9):1099. doi: 10.3390/ani12091099 (PMC9101879; doi:10.3390/ani12091099)
Supplement: Supplementary file 1 [file animals-12-01099-s001.zip › Supplementary Tables/Table S8 Competing endogenous RNA regulatory network of key lncRNAs.xlsx]

## Sheet: A0_vs_A12
Competing endogenous RNA regulatory network of key lncRNAs in A0_vs_A12 comparison group
ENSGALG00000048430	MSTRG.9156.1
ENSGALG00000048430	gga-miR-365-1-5p
MSTRG.9156.1	gga-miR-365-1-5p
Gallus_gallus_newGene_5749	MSTRG.19087.1
Gallus_gallus_newGene_5749	novel_miR_196
MSTRG.19087.1	novel_miR_196
HIVEP3	MSTRG.4847.1
HIVEP3	novel_miR_324
MSTRG.4847.1	novel_miR_324
ENSGALG00000047565	MSTRG.4847.1
ENSGALG00000047565	novel_miR_506
MSTRG.4847.1	novel_miR_506
NCOA1	MSTRG.4847.1
NCOA1	novel_miR_583
MSTRG.4847.1	novel_miR_583

## Sheet: A12_vs_A48
Competing endogenous RNA regulatory network of key lncRNAs in A12_vs_A48 comparison group
SLC20A1	MSTRG.22413.1
SLC20A1	novel_miR_650
MSTRG.22413.1	novel_miR_650
SLC20A1	gga-miR-1716
MSTRG.22413.1	gga-miR-1716
ENSGALG00000048205	MSTRG.22416.1
ENSGALG00000048205	gga-miR-1716
MSTRG.22416.1	gga-miR-1716
BMP2	MSTRG.6667.1
BMP2	gga-miR-1716
MSTRG.6667.1	gga-miR-1716
ENSGALG00000048205	MSTRG.6667.1
ENSGALG00000048205	gga-miR-1716
MSTRG.6667.1	gga-miR-1716
P4HA3	MSTRG.4165.1
P4HA3	novel_miR_171
MSTRG.4165.1	novel_miR_171
GLUL	MSTRG.4165.1
GLUL	novel_miR_171
MSTRG.4165.1	novel_miR_171
GLUL	novel_miR_26
MSTRG.4165.1	novel_miR_26
SLC2A6	MSTRG.4165.1
SLC2A6	gga-miR-1716
MSTRG.4165.1	gga-miR-1716
OLFML2B	MSTRG.4165.1
OLFML2B	gga-miR-1716
MSTRG.4165.1	gga-miR-1716
COL8A1	MSTRG.4165.1
COL8A1	novel_miR_196
MSTRG.4165.1	novel_miR_196
POLE	MSTRG.22413.1
POLE	novel_miR_650
MSTRG.22413.1	novel_miR_650
GPR137C	MSTRG.18603.1
GPR137C	novel_miR_650
MSTRG.18603.1	novel_miR_650
GPR137C	MSTRG.8200.2
GPR137C	novel_miR_650
MSTRG.8200.2	novel_miR_650
NATD1	MSTRG.8200.2
NATD1	novel_miR_650
MSTRG.8200.2	novel_miR_650
GPR137C	MSTRG.21666.35
GPR137C	novel_miR_650
MSTRG.21666.35	novel_miR_650
NATD1	MSTRG.21666.35
NATD1	novel_miR_650
MSTRG.21666.35	novel_miR_650
NATD1	gga-miR-1801
MSTRG.21666.35	gga-miR-1801
POLE	MSTRG.6667.1
POLE	novel_miR_650
MSTRG.6667.1	novel_miR_650
NOL6	MSTRG.6667.1
NOL6	gga-miR-1609
MSTRG.6667.1	gga-miR-1609
CACNA1E	MSTRG.22417.25
CACNA1E	novel_miR_650
MSTRG.22417.25	novel_miR_650
CACNA1E	novel_miR_171
MSTRG.22417.25	novel_miR_171
ABCC3	MSTRG.4165.1
ABCC3	novel_miR_171
MSTRG.4165.1	novel_miR_171
ABCA1	MSTRG.4165.1
ABCA1	novel_miR_436
MSTRG.4165.1	novel_miR_436
ABCA1	novel_miR_574
MSTRG.4165.1	novel_miR_574
TSC22D1	MSTRG.4165.1
TSC22D1	gga-miR-1716
MSTRG.4165.1	gga-miR-1716
MST1	MSTRG.4165.1
MST1	gga-miR-1716
MSTRG.4165.1	gga-miR-1716
MGLL	MSTRG.4165.1
MGLL	novel_miR_312
MSTRG.4165.1	novel_miR_312
MGLL	novel_miR_171
MSTRG.4165.1	novel_miR_171
WBSCR17	MSTRG.4165.1
WBSCR17	novel_miR_171
MSTRG.4165.1	novel_miR_171
MMP9	MSTRG.4165.1
MMP9	novel_miR_171
MSTRG.4165.1	novel_miR_171
MMP9	gga-miR-1716
MSTRG.4165.1	gga-miR-1716
EDNRB2	MSTRG.4165.1
EDNRB2	novel_miR_171
MSTRG.4165.1	novel_miR_171
Gallus_gallus_newGene_4647	MSTRG.22413.1
Gallus_gallus_newGene_4647	novel_miR_171
MSTRG.22413.1	novel_miR_171
Gallus_gallus_newGene_4647	gga-miR-1716
MSTRG.22413.1	gga-miR-1716
TRPM2	MSTRG.22006.1
TRPM2	gga-miR-12277-3p
MSTRG.22006.1	gga-miR-12277-3p
Gallus_gallus_newGene_1852	MSTRG.22006.1
Gallus_gallus_newGene_1852	novel_miR_574
MSTRG.22006.1	novel_miR_574
Gallus_gallus_newGene_1852	novel_miR_436
MSTRG.22006.1	novel_miR_436
CACNA1E	MSTRG.18603.1
CACNA1E	novel_miR_650
MSTRG.18603.1	novel_miR_650
Gallus_gallus_newGene_1852	MSTRG.18603.1
Gallus_gallus_newGene_1852	novel_miR_650
MSTRG.18603.1	novel_miR_650
Gallus_gallus_newGene_3612	MSTRG.14302.2
Gallus_gallus_newGene_3612	gga-miR-6604-5p
MSTRG.14302.2	gga-miR-6604-5p
PALM	MSTRG.22079.2
PALM	novel_miR_610
MSTRG.22079.2	novel_miR_610
TRPM2	MSTRG.22079.2
TRPM2	novel_miR_610
MSTRG.22079.2	novel_miR_610
STAT5A	MSTRG.8200.2
STAT5A	novel_miR_650
MSTRG.8200.2	novel_miR_650
CACNA1E	MSTRG.21666.35
CACNA1E	novel_miR_26
MSTRG.21666.35	novel_miR_26
CACNA1E	novel_miR_650
MSTRG.21666.35	novel_miR_650
CYP51A1	MSTRG.22416.1
CYP51A1	gga-miR-18b-3p
MSTRG.22416.1	gga-miR-18b-3p
RORB	MSTRG.22416.1
RORB	gga-miR-1716
MSTRG.22416.1	gga-miR-1716
CYP51A1	MSTRG.6667.1
CYP51A1	novel_miR_334
MSTRG.6667.1	novel_miR_334
ATAD3B	MSTRG.6667.1
ATAD3B	novel_miR_334
MSTRG.6667.1	novel_miR_334
NMRK2	MSTRG.6667.1
NMRK2	novel_miR_650
MSTRG.6667.1	novel_miR_650
MVK	MSTRG.6667.1
MVK	novel_miR_334
MSTRG.6667.1	novel_miR_334
NPM3	MSTRG.6667.1
NPM3	gga-miR-6548-3p
MSTRG.6667.1	gga-miR-6548-3p
NPM3	gga-miR-1716
MSTRG.6667.1	gga-miR-1716
PCDH9	MSTRG.6667.1
PCDH9	novel_miR_650
MSTRG.6667.1	novel_miR_650
RORB	MSTRG.6667.1
RORB	gga-miR-1716
MSTRG.6667.1	gga-miR-1716
Gallus_gallus_newGene_4647	MSTRG.6667.1
Gallus_gallus_newGene_4647	novel_miR_626
MSTRG.6667.1	novel_miR_626
Gallus_gallus_newGene_4647	gga-miR-6548-3p
MSTRG.6667.1	gga-miR-6548-3p
Gallus_gallus_newGene_4647	novel_miR_334
MSTRG.6667.1	novel_miR_334
Gallus_gallus_newGene_4647	gga-miR-1609
MSTRG.6667.1	gga-miR-1609
Gallus_gallus_newGene_4647	gga-miR-1716
MSTRG.6667.1	gga-miR-1716
Gallus_gallus_newGene_8338	MSTRG.22417.25
Gallus_gallus_newGene_8338	novel_miR_171
MSTRG.22417.25	novel_miR_171
EXOC3L	MSTRG.4165.1
EXOC3L	novel_miR_171
MSTRG.4165.1	novel_miR_171
ENSGALG00000050887	MSTRG.4165.1
ENSGALG00000050887	gga-miR-1716
MSTRG.4165.1	gga-miR-1716
ENSGALG00000050887	novel_miR_312
MSTRG.4165.1	novel_miR_312
RHPN1	MSTRG.4165.1
RHPN1	novel_miR_171
MSTRG.4165.1	novel_miR_171
MYO7L2	MSTRG.4165.1
MYO7L2	novel_miR_26
MSTRG.4165.1	novel_miR_26
MYO7L2	gga-miR-1716
MSTRG.4165.1	gga-miR-1716
MYO7L2	novel_miR_171
MSTRG.4165.1	novel_miR_171
FTSJ3	MSTRG.22413.1
FTSJ3	novel_miR_171
MSTRG.22413.1	novel_miR_171
Gallus_gallus_newGene_3397	MSTRG.22006.1
Gallus_gallus_newGene_3397	novel_miR_574
MSTRG.22006.1	novel_miR_574
Gallus_gallus_newGene_3397	novel_miR_436
MSTRG.22006.1	novel_miR_436
ENSGALG00000050887	MSTRG.8200.2
ENSGALG00000050887	novel_miR_650
MSTRG.8200.2	novel_miR_650
PDE1B	MSTRG.21666.35
PDE1B	novel_miR_650
MSTRG.21666.35	novel_miR_650
PGP	MSTRG.22416.1
PGP	gga-miR-1716
MSTRG.22416.1	gga-miR-1716
PRTG	MSTRG.22416.1
PRTG	novel_miR_171
MSTRG.22416.1	novel_miR_171
SCD	MSTRG.22416.1
SCD	gga-miR-1716
MSTRG.22416.1	gga-miR-1716
MUTYH	MSTRG.22416.1
MUTYH	novel_miR_263
MSTRG.22416.1	novel_miR_263
MUTYH	gga-miR-1716
MSTRG.22416.1	gga-miR-1716
SLC4A11	MSTRG.22416.1
SLC4A11	novel_miR_26
MSTRG.22416.1	novel_miR_26
Gallus_gallus_newGene_8813	MSTRG.22416.1
Gallus_gallus_newGene_8813	novel_miR_171
MSTRG.22416.1	novel_miR_171
Gallus_gallus_newGene_6105	MSTRG.22416.1
Gallus_gallus_newGene_6105	novel_miR_171
MSTRG.22416.1	novel_miR_171
LSS	MSTRG.22416.1
LSS	novel_miR_171
MSTRG.22416.1	novel_miR_171
PGP	MSTRG.6667.1
PGP	novel_miR_610
MSTRG.6667.1	novel_miR_610
PGP	gga-miR-1716
MSTRG.6667.1	gga-miR-1716
PRTG	MSTRG.6667.1
PRTG	novel_miR_650
MSTRG.6667.1	novel_miR_650
SCD	MSTRG.6667.1
SCD	novel_miR_650
MSTRG.6667.1	novel_miR_650
SCD	gga-miR-1696
MSTRG.6667.1	gga-miR-1696
SCD	gga-miR-1716
MSTRG.6667.1	gga-miR-1716
BRD2	MSTRG.6667.1
BRD2	gga-miR-1716
MSTRG.6667.1	gga-miR-1716
BRD2	novel_miR_650
MSTRG.6667.1	novel_miR_650
ACLY	MSTRG.6667.1
ACLY	novel_miR_650
MSTRG.6667.1	novel_miR_650
MUTYH	MSTRG.6667.1
MUTYH	gga-miR-1716
MSTRG.6667.1	gga-miR-1716
MUTYH	novel_miR_263
MSTRG.6667.1	novel_miR_263
NALCN	MSTRG.6667.1
NALCN	gga-miR-1609
MSTRG.6667.1	gga-miR-1609
Gallus_gallus_newGene_7846	MSTRG.6667.1
Gallus_gallus_newGene_7846	novel_miR_334
MSTRG.6667.1	novel_miR_334
Gallus_gallus_newGene_7846	novel_miR_610
MSTRG.6667.1	novel_miR_610
Gallus_gallus_newGene_7846	novel_miR_263
MSTRG.6667.1	novel_miR_263
Gallus_gallus_newGene_6105	MSTRG.6667.1
Gallus_gallus_newGene_6105	gga-miR-1609
MSTRG.6667.1	gga-miR-1609

## Sheet: A48_vs_A72
Competing endogenous RNA regulatory network of key lncRNAs in A48_vs_A72 comparison group
COL20A1	MSTRG.14929.2
COL20A1	gga-miR-1716
MSTRG.14929.2	gga-miR-1716
IL20RA	MSTRG.4165.1
IL20RA	gga-miR-1716
MSTRG.4165.1	gga-miR-1716
SCUBE3	MSTRG.7651.8
SCUBE3	novel_miR_115
MSTRG.7651.8	novel_miR_115
SCUBE3	gga-miR-6649-3p
MSTRG.7651.8	gga-miR-6649-3p
SCUBE3	MSTRG.14929.2
SCUBE3	gga-miR-1716
MSTRG.14929.2	gga-miR-1716
ENSGALG00000051848	MSTRG.4165.1
ENSGALG00000051848	gga-miR-1724
MSTRG.4165.1	gga-miR-1724
ENSGALG00000051848	gga-miR-1716
MSTRG.4165.1	gga-miR-1716
ZC3H12A	MSTRG.4165.1
ZC3H12A	gga-miR-1724
MSTRG.4165.1	gga-miR-1724
MYO7L2	MSTRG.4165.1
MYO7L2	gga-miR-1716
MSTRG.4165.1	gga-miR-1716
AVD	MSTRG.2878.25
AVD	novel_miR_232
MSTRG.2878.25	novel_miR_232
ST8SIA5	MSTRG.7651.8
ST8SIA5	gga-miR-6649-3p
MSTRG.7651.8	gga-miR-6649-3p
ST8SIA5	MSTRG.14929.2
ST8SIA5	gga-miR-1716
MSTRG.14929.2	gga-miR-1716
ZC3H12A	MSTRG.14929.2
ZC3H12A	gga-miR-1724
MSTRG.14929.2	gga-miR-1724
MYO7L2	MSTRG.14929.2
MYO7L2	gga-miR-1716
MSTRG.14929.2	gga-miR-1716

## Sheet: A72_vs_A120
Competing endogenous RNA regulatory network of key lncRNAs in A72_vs_A120 comparison group
Gallus_gallus_newGene_860	MSTRG.21763.6
Gallus_gallus_newGene_860	gga-miR-146a-3p
MSTRG.21763.6	gga-miR-146a-3p
Gallus_gallus_newGene_860	gga-miR-1635
MSTRG.21763.6	gga-miR-1635
Gallus_gallus_newGene_860	novel_miR_597
MSTRG.21763.6	novel_miR_597
Gallus_gallus_newGene_860	novel_miR_188
MSTRG.21763.6	novel_miR_188
USP35	MSTRG.14821.1
USP35	novel_miR_263
MSTRG.14821.1	novel_miR_263
POU4F1L	MSTRG.14821.1
POU4F1L	gga-miR-18b-3p
MSTRG.14821.1	gga-miR-18b-3p
C20orf173	MSTRG.14821.1
C20orf173	novel_miR_65
MSTRG.14821.1	novel_miR_65
CMKLR1	MSTRG.23029.1
CMKLR1	gga-miR-1635
MSTRG.23029.1	gga-miR-1635
SFRP1	MSTRG.23029.1
SFRP1	gga-miR-1635
MSTRG.23029.1	gga-miR-1635
Gallus_gallus_newGene_4178	MSTRG.219.1
Gallus_gallus_newGene_4178	gga-miR-3525
MSTRG.219.1	gga-miR-3525
Gallus_gallus_newGene_860	MSTRG.25235.1
Gallus_gallus_newGene_860	gga-miR-1635
MSTRG.25235.1	gga-miR-1635
Gallus_gallus_newGene_1050	MSTRG.25235.1
Gallus_gallus_newGene_1050	gga-miR-1635
MSTRG.25235.1	gga-miR-1635
Gallus_gallus_newGene_4178	MSTRG.25235.1
Gallus_gallus_newGene_4178	gga-miR-1635
MSTRG.25235.1	gga-miR-1635
USP35	MSTRG.373.1
USP35	gga-miR-1635
MSTRG.373.1	gga-miR-1635
SHROOM3	MSTRG.373.1
SHROOM3	gga-miR-1635
MSTRG.373.1	gga-miR-1635
MAFF	MSTRG.373.1
MAFF	gga-miR-1635
MSTRG.373.1	gga-miR-1635
USP35	MSTRG.4167.2
USP35	gga-miR-1635
MSTRG.4167.2	gga-miR-1635
USP35	novel_miR_263
MSTRG.4167.2	novel_miR_263
USP35	novel_miR_597
MSTRG.4167.2	novel_miR_597
USP35	MSTRG.2044.23
USP35	gga-miR-1635
MSTRG.2044.23	gga-miR-1635
SHROOM3	MSTRG.2044.23
SHROOM3	gga-miR-1635
MSTRG.2044.23	gga-miR-1635
CMKLR1	MSTRG.18603.1
CMKLR1	gga-miR-1635
MSTRG.18603.1	gga-miR-1635
Gallus_gallus_newGene_4178	MSTRG.18319.1
Gallus_gallus_newGene_4178	novel_miR_597
MSTRG.18319.1	novel_miR_597
Gallus_gallus_newGene_4178	gga-miR-1635
MSTRG.18319.1	gga-miR-1635
USP35	MSTRG.12439.52
USP35	gga-miR-1635
MSTRG.12439.52	gga-miR-1635
SHROOM3	MSTRG.12439.52
SHROOM3	gga-miR-1635
MSTRG.12439.52	gga-miR-1635
ASB2	MSTRG.12439.52
ASB2	gga-miR-1635
MSTRG.12439.52	gga-miR-1635
C20orf173	MSTRG.12439.52
C20orf173	novel_miR_65
MSTRG.12439.52	novel_miR_65
Gallus_gallus_newGene_860	MSTRG.9816.1
Gallus_gallus_newGene_860	novel_miR_597
MSTRG.9816.1	novel_miR_597
Gallus_gallus_newGene_860	gga-miR-6594-5p
MSTRG.9816.1	gga-miR-6594-5p
Gallus_gallus_newGene_860	gga-miR-1635
MSTRG.9816.1	gga-miR-1635
Gallus_gallus_newGene_4178	MSTRG.9816.1
Gallus_gallus_newGene_4178	novel_miR_597
MSTRG.9816.1	novel_miR_597
Gallus_gallus_newGene_4178	gga-miR-1635
MSTRG.9816.1	gga-miR-1635
Gallus_gallus_newGene_5470	MSTRG.19135.1
Gallus_gallus_newGene_5470	novel_miR_597
MSTRG.19135.1	novel_miR_597
GDF9	MSTRG.4218.5
GDF9	novel_miR_597
MSTRG.4218.5	novel_miR_597
USP35	MSTRG.4218.5
USP35	novel_miR_597
MSTRG.4218.5	novel_miR_597
POU4F1L	MSTRG.4218.5
POU4F1L	novel_miR_597
MSTRG.4218.5	novel_miR_597
PFKFB4	MSTRG.4218.5
PFKFB4	gga-miR-4732-5p
MSTRG.4218.5	gga-miR-4732-5p
C20orf173	MSTRG.4218.5
C20orf173	novel_miR_597
MSTRG.4218.5	novel_miR_597
USP35	MSTRG.2537.4
USP35	gga-miR-1635
MSTRG.2537.4	gga-miR-1635
USP35	novel_miR_263
MSTRG.2537.4	novel_miR_263
SHROOM3	MSTRG.2537.4
SHROOM3	gga-miR-1635
MSTRG.2537.4	gga-miR-1635
C20orf173	MSTRG.2537.4
C20orf173	novel_miR_65
MSTRG.2537.4	novel_miR_65
USP35	MSTRG.12439.54
USP35	gga-miR-1635
MSTRG.12439.54	gga-miR-1635
SHROOM3	MSTRG.12439.54
SHROOM3	gga-miR-1635
MSTRG.12439.54	gga-miR-1635
C20orf173	MSTRG.12439.54
C20orf173	novel_miR_65
MSTRG.12439.54	novel_miR_65
OASL	MSTRG.12925.3
OASL	gga-miR-6594-5p
MSTRG.12925.3	gga-miR-6594-5p
SHROOM3	MSTRG.14582.4
SHROOM3	gga-miR-1635
MSTRG.14582.4	gga-miR-1635
USP35	MSTRG.20045.7
USP35	novel_miR_263
MSTRG.20045.7	novel_miR_263
Gallus_gallus_newGene_4178	MSTRG.22521.35
Gallus_gallus_newGene_4178	gga-miR-1635
MSTRG.22521.35	gga-miR-1635
Gallus_gallus_newGene_7911	MSTRG.14943.1
Gallus_gallus_newGene_7911	gga-miR-1635
MSTRG.14943.1	gga-miR-1635
NRROS	MSTRG.22676.1
NRROS	gga-miR-1635
MSTRG.22676.1	gga-miR-1635
MKX	MSTRG.22676.1
MKX	gga-miR-1635
MSTRG.22676.1	gga-miR-1635
Gallus_gallus_newGene_2633	MSTRG.22414.1
Gallus_gallus_newGene_2633	gga-miR-1635
MSTRG.22414.1	gga-miR-1635
COL20A1	MSTRG.25116.1
COL20A1	gga-miR-1635
MSTRG.25116.1	gga-miR-1635
FAAH	MSTRG.25116.1
FAAH	gga-miR-1635
MSTRG.25116.1	gga-miR-1635
PRODH	MSTRG.15280.1
PRODH	gga-miR-1635
MSTRG.15280.1	gga-miR-1635
MKX	MSTRG.14821.1
MKX	novel_miR_65
MSTRG.14821.1	novel_miR_65
FAAH	MSTRG.14821.1
FAAH	novel_miR_65
MSTRG.14821.1	novel_miR_65
Gallus_gallus_newGene_6483	MSTRG.14821.1
Gallus_gallus_newGene_6483	novel_miR_263
MSTRG.14821.1	novel_miR_263
Gallus_gallus_newGene_2633	MSTRG.5682.1
Gallus_gallus_newGene_2633	novel_miR_597
MSTRG.5682.1	novel_miR_597
Gallus_gallus_newGene_2633	gga-miR-1696
MSTRG.5682.1	gga-miR-1696
Gallus_gallus_newGene_6929	MSTRG.1392.1
Gallus_gallus_newGene_6929	gga-miR-1635
MSTRG.1392.1	gga-miR-1635
Gallus_gallus_newGene_6929	MSTRG.25235.1
Gallus_gallus_newGene_6929	gga-miR-1635
MSTRG.25235.1	gga-miR-1635
NRROS	MSTRG.373.1
NRROS	gga-miR-1635
MSTRG.373.1	gga-miR-1635
TF	MSTRG.373.1
TF	gga-miR-1635
MSTRG.373.1	gga-miR-1635
COL20A1	MSTRG.373.1
COL20A1	gga-miR-1635
MSTRG.373.1	gga-miR-1635
FAAH	MSTRG.373.1
FAAH	gga-miR-1635
MSTRG.373.1	gga-miR-1635
RASD1	MSTRG.373.1
RASD1	gga-miR-1635
MSTRG.373.1	gga-miR-1635
Gallus_gallus_newGene_2633	MSTRG.288.1
Gallus_gallus_newGene_2633	gga-miR-1635
MSTRG.288.1	gga-miR-1635
PIK3R5	MSTRG.288.1
PIK3R5	gga-miR-1635
MSTRG.288.1	gga-miR-1635
COL20A1	MSTRG.4167.2
COL20A1	gga-miR-1635
MSTRG.4167.2	gga-miR-1635
TROJANZ	MSTRG.4167.2
TROJANZ	gga-miR-1635
MSTRG.4167.2	gga-miR-1635
SLC1A6	MSTRG.4167.2
SLC1A6	gga-miR-12226-3p
MSTRG.4167.2	gga-miR-12226-3p
SLC1A6	gga-miR-1635
MSTRG.4167.2	gga-miR-1635
NRROS	MSTRG.2044.23
NRROS	gga-miR-1635
MSTRG.2044.23	gga-miR-1635
COL20A1	MSTRG.2044.23
COL20A1	gga-miR-1635
MSTRG.2044.23	gga-miR-1635
FAAH	MSTRG.2044.23
FAAH	gga-miR-1635
MSTRG.2044.23	gga-miR-1635
PRODH	MSTRG.2044.23
PRODH	gga-miR-1635
MSTRG.2044.23	gga-miR-1635
LRRK2	MSTRG.2044.23
LRRK2	gga-miR-1635
MSTRG.2044.23	gga-miR-1635
RASD1	MSTRG.2044.23
RASD1	gga-miR-1635
MSTRG.2044.23	gga-miR-1635
Gallus_gallus_newGene_1582	MSTRG.20352.1
Gallus_gallus_newGene_1582	gga-miR-1635
MSTRG.20352.1	gga-miR-1635
Gallus_gallus_newGene_6929	MSTRG.18319.1
Gallus_gallus_newGene_6929	gga-miR-1635
MSTRG.18319.1	gga-miR-1635
Gallus_gallus_newGene_6929	novel_miR_597
MSTRG.18319.1	novel_miR_597
NRROS	MSTRG.12439.52
NRROS	gga-miR-1635
MSTRG.12439.52	gga-miR-1635
SPTY2D1	MSTRG.12439.52
SPTY2D1	gga-miR-1635
MSTRG.12439.52	gga-miR-1635
ADORA2B	MSTRG.12439.52
ADORA2B	gga-miR-1635
MSTRG.12439.52	gga-miR-1635
TF	MSTRG.12439.52
TF	gga-miR-6651-5p
MSTRG.12439.52	gga-miR-6651-5p
TF	gga-miR-1635
MSTRG.12439.52	gga-miR-1635
COL20A1	MSTRG.12439.52
COL20A1	gga-miR-1635
MSTRG.12439.52	gga-miR-1635
FAAH	MSTRG.12439.52
FAAH	gga-miR-1635
MSTRG.12439.52	gga-miR-1635
FAAH	novel_miR_65
MSTRG.12439.52	novel_miR_65
PRODH	MSTRG.12439.52
PRODH	gga-miR-1635
MSTRG.12439.52	gga-miR-1635
LRRK2	MSTRG.12439.52
LRRK2	gga-miR-1635
MSTRG.12439.52	gga-miR-1635
RASD1	MSTRG.12439.52
RASD1	gga-miR-1635
MSTRG.12439.52	gga-miR-1635
SLC1A6	MSTRG.12439.52
SLC1A6	gga-miR-1635
MSTRG.12439.52	gga-miR-1635
PDE3A	MSTRG.12439.52
PDE3A	gga-miR-1635
MSTRG.12439.52	gga-miR-1635
NRROS	MSTRG.2878.27
NRROS	gga-miR-1635
MSTRG.2878.27	gga-miR-1635
Gallus_gallus_newGene_2633	MSTRG.1977.1
Gallus_gallus_newGene_2633	gga-miR-1635
MSTRG.1977.1	gga-miR-1635
Gallus_gallus_newGene_2633	novel_miR_597
MSTRG.1977.1	novel_miR_597
Gallus_gallus_newGene_6311	MSTRG.1977.1
Gallus_gallus_newGene_6311	gga-miR-1635
MSTRG.1977.1	gga-miR-1635
PIK3R5	MSTRG.1977.1
PIK3R5	gga-miR-1635
MSTRG.1977.1	gga-miR-1635
TF	MSTRG.4218.5
TF	novel_miR_597
MSTRG.4218.5	novel_miR_597
TF	gga-miR-6594-5p
MSTRG.4218.5	gga-miR-6594-5p
FAAH	MSTRG.4218.5
FAAH	novel_miR_597
MSTRG.4218.5	novel_miR_597
RASD1	MSTRG.4218.5
RASD1	novel_miR_597
MSTRG.4218.5	novel_miR_597
PTGS2	MSTRG.4218.5
PTGS2	novel_miR_597
MSTRG.4218.5	novel_miR_597
Gallus_gallus_newGene_2633	MSTRG.20623.36
Gallus_gallus_newGene_2633	gga-miR-1635
MSTRG.20623.36	gga-miR-1635
Gallus_gallus_newGene_2633	MSTRG.17328.1
Gallus_gallus_newGene_2633	novel_miR_597
MSTRG.17328.1	novel_miR_597
NRROS	MSTRG.2537.4
NRROS	gga-miR-1635
MSTRG.2537.4	gga-miR-1635
MKX	MSTRG.2537.4
MKX	gga-miR-1635
MSTRG.2537.4	gga-miR-1635
MKX	novel_miR_65
MSTRG.2537.4	novel_miR_65
TF	MSTRG.2537.4
TF	gga-miR-6651-5p
MSTRG.2537.4	gga-miR-6651-5p
TF	gga-miR-1635
MSTRG.2537.4	gga-miR-1635
COL20A1	MSTRG.2537.4
COL20A1	gga-miR-1635
MSTRG.2537.4	gga-miR-1635
FAAH	MSTRG.2537.4
FAAH	novel_miR_65
MSTRG.2537.4	novel_miR_65
FAAH	gga-miR-1635
MSTRG.2537.4	gga-miR-1635
TROJANZ	MSTRG.2537.4
TROJANZ	gga-miR-1635
MSTRG.2537.4	gga-miR-1635
LRRK2	MSTRG.2537.4
LRRK2	gga-miR-1635
MSTRG.2537.4	gga-miR-1635
Gallus_gallus_newGene_6483	MSTRG.2537.4
Gallus_gallus_newGene_6483	novel_miR_263
MSTRG.2537.4	novel_miR_263
RASD1	MSTRG.2537.4
RASD1	gga-miR-1635
MSTRG.2537.4	gga-miR-1635
TNFRSF10B	MSTRG.2537.4
TNFRSF10B	gga-miR-1635
MSTRG.2537.4	gga-miR-1635
PDE3A	MSTRG.2537.4
PDE3A	gga-miR-1635
MSTRG.2537.4	gga-miR-1635
NRROS	MSTRG.12439.54
NRROS	gga-miR-1635
MSTRG.12439.54	gga-miR-1635
SPTY2D1	MSTRG.12439.54
SPTY2D1	gga-miR-1635
MSTRG.12439.54	gga-miR-1635
ADORA2B	MSTRG.12439.54
ADORA2B	gga-miR-1635
MSTRG.12439.54	gga-miR-1635
TF	MSTRG.12439.54
TF	gga-miR-1635
MSTRG.12439.54	gga-miR-1635
TF	gga-miR-6651-5p
MSTRG.12439.54	gga-miR-6651-5p
COL20A1	MSTRG.12439.54
COL20A1	gga-miR-1635
MSTRG.12439.54	gga-miR-1635
FAAH	MSTRG.12439.54
FAAH	novel_miR_65
MSTRG.12439.54	novel_miR_65
FAAH	gga-miR-1635
MSTRG.12439.54	gga-miR-1635
LRRK2	MSTRG.12439.54
LRRK2	gga-miR-1635
MSTRG.12439.54	gga-miR-1635
RASD1	MSTRG.12439.54
RASD1	gga-miR-1635
MSTRG.12439.54	gga-miR-1635
SLC1A6	MSTRG.12439.54
SLC1A6	gga-miR-1635
MSTRG.12439.54	gga-miR-1635
PDE3A	MSTRG.12439.54
PDE3A	gga-miR-1635
MSTRG.12439.54	gga-miR-1635
Gallus_gallus_newGene_5749	MSTRG.22631.3
Gallus_gallus_newGene_5749	novel_miR_576
MSTRG.22631.3	novel_miR_576
Gallus_gallus_newGene_5749	novel_miR_597
MSTRG.22631.3	novel_miR_597
Gallus_gallus_newGene_5749	novel_miR_557
MSTRG.22631.3	novel_miR_557
Gallus_gallus_newGene_5749	gga-miR-1635
MSTRG.22631.3	gga-miR-1635
Gallus_gallus_newGene_5749	novel_miR_282
MSTRG.22631.3	novel_miR_282
TF	MSTRG.12925.3
TF	gga-miR-6594-5p
MSTRG.12925.3	gga-miR-6594-5p
COL20A1	MSTRG.12925.3
COL20A1	gga-miR-6594-5p
MSTRG.12925.3	gga-miR-6594-5p
NRROS	MSTRG.14582.4
NRROS	gga-miR-12226-3p
MSTRG.14582.4	gga-miR-12226-3p
NRROS	gga-miR-1635
MSTRG.14582.4	gga-miR-1635
NRROS	novel_miR_597
MSTRG.14582.4	novel_miR_597
TROJANZ	MSTRG.14582.4
TROJANZ	gga-miR-1635
MSTRG.14582.4	gga-miR-1635
LRRK2	MSTRG.14582.4
LRRK2	gga-miR-12226-3p
MSTRG.14582.4	gga-miR-12226-3p
LRRK2	gga-miR-1635
MSTRG.14582.4	gga-miR-1635
Gallus_gallus_newGene_6483	MSTRG.14582.4
Gallus_gallus_newGene_6483	novel_miR_597
MSTRG.14582.4	novel_miR_597
PDE3A	MSTRG.14582.4
PDE3A	gga-miR-1635
MSTRG.14582.4	gga-miR-1635
NRROS	MSTRG.20045.7
NRROS	gga-miR-128-1-5p
MSTRG.20045.7	gga-miR-128-1-5p
VTN	MSTRG.20045.7
VTN	gga-miR-128-1-5p
MSTRG.20045.7	gga-miR-128-1-5p
PRODH	MSTRG.20045.7
PRODH	gga-miR-128-1-5p
MSTRG.20045.7	gga-miR-128-1-5p
TROJANZ	MSTRG.20045.7
TROJANZ	gga-miR-128-1-5p
MSTRG.20045.7	gga-miR-128-1-5p
Gallus_gallus_newGene_6483	MSTRG.20045.7
Gallus_gallus_newGene_6483	novel_miR_263
MSTRG.20045.7	novel_miR_263
RASD1	MSTRG.20045.7
RASD1	gga-miR-128-1-5p
MSTRG.20045.7	gga-miR-128-1-5p
STC2	MSTRG.20045.7
STC2	novel_miR_263
MSTRG.20045.7	novel_miR_263
PIK3R5	MSTRG.22521.35
PIK3R5	gga-miR-1635
MSTRG.22521.35	gga-miR-1635
Gallus_gallus_newGene_2633	MSTRG.4732.7
Gallus_gallus_newGene_2633	gga-miR-1635
MSTRG.4732.7	gga-miR-1635
POLE	MSTRG.22416.1
POLE	novel_miR_597
MSTRG.22416.1	novel_miR_597
NRROS	MSTRG.3430.1
NRROS	novel_miR_597
MSTRG.3430.1	novel_miR_597
FAAH	MSTRG.3430.1
FAAH	novel_miR_597
MSTRG.3430.1	novel_miR_597
Gallus_gallus_newGene_6483	MSTRG.3430.1
Gallus_gallus_newGene_6483	novel_miR_597
MSTRG.3430.1	novel_miR_597
RASD1	MSTRG.3430.1
RASD1	novel_miR_597
MSTRG.3430.1	novel_miR_597
PTGS2	MSTRG.3430.1
PTGS2	novel_miR_597
MSTRG.3430.1	novel_miR_597
POLE	MSTRG.6667.1
POLE	novel_miR_597
MSTRG.6667.1	novel_miR_597
SESN2	MSTRG.22676.1
SESN2	gga-miR-1635
MSTRG.22676.1	gga-miR-1635
CEP170	MSTRG.22676.1
CEP170	gga-miR-1635
MSTRG.22676.1	gga-miR-1635
ENSGALG00000000721	MSTRG.22676.1
ENSGALG00000000721	gga-miR-1635
MSTRG.22676.1	gga-miR-1635
Gallus_gallus_newGene_3944	MSTRG.22676.1
Gallus_gallus_newGene_3944	gga-miR-1635
MSTRG.22676.1	gga-miR-1635
Gallus_gallus_newGene_3944	MSTRG.15493.1
Gallus_gallus_newGene_3944	novel_miR_597
MSTRG.15493.1	novel_miR_597
PPM1K	MSTRG.14821.1
PPM1K	novel_miR_65
MSTRG.14821.1	novel_miR_65
SCUBE3	MSTRG.14821.1
SCUBE3	novel_miR_263
MSTRG.14821.1	novel_miR_263
Gallus_gallus_newGene_3944	MSTRG.14821.1
Gallus_gallus_newGene_3944	gga-miR-18b-3p
MSTRG.14821.1	gga-miR-18b-3p
Gallus_gallus_newGene_3944	novel_miR_65
MSTRG.14821.1	novel_miR_65
TMEM132E	MSTRG.23029.1
TMEM132E	gga-miR-1635
MSTRG.23029.1	gga-miR-1635
TMEM132E	novel_miR_597
MSTRG.23029.1	novel_miR_597
Gallus_gallus_newGene_1852	MSTRG.23029.1
Gallus_gallus_newGene_1852	gga-miR-1635
MSTRG.23029.1	gga-miR-1635
MUC4L	MSTRG.5682.1
MUC4L	novel_miR_597
MSTRG.5682.1	novel_miR_597
ENSGALG00000000721	MSTRG.9078.1
ENSGALG00000000721	gga-miR-1635
MSTRG.9078.1	gga-miR-1635
CACNA1E	MSTRG.19553.1
CACNA1E	novel_miR_597
MSTRG.19553.1	novel_miR_597
C10orf71	MSTRG.15982.1
C10orf71	novel_miR_597
MSTRG.15982.1	novel_miR_597
SESN2	MSTRG.22827.5
SESN2	gga-miR-6594-5p
MSTRG.22827.5	gga-miR-6594-5p
PPFIA4	MSTRG.373.1
PPFIA4	gga-miR-1635
MSTRG.373.1	gga-miR-1635
HELZ2	MSTRG.373.1
HELZ2	gga-miR-1635
MSTRG.373.1	gga-miR-1635
TRIM58	MSTRG.373.1
TRIM58	gga-miR-1635
MSTRG.373.1	gga-miR-1635
SESN2	MSTRG.373.1
SESN2	gga-miR-1635
MSTRG.373.1	gga-miR-1635
CEP170	MSTRG.373.1
CEP170	gga-miR-1635
MSTRG.373.1	gga-miR-1635
SCUBE3	MSTRG.373.1
SCUBE3	gga-miR-1635
MSTRG.373.1	gga-miR-1635
ENSGALG00000000721	MSTRG.373.1
ENSGALG00000000721	gga-miR-1635
MSTRG.373.1	gga-miR-1635
SPTBN5	MSTRG.373.1
SPTBN5	gga-miR-1635
MSTRG.373.1	gga-miR-1635
CA9	MSTRG.373.1
CA9	gga-miR-1635
MSTRG.373.1	gga-miR-1635
Gallus_gallus_newGene_3944	MSTRG.373.1
Gallus_gallus_newGene_3944	gga-miR-1635
MSTRG.373.1	gga-miR-1635
FLVCR2	MSTRG.373.1
FLVCR2	gga-miR-1635
MSTRG.373.1	gga-miR-1635
SCUBE3	MSTRG.4167.2
SCUBE3	novel_miR_597
MSTRG.4167.2	novel_miR_597
SCUBE3	novel_miR_263
MSTRG.4167.2	novel_miR_263
SCUBE3	gga-miR-1635
MSTRG.4167.2	gga-miR-1635
UGT1A1	MSTRG.4167.2
UGT1A1	novel_miR_597
MSTRG.4167.2	novel_miR_597
FLVCR2	MSTRG.4167.2
FLVCR2	gga-miR-1635
MSTRG.4167.2	gga-miR-1635
HELZ2	MSTRG.2044.23
HELZ2	gga-miR-1635
MSTRG.2044.23	gga-miR-1635
SESN2	MSTRG.2044.23
SESN2	gga-miR-1635
MSTRG.2044.23	gga-miR-1635
ENSGALG00000000721	MSTRG.2044.23
ENSGALG00000000721	gga-miR-1635
MSTRG.2044.23	gga-miR-1635
Gallus_gallus_newGene_3944	MSTRG.2044.23
Gallus_gallus_newGene_3944	gga-miR-1635
MSTRG.2044.23	gga-miR-1635
FLVCR2	MSTRG.2044.23
FLVCR2	gga-miR-1635
MSTRG.2044.23	gga-miR-1635
CACNA1E	MSTRG.18603.1
CACNA1E	gga-miR-1635
MSTRG.18603.1	gga-miR-1635
CACNA1E	novel_miR_597
MSTRG.18603.1	novel_miR_597
Gallus_gallus_newGene_1852	MSTRG.18603.1
Gallus_gallus_newGene_1852	gga-miR-1635
MSTRG.18603.1	gga-miR-1635
TRIM58	MSTRG.8073.4
TRIM58	gga-miR-1635
MSTRG.8073.4	gga-miR-1635
HELZ2	MSTRG.13073.3
HELZ2	gga-miR-146a-3p
MSTRG.13073.3	gga-miR-146a-3p
ENSGALG00000004365	MSTRG.12439.56
ENSGALG00000004365	gga-miR-1635
MSTRG.12439.56	gga-miR-1635
ZFPM1	MSTRG.18319.1
ZFPM1	novel_miR_597
MSTRG.18319.1	novel_miR_597
HELZ2	MSTRG.12439.52
HELZ2	gga-miR-1635
MSTRG.12439.52	gga-miR-1635
ENSGALG00000004365	MSTRG.12439.52
ENSGALG00000004365	gga-miR-1635
MSTRG.12439.52	gga-miR-1635
SESN2	MSTRG.12439.52
SESN2	gga-miR-1635
MSTRG.12439.52	gga-miR-1635
SLC16A6	MSTRG.12439.52
SLC16A6	gga-miR-1635
MSTRG.12439.52	gga-miR-1635
DENND5A	MSTRG.12439.52
DENND5A	gga-miR-1635
MSTRG.12439.52	gga-miR-1635
PPM1K	MSTRG.12439.52
PPM1K	novel_miR_65
MSTRG.12439.52	novel_miR_65
GCNT4	MSTRG.12439.52
GCNT4	novel_miR_65
MSTRG.12439.52	novel_miR_65
SCUBE3	MSTRG.12439.52
SCUBE3	gga-miR-1635
MSTRG.12439.52	gga-miR-1635
ENSGALG00000000721	MSTRG.12439.52
ENSGALG00000000721	gga-miR-1696
MSTRG.12439.52	gga-miR-1696
ENSGALG00000000721	gga-miR-1635
MSTRG.12439.52	gga-miR-1635
TSC22D4	MSTRG.12439.52
TSC22D4	novel_miR_183
MSTRG.12439.52	novel_miR_183
CA9	MSTRG.12439.52
CA9	gga-miR-1635
MSTRG.12439.52	gga-miR-1635
PRIMPOL	MSTRG.12439.52
PRIMPOL	gga-miR-1696
MSTRG.12439.52	gga-miR-1696
Gallus_gallus_newGene_3944	MSTRG.12439.52
Gallus_gallus_newGene_3944	novel_miR_65
MSTRG.12439.52	novel_miR_65
Gallus_gallus_newGene_3944	gga-miR-1635
MSTRG.12439.52	gga-miR-1635
FLVCR2	MSTRG.12439.52
FLVCR2	gga-miR-1635
MSTRG.12439.52	gga-miR-1635
FLVCR2	novel_miR_183
MSTRG.12439.52	novel_miR_183
SESN2	MSTRG.16943.1
SESN2	gga-miR-6594-5p
MSTRG.16943.1	gga-miR-6594-5p
SCUBE3	MSTRG.5278.13
SCUBE3	novel_miR_263
MSTRG.5278.13	novel_miR_263
Gallus_gallus_newGene_1852	MSTRG.18347.1
Gallus_gallus_newGene_1852	novel_miR_557
MSTRG.18347.1	novel_miR_557
MUC4L	MSTRG.1977.1
MUC4L	novel_miR_597
MSTRG.1977.1	novel_miR_597
MUC4L	gga-miR-1635
MSTRG.1977.1	gga-miR-1635
HELZ2	MSTRG.4218.5
HELZ2	gga-miR-6594-5p
MSTRG.4218.5	gga-miR-6594-5p
TSC22D4	MSTRG.4218.5
TSC22D4	novel_miR_597
MSTRG.4218.5	novel_miR_597
CA9	MSTRG.4218.5
CA9	novel_miR_597
MSTRG.4218.5	novel_miR_597
Gallus_gallus_newGene_3944	MSTRG.4218.5
Gallus_gallus_newGene_3944	novel_miR_597
MSTRG.4218.5	novel_miR_597
TCEA3	MSTRG.4218.5
TCEA3	novel_miR_597
MSTRG.4218.5	novel_miR_597
HELZ2	MSTRG.2537.4
HELZ2	gga-miR-1635
MSTRG.2537.4	gga-miR-1635
ENSGALG00000004365	MSTRG.2537.4
ENSGALG00000004365	gga-miR-1635
MSTRG.2537.4	gga-miR-1635
SESN2	MSTRG.2537.4
SESN2	gga-miR-1635
MSTRG.2537.4	gga-miR-1635
DENND5A	MSTRG.2537.4
DENND5A	gga-miR-1635
MSTRG.2537.4	gga-miR-1635
PPM1K	MSTRG.2537.4
PPM1K	novel_miR_65
MSTRG.2537.4	novel_miR_65
CEP170	MSTRG.2537.4
CEP170	gga-miR-1635
MSTRG.2537.4	gga-miR-1635
GCNT4	MSTRG.2537.4
GCNT4	novel_miR_65
MSTRG.2537.4	novel_miR_65
ARHGAP25	MSTRG.2537.4
ARHGAP25	gga-miR-6651-5p
MSTRG.2537.4	gga-miR-6651-5p
ARHGAP25	gga-miR-1635
MSTRG.2537.4	gga-miR-1635
SCUBE3	MSTRG.2537.4
SCUBE3	novel_miR_263
MSTRG.2537.4	novel_miR_263
SCUBE3	gga-miR-1635
MSTRG.2537.4	gga-miR-1635
ENSGALG00000000721	MSTRG.2537.4
ENSGALG00000000721	gga-miR-1635
MSTRG.2537.4	gga-miR-1635
SPTBN5	MSTRG.2537.4
SPTBN5	gga-miR-1635
MSTRG.2537.4	gga-miR-1635
Gallus_gallus_newGene_3944	MSTRG.2537.4
Gallus_gallus_newGene_3944	novel_miR_65
MSTRG.2537.4	novel_miR_65
Gallus_gallus_newGene_3944	gga-miR-1635
MSTRG.2537.4	gga-miR-1635
FLVCR2	MSTRG.2537.4
FLVCR2	gga-miR-1635
MSTRG.2537.4	gga-miR-1635
ENSGALG00000004365	MSTRG.678.13
ENSGALG00000004365	gga-miR-1635
MSTRG.678.13	gga-miR-1635
SESN2	MSTRG.678.13
SESN2	gga-miR-1635
MSTRG.678.13	gga-miR-1635
Gallus_gallus_newGene_3944	MSTRG.678.13
Gallus_gallus_newGene_3944	gga-miR-1635
MSTRG.678.13	gga-miR-1635
PPFIA4	MSTRG.12439.54
PPFIA4	gga-miR-1635
MSTRG.12439.54	gga-miR-1635
HELZ2	MSTRG.12439.54
HELZ2	gga-miR-1635
MSTRG.12439.54	gga-miR-1635
ENSGALG00000004365	MSTRG.12439.54
ENSGALG00000004365	gga-miR-1635
MSTRG.12439.54	gga-miR-1635
DENND5A	MSTRG.12439.54
DENND5A	gga-miR-1635
MSTRG.12439.54	gga-miR-1635
PPM1K	MSTRG.12439.54
PPM1K	novel_miR_65
MSTRG.12439.54	novel_miR_65
GCNT4	MSTRG.12439.54
GCNT4	novel_miR_65
MSTRG.12439.54	novel_miR_65
SCUBE3	MSTRG.12439.54
SCUBE3	gga-miR-1635
MSTRG.12439.54	gga-miR-1635
ENSGALG00000000721	MSTRG.12439.54
ENSGALG00000000721	gga-miR-1696
MSTRG.12439.54	gga-miR-1696
ENSGALG00000000721	gga-miR-1635
MSTRG.12439.54	gga-miR-1635
TSC22D4	MSTRG.12439.54
TSC22D4	novel_miR_183
MSTRG.12439.54	novel_miR_183
CA9	MSTRG.12439.54
CA9	gga-miR-1635
MSTRG.12439.54	gga-miR-1635
PRIMPOL	MSTRG.12439.54
PRIMPOL	gga-miR-1696
MSTRG.12439.54	gga-miR-1696
DDHD1	MSTRG.12439.54
DDHD1	novel_miR_503
MSTRG.12439.54	novel_miR_503
Gallus_gallus_newGene_3944	MSTRG.12439.54
Gallus_gallus_newGene_3944	novel_miR_65
MSTRG.12439.54	novel_miR_65
Gallus_gallus_newGene_3944	gga-miR-1635
MSTRG.12439.54	gga-miR-1635
Gallus_gallus_newGene_3944	novel_miR_503
MSTRG.12439.54	novel_miR_503
HELZ2	MSTRG.12925.3
HELZ2	gga-miR-6594-5p
MSTRG.12925.3	gga-miR-6594-5p
UGT1A1	MSTRG.14582.4
UGT1A1	novel_miR_597
MSTRG.14582.4	novel_miR_597
HELZ2	MSTRG.20045.7
HELZ2	novel_miR_272
MSTRG.20045.7	novel_miR_272
CEP170	MSTRG.20045.7
CEP170	gga-miR-128-1-5p
MSTRG.20045.7	gga-miR-128-1-5p
SCUBE3	MSTRG.20045.7
SCUBE3	novel_miR_263
MSTRG.20045.7	novel_miR_263
DDHD1	MSTRG.20045.7
DDHD1	gga-miR-128-1-5p
MSTRG.20045.7	gga-miR-128-1-5p
SESN2	MSTRG.24577.2
SESN2	gga-miR-6594-5p
MSTRG.24577.2	gga-miR-6594-5p
LOC100859173	MSTRG.14577.10
LOC100859173	gga-miR-1635
MSTRG.14577.10	gga-miR-1635
LRP8	MSTRG.22416.1
LRP8	novel_miR_597
MSTRG.22416.1	novel_miR_597
PER3	MSTRG.3430.1
PER3	gga-miR-4732-5p
MSTRG.3430.1	gga-miR-4732-5p
LRP8	MSTRG.6667.1
LRP8	novel_miR_597
MSTRG.6667.1	novel_miR_597
Gallus_gallus_newGene_1852	MSTRG.23032.1
Gallus_gallus_newGene_1852	gga-miR-1635
MSTRG.23032.1	gga-miR-1635
SLC6A17	MSTRG.22676.1
SLC6A17	gga-miR-1635
MSTRG.22676.1	gga-miR-1635
REN	MSTRG.22676.1
REN	gga-miR-1635
MSTRG.22676.1	gga-miR-1635
Gallus_gallus_newGene_6032	MSTRG.22676.1
Gallus_gallus_newGene_6032	gga-miR-1635
MSTRG.22676.1	gga-miR-1635
SLCO4A1	MSTRG.22676.1
SLCO4A1	gga-miR-1635
MSTRG.22676.1	gga-miR-1635
NLRC5	MSTRG.22676.1
NLRC5	gga-miR-1635
MSTRG.22676.1	gga-miR-1635
MKNK1	MSTRG.25116.1
MKNK1	gga-miR-1635
MSTRG.25116.1	gga-miR-1635
Gallus_gallus_newGene_903	MSTRG.25116.1
Gallus_gallus_newGene_903	gga-miR-1635
MSTRG.25116.1	gga-miR-1635
SLCO4A1	MSTRG.25116.1
SLCO4A1	gga-miR-1635
MSTRG.25116.1	gga-miR-1635
STEAP3	MSTRG.25116.1
STEAP3	gga-miR-1635
MSTRG.25116.1	gga-miR-1635
Gallus_gallus_newGene_903	MSTRG.14821.1
Gallus_gallus_newGene_903	gga-miR-18b-3p
MSTRG.14821.1	gga-miR-18b-3p
ENSGALG00000048409	MSTRG.14821.1
ENSGALG00000048409	gga-miR-18b-3p
MSTRG.14821.1	gga-miR-18b-3p
AGPAT2	MSTRG.14821.1
AGPAT2	novel_miR_263
MSTRG.14821.1	novel_miR_263
AGPAT2	gga-miR-18b-3p
MSTRG.14821.1	gga-miR-18b-3p
Gallus_gallus_newGene_1132	MSTRG.23029.1
Gallus_gallus_newGene_1132	gga-miR-1635
MSTRG.23029.1	gga-miR-1635
Gallus_gallus_newGene_1132	novel_miR_597
MSTRG.23029.1	novel_miR_597
AMER3	MSTRG.23029.1
AMER3	gga-miR-1635
MSTRG.23029.1	gga-miR-1635
AMER3	novel_miR_597
MSTRG.23029.1	novel_miR_597
MAFB	MSTRG.19553.1
MAFB	novel_miR_597
MSTRG.19553.1	novel_miR_597
Gallus_gallus_newGene_1132	MSTRG.8531.8
Gallus_gallus_newGene_1132	gga-miR-1635
MSTRG.8531.8	gga-miR-1635
Gallus_gallus_newGene_1132	novel_miR_557
MSTRG.8531.8	novel_miR_557
PCDH8	MSTRG.373.1
PCDH8	gga-miR-1635
MSTRG.373.1	gga-miR-1635
Gallus_gallus_newGene_903	MSTRG.373.1
Gallus_gallus_newGene_903	gga-miR-1635
MSTRG.373.1	gga-miR-1635
SLCO4A1	MSTRG.373.1
SLCO4A1	gga-miR-1635
MSTRG.373.1	gga-miR-1635
NLRC5	MSTRG.373.1
NLRC5	gga-miR-1635
MSTRG.373.1	gga-miR-1635
ST8SIA5	MSTRG.4167.2
ST8SIA5	novel_miR_597
MSTRG.4167.2	novel_miR_597
ST8SIA5	gga-miR-12226-3p
MSTRG.4167.2	gga-miR-12226-3p
CD247	MSTRG.4167.2
CD247	gga-miR-1635
MSTRG.4167.2	gga-miR-1635
UGT2A1	MSTRG.4167.2
UGT2A1	gga-miR-1635
MSTRG.4167.2	gga-miR-1635
ENTPD2L	MSTRG.4167.2
ENTPD2L	novel_miR_597
MSTRG.4167.2	novel_miR_597
CECR2	MSTRG.4167.2
CECR2	gga-miR-12226-3p
MSTRG.4167.2	gga-miR-12226-3p
CECR2	novel_miR_597
MSTRG.4167.2	novel_miR_597
Gallus_gallus_newGene_903	MSTRG.4167.2
Gallus_gallus_newGene_903	gga-miR-1635
MSTRG.4167.2	gga-miR-1635
STEAP3	MSTRG.4167.2
STEAP3	gga-miR-1635
MSTRG.4167.2	gga-miR-1635
NLRC5	MSTRG.4167.2
NLRC5	gga-miR-1635
MSTRG.4167.2	gga-miR-1635
TGM4	MSTRG.4167.2
TGM4	novel_miR_503
MSTRG.4167.2	novel_miR_503
PCDH8	MSTRG.2044.23
PCDH8	gga-miR-1635
MSTRG.2044.23	gga-miR-1635
Gallus_gallus_newGene_903	MSTRG.2044.23
Gallus_gallus_newGene_903	gga-miR-1635
MSTRG.2044.23	gga-miR-1635
SLCO4A1	MSTRG.2044.23
SLCO4A1	gga-miR-1635
MSTRG.2044.23	gga-miR-1635
DDHD2	MSTRG.2044.23
DDHD2	gga-miR-1635
MSTRG.2044.23	gga-miR-1635
NLRC5	MSTRG.2044.23
NLRC5	gga-miR-1635
MSTRG.2044.23	gga-miR-1635
HECW1	MSTRG.2044.23
HECW1	gga-miR-1635
MSTRG.2044.23	gga-miR-1635
AMER3	MSTRG.18603.1
AMER3	novel_miR_597
MSTRG.18603.1	novel_miR_597
AMER3	gga-miR-1635
MSTRG.18603.1	gga-miR-1635
KIAA1958	MSTRG.18603.1
KIAA1958	gga-miR-1635
MSTRG.18603.1	gga-miR-1635
ENSGALG00000044739	MSTRG.12439.56
ENSGALG00000044739	novel_miR_503
MSTRG.12439.56	novel_miR_503
CECR2	MSTRG.12439.56
CECR2	novel_miR_183
MSTRG.12439.56	novel_miR_183
SLCO4A1	MSTRG.12439.56
SLCO4A1	gga-miR-1635
MSTRG.12439.56	gga-miR-1635
KIAA1958	MSTRG.2535.69
KIAA1958	gga-miR-1635
MSTRG.2535.69	gga-miR-1635
SLC6A17	MSTRG.12439.52
SLC6A17	gga-miR-1635
MSTRG.12439.52	gga-miR-1635
CD247	MSTRG.12439.52
CD247	gga-miR-1635
MSTRG.12439.52	gga-miR-1635
PCDH8	MSTRG.12439.52
PCDH8	gga-miR-1635
MSTRG.12439.52	gga-miR-1635
MKNK1	MSTRG.12439.52
MKNK1	gga-miR-1635
MSTRG.12439.52	gga-miR-1635
RGS4	MSTRG.12439.52
RGS4	gga-miR-1635
MSTRG.12439.52	gga-miR-1635
CECR2	MSTRG.12439.52
CECR2	novel_miR_183
MSTRG.12439.52	novel_miR_183
Gallus_gallus_newGene_903	MSTRG.12439.52
Gallus_gallus_newGene_903	gga-miR-1635
MSTRG.12439.52	gga-miR-1635
SLCO4A1	MSTRG.12439.52
SLCO4A1	gga-miR-1635
MSTRG.12439.52	gga-miR-1635
DDHD2	MSTRG.12439.52
DDHD2	gga-miR-1635
MSTRG.12439.52	gga-miR-1635
STEAP3	MSTRG.12439.52
STEAP3	gga-miR-1635
MSTRG.12439.52	gga-miR-1635
NLRC5	MSTRG.12439.52
NLRC5	gga-miR-1635
MSTRG.12439.52	gga-miR-1635
AGPAT2	MSTRG.12439.52
AGPAT2	gga-miR-1635
MSTRG.12439.52	gga-miR-1635
HECW1	MSTRG.12439.52
HECW1	gga-miR-1635
MSTRG.12439.52	gga-miR-1635
SLCO4A1	MSTRG.16943.1
SLCO4A1	gga-miR-6594-5p
MSTRG.16943.1	gga-miR-6594-5p
AMER3	MSTRG.18347.1
AMER3	novel_miR_597
MSTRG.18347.1	novel_miR_597
ST8SIA5	MSTRG.4218.5
ST8SIA5	novel_miR_597
MSTRG.4218.5	novel_miR_597
CD247	MSTRG.4218.5
CD247	gga-miR-6594-5p
MSTRG.4218.5	gga-miR-6594-5p
SLC22A23	MSTRG.4218.5
SLC22A23	gga-miR-6594-5p
MSTRG.4218.5	gga-miR-6594-5p
SLC7A5	MSTRG.4218.5
SLC7A5	gga-miR-4732-5p
MSTRG.4218.5	gga-miR-4732-5p
CECR2	MSTRG.4218.5
CECR2	gga-miR-4732-5p
MSTRG.4218.5	gga-miR-4732-5p
CECR2	gga-miR-6594-5p
MSTRG.4218.5	gga-miR-6594-5p
CECR2	novel_miR_597
MSTRG.4218.5	novel_miR_597
ENSGALG00000048409	MSTRG.4218.5
ENSGALG00000048409	novel_miR_597
MSTRG.4218.5	novel_miR_597
ENSGALG00000048409	gga-miR-6594-5p
MSTRG.4218.5	gga-miR-6594-5p
SLCO4A1	MSTRG.4218.5
SLCO4A1	novel_miR_597
MSTRG.4218.5	novel_miR_597
SLCO4A1	gga-miR-6594-5p
MSTRG.4218.5	gga-miR-6594-5p
SLC6A17	MSTRG.2537.4
SLC6A17	gga-miR-1635
MSTRG.2537.4	gga-miR-1635
PCDH8	MSTRG.2537.4
PCDH8	gga-miR-1635
MSTRG.2537.4	gga-miR-1635
UGT2A1	MSTRG.2537.4
UGT2A1	gga-miR-1635
MSTRG.2537.4	gga-miR-1635
MKNK1	MSTRG.2537.4
MKNK1	gga-miR-1635
MSTRG.2537.4	gga-miR-1635
RGS4	MSTRG.2537.4
RGS4	gga-miR-1635
MSTRG.2537.4	gga-miR-1635
CD44	MSTRG.2537.4
CD44	gga-miR-1635
MSTRG.2537.4	gga-miR-1635
Gallus_gallus_newGene_903	MSTRG.2537.4
Gallus_gallus_newGene_903	gga-miR-1635
MSTRG.2537.4	gga-miR-1635
ENSGALG00000048409	MSTRG.2537.4
ENSGALG00000048409	gga-miR-1635
MSTRG.2537.4	gga-miR-1635
SLCO4A1	MSTRG.2537.4
SLCO4A1	gga-miR-1635
MSTRG.2537.4	gga-miR-1635
SLC25A25	MSTRG.2537.4
SLC25A25	gga-miR-1635
MSTRG.2537.4	gga-miR-1635
DDHD2	MSTRG.2537.4
DDHD2	gga-miR-1635
MSTRG.2537.4	gga-miR-1635
STEAP3	MSTRG.2537.4
STEAP3	gga-miR-1635
MSTRG.2537.4	gga-miR-1635
NLRC5	MSTRG.2537.4
NLRC5	gga-miR-1635
MSTRG.2537.4	gga-miR-1635
HECW1	MSTRG.2537.4
HECW1	gga-miR-1635
MSTRG.2537.4	gga-miR-1635
SLCO4A1	MSTRG.678.13
SLCO4A1	gga-miR-1635
MSTRG.678.13	gga-miR-1635
SLC6A17	MSTRG.12439.54
SLC6A17	gga-miR-1635
MSTRG.12439.54	gga-miR-1635
CD247	MSTRG.12439.54
CD247	gga-miR-1635
MSTRG.12439.54	gga-miR-1635
ENSGALG00000044739	MSTRG.12439.54
ENSGALG00000044739	novel_miR_503
MSTRG.12439.54	novel_miR_503
PCDH8	MSTRG.12439.54
PCDH8	gga-miR-1635
MSTRG.12439.54	gga-miR-1635
CECR2	MSTRG.12439.54
CECR2	novel_miR_183
MSTRG.12439.54	novel_miR_183
Gallus_gallus_newGene_903	MSTRG.12439.54
Gallus_gallus_newGene_903	gga-miR-1635
MSTRG.12439.54	gga-miR-1635
SLCO4A1	MSTRG.12439.54
SLCO4A1	gga-miR-1635
MSTRG.12439.54	gga-miR-1635
DDHD2	MSTRG.12439.54
DDHD2	gga-miR-1635
MSTRG.12439.54	gga-miR-1635
STEAP3	MSTRG.12439.54
STEAP3	gga-miR-1635
MSTRG.12439.54	gga-miR-1635
NLRC5	MSTRG.12439.54
NLRC5	gga-miR-1635
MSTRG.12439.54	gga-miR-1635
AGPAT2	MSTRG.12439.54
AGPAT2	gga-miR-1635
MSTRG.12439.54	gga-miR-1635
HECW1	MSTRG.12439.54
HECW1	gga-miR-1635
MSTRG.12439.54	gga-miR-1635
HECW1	novel_miR_503
MSTRG.12439.54	novel_miR_503
CD247	MSTRG.12925.3
CD247	gga-miR-6594-5p
MSTRG.12925.3	gga-miR-6594-5p
REN	MSTRG.12925.3
REN	gga-miR-6594-5p
MSTRG.12925.3	gga-miR-6594-5p
SLC22A23	MSTRG.12925.3
SLC22A23	gga-miR-6594-5p
MSTRG.12925.3	gga-miR-6594-5p
CECR2	MSTRG.12925.3
CECR2	gga-miR-6594-5p
MSTRG.12925.3	gga-miR-6594-5p
ENSGALG00000048409	MSTRG.12925.3
ENSGALG00000048409	gga-miR-6594-5p
MSTRG.12925.3	gga-miR-6594-5p
SLC6A17	MSTRG.14582.4
SLC6A17	novel_miR_597
MSTRG.14582.4	novel_miR_597
SLC6A17	gga-miR-1635
MSTRG.14582.4	gga-miR-1635
PCDH8	MSTRG.14582.4
PCDH8	gga-miR-1635
MSTRG.14582.4	gga-miR-1635
PCDH8	gga-miR-12226-3p
MSTRG.14582.4	gga-miR-12226-3p
PCDH8	novel_miR_597
MSTRG.14582.4	novel_miR_597
ENTPD2L	MSTRG.14582.4
ENTPD2L	novel_miR_597
MSTRG.14582.4	novel_miR_597
HECW1	MSTRG.14582.4
HECW1	gga-miR-1635
MSTRG.14582.4	gga-miR-1635
HECW1	novel_miR_503
MSTRG.14582.4	novel_miR_503
LOC395100	MSTRG.20045.7
LOC395100	gga-miR-128-1-5p
MSTRG.20045.7	gga-miR-128-1-5p
AGPAT2	MSTRG.20045.7
AGPAT2	novel_miR_263
MSTRG.20045.7	novel_miR_263
SLCO4A1	MSTRG.24577.2
SLCO4A1	gga-miR-6594-5p
MSTRG.24577.2	gga-miR-6594-5p
MYH1E	MSTRG.22416.1
MYH1E	gga-miR-1635
MSTRG.22416.1	gga-miR-1635
SLC6A17	MSTRG.3430.1
SLC6A17	novel_miR_597
MSTRG.3430.1	novel_miR_597
KLF2	MSTRG.3430.1
KLF2	novel_miR_597
MSTRG.3430.1	novel_miR_597
SLC7A5	MSTRG.3430.1
SLC7A5	gga-miR-4732-5p
MSTRG.3430.1	gga-miR-4732-5p
CECR2	MSTRG.3430.1
CECR2	novel_miR_597
MSTRG.3430.1	novel_miR_597
CECR2	gga-miR-4732-5p
MSTRG.3430.1	gga-miR-4732-5p
Gallus_gallus_newGene_1132	MSTRG.23032.1
Gallus_gallus_newGene_1132	gga-miR-1635
MSTRG.23032.1	gga-miR-1635
AMER3	MSTRG.23032.1
AMER3	gga-miR-1635
MSTRG.23032.1	gga-miR-1635
KIAA1958	MSTRG.23032.1
KIAA1958	gga-miR-1635
MSTRG.23032.1	gga-miR-1635
SLC7A3	MSTRG.14943.1
SLC7A3	gga-miR-1635
MSTRG.14943.1	gga-miR-1635
